# Supplementary material for: Driver Fusions and Their Implications in the Development and Treatment of Human Cancers
Source: Cell Rep. Author manuscript; Available in PMC 2018 Apr 25. (PMC5916809; doi:10.1016/j.celrep.2018.03.050)
Supplement: 2 [file NIHMS958978-supplement-2.xlsx]

## Sheet: TCGA samples used in this study
TCGA samples used in this study. Related to Figure 1: Sample ID, cancer type, and fastq/bam locations in CGhub are listed for tumor and normal samples.
Sample	Cancer	Location
TCGA-OR-A5J1-01A-11R-A29S-07	ACC	gs://5aa919de-0aa0-43ec-9ec3-288481102b6d/tcga/ACC/RNA/RNA-Seq/UNC-LCCC/ILLUMINA/UNCID_2203647.37e88158-0743-45b8-87cf-1d7fe878527f.130729_UNC12-SN629_0323_AC2DMAACXX_3_CGATGT.tar.gz
TCGA-OR-A5J2-01A-11R-A29S-07	ACC	gs://5aa919de-0aa0-43ec-9ec3-288481102b6d/tcga/ACC/RNA/RNA-Seq/UNC-LCCC/ILLUMINA/UNCID_2203667.421bbd6b-fb2a-4a6d-a298-057c1b65f041.130723_UNC9-SN296_0386_BC2E4WACXX_2_TAGCTT.tar.gz
TCGA-OR-A5J3-01A-11R-A29S-07	ACC	gs://5aa919de-0aa0-43ec-9ec3-288481102b6d/tcga/ACC/RNA/RNA-Seq/UNC-LCCC/ILLUMINA/UNCID_2203653.83b02107-0c7c-450d-84aa-9ed4e1d755c5.130723_UNC9-SN296_0386_BC2E4WACXX_2_GTTTCG.tar.gz
TCGA-OR-A5J5-01A-11R-A29S-07	ACC	gs://5aa919de-0aa0-43ec-9ec3-288481102b6d/tcga/ACC/RNA/RNA-Seq/UNC-LCCC/ILLUMINA/UNCID_2203652.f72bfbe6-411d-412e-aaab-1a2414e544ec.130729_UNC12-SN629_0323_AC2DMAACXX_4_GCCAAT.tar.gz
TCGA-OR-A5J6-01A-31R-A29S-07	ACC	gs://5aa919de-0aa0-43ec-9ec3-288481102b6d/tcga/ACC/RNA/RNA-Seq/UNC-LCCC/ILLUMINA/UNCID_2203644.bb6e0e73-ff48-4627-bce6-f672c06b7de4.130729_UNC12-SN629_0323_AC2DMAACXX_4_CTTGTA.tar.gz
TCGA-OR-A5J7-01A-11R-A29S-07	ACC	gs://5aa919de-0aa0-43ec-9ec3-288481102b6d/tcga/ACC/RNA/RNA-Seq/UNC-LCCC/ILLUMINA/UNCID_2203648.59eb3b91-d706-45de-9bbe-92b32629c58c.130729_UNC12-SN629_0323_AC2DMAACXX_4_AGTTCC.tar.gz
TCGA-OR-A5J8-01A-11R-A29S-07	ACC	gs://5aa919de-0aa0-43ec-9ec3-288481102b6d/tcga/ACC/RNA/RNA-Seq/UNC-LCCC/ILLUMINA/UNCID_2203633.73fee5d0-d326-484c-95c6-c40c987c6917.130729_UNC12-SN629_0323_AC2DMAACXX_5_TGACCA.tar.gz
TCGA-OR-A5J9-01A-11R-A29S-07	ACC	gs://5aa919de-0aa0-43ec-9ec3-288481102b6d/tcga/ACC/RNA/RNA-Seq/UNC-LCCC/ILLUMINA/UNCID_2202952.a818d2cc-4d45-40df-bfcb-9fa08ebf8490.130729_UNC12-SN629_0323_AC2DMAACXX_5_GCCAAT.tar.gz
TCGA-OR-A5JA-01A-11R-A29S-07	ACC	gs://5aa919de-0aa0-43ec-9ec3-288481102b6d/tcga/ACC/RNA/RNA-Seq/UNC-LCCC/ILLUMINA/UNCID_2203230.d979c964-68e1-4ea4-a473-69b69cba8e5c.130723_UNC9-SN296_0386_BC2E4WACXX_3_GGCTAC.tar.gz
TCGA-OR-A5JB-01A-11R-A29S-07	ACC	gs://5aa919de-0aa0-43ec-9ec3-288481102b6d/tcga/ACC/RNA/RNA-Seq/UNC-LCCC/ILLUMINA/UNCID_2203220.26861b93-29de-42df-80d6-23260d450391.130723_UNC9-SN296_0386_BC2E4WACXX_3_ATCACG.tar.gz
TCGA-OR-A5JC-01A-11R-A29S-07	ACC	gs://5aa919de-0aa0-43ec-9ec3-288481102b6d/tcga/ACC/RNA/RNA-Seq/UNC-LCCC/ILLUMINA/UNCID_2203229.c51255ac-840d-44c2-87ae-ed91cc635e85.130723_UNC9-SN296_0386_BC2E4WACXX_3_ACTTGA.tar.gz
TCGA-OR-A5JD-01A-11R-A29S-07	ACC	gs://5aa919de-0aa0-43ec-9ec3-288481102b6d/tcga/ACC/RNA/RNA-Seq/UNC-LCCC/ILLUMINA/UNCID_2202692.8067d29d-a249-42b9-bd9e-de47513a4230.130807_UNC12-SN629_0325_BD2BD7ACXX_7_ACTTGA.tar.gz
TCGA-OR-A5JE-01A-11R-A29S-07	ACC	gs://5aa919de-0aa0-43ec-9ec3-288481102b6d/tcga/ACC/RNA/RNA-Seq/UNC-LCCC/ILLUMINA/UNCID_2202917.223e2af0-95a2-49f2-84a2-13379cf72ea9.130729_UNC12-SN629_0323_AC2DMAACXX_5_CAGATC.tar.gz
TCGA-OR-A5JF-01A-11R-A29S-07	ACC	gs://5aa919de-0aa0-43ec-9ec3-288481102b6d/tcga/ACC/RNA/RNA-Seq/UNC-LCCC/ILLUMINA/UNCID_2202954.ba350477-3c49-4258-8409-f39447687497.130729_UNC12-SN629_0323_AC2DMAACXX_6_AGTCAA.tar.gz
TCGA-OR-A5JG-01A-11R-A29S-07	ACC	gs://5aa919de-0aa0-43ec-9ec3-288481102b6d/tcga/ACC/RNA/RNA-Seq/UNC-LCCC/ILLUMINA/UNCID_2202893.60c8c1da-fea6-41f7-ba5b-33afba1ef301.130729_UNC12-SN629_0323_AC2DMAACXX_6_CGATGT.tar.gz
TCGA-OR-A5JI-01A-11R-A29S-07	ACC	gs://5aa919de-0aa0-43ec-9ec3-288481102b6d/tcga/ACC/RNA/RNA-Seq/UNC-LCCC/ILLUMINA/UNCID_2202904.d5a1b1c5-f790-4733-a8f5-09372d695688.130729_UNC12-SN629_0323_AC2DMAACXX_6_ACAGTG.tar.gz
TCGA-OR-A5JJ-01A-11R-A29S-07	ACC	gs://5aa919de-0aa0-43ec-9ec3-288481102b6d/tcga/ACC/RNA/RNA-Seq/UNC-LCCC/ILLUMINA/UNCID_2202859.39336e11-24de-43be-913a-c764310d1eee.130729_UNC12-SN629_0323_AC2DMAACXX_7_CAGATC.tar.gz
TCGA-OR-A5JK-01A-11R-A29S-07	ACC	gs://5aa919de-0aa0-43ec-9ec3-288481102b6d/tcga/ACC/RNA/RNA-Seq/UNC-LCCC/ILLUMINA/UNCID_2203219.db5bc4cb-f0bc-4c26-bd11-1bf918466263.130723_UNC9-SN296_0386_BC2E4WACXX_4_GTGGCC.tar.gz
TCGA-OR-A5JL-01A-11R-A29S-07	ACC	gs://5aa919de-0aa0-43ec-9ec3-288481102b6d/tcga/ACC/RNA/RNA-Seq/UNC-LCCC/ILLUMINA/UNCID_2203216.3e28c232-4f00-446e-8e2c-13b7ce533442.130723_UNC9-SN296_0386_BC2E4WACXX_4_TTAGGC.tar.gz
TCGA-OR-A5JM-01A-11R-A29S-07	ACC	gs://5aa919de-0aa0-43ec-9ec3-288481102b6d/tcga/ACC/RNA/RNA-Seq/UNC-LCCC/ILLUMINA/UNCID_2203211.908285b8-1e2e-4aed-86df-2aaeb1bcefea.130723_UNC9-SN296_0386_BC2E4WACXX_4_TAGCTT.tar.gz
TCGA-OR-A5JO-01A-11R-A29S-07	ACC	gs://5aa919de-0aa0-43ec-9ec3-288481102b6d/tcga/ACC/RNA/RNA-Seq/UNC-LCCC/ILLUMINA/UNCID_2203192.ebc120e7-d75d-425a-b9af-aa0e76520642.130723_UNC9-SN296_0386_BC2E4WACXX_5_GATCAG.tar.gz
TCGA-OR-A5JP-01A-11R-A29S-07	ACC	gs://5aa919de-0aa0-43ec-9ec3-288481102b6d/tcga/ACC/RNA/RNA-Seq/UNC-LCCC/ILLUMINA/UNCID_2202886.49e3ffbc-f75f-4f3d-99de-12c29ef69154.130729_UNC12-SN629_0323_AC2DMAACXX_7_CTTGTA.tar.gz
TCGA-OR-A5JQ-01A-11R-A29S-07	ACC	gs://5aa919de-0aa0-43ec-9ec3-288481102b6d/tcga/ACC/RNA/RNA-Seq/UNC-LCCC/ILLUMINA/UNCID_2202840.f0461f9a-e85e-42c6-8f4b-e5974a0e78f8.130729_UNC12-SN629_0323_AC2DMAACXX_7_AGTTCC.tar.gz
TCGA-OR-A5JR-01A-11R-A29S-07	ACC	gs://5aa919de-0aa0-43ec-9ec3-288481102b6d/tcga/ACC/RNA/RNA-Seq/UNC-LCCC/ILLUMINA/UNCID_2202874.cc3d79b1-66a4-4f17-bdb1-c91ffab17037.130729_UNC12-SN629_0323_AC2DMAACXX_8_TGACCA.tar.gz
TCGA-OR-A5JS-01A-11R-A29S-07	ACC	gs://5aa919de-0aa0-43ec-9ec3-288481102b6d/tcga/ACC/RNA/RNA-Seq/UNC-LCCC/ILLUMINA/UNCID_2202824.68b2e310-e0a0-4867-b9cf-69b43cbdabce.130729_UNC12-SN629_0323_AC2DMAACXX_8_GCCAAT.tar.gz
TCGA-OR-A5JT-01A-11R-A29S-07	ACC	gs://5aa919de-0aa0-43ec-9ec3-288481102b6d/tcga/ACC/RNA/RNA-Seq/UNC-LCCC/ILLUMINA/UNCID_2202829.36c36f8f-d15b-43be-a285-1f80fcfff555.130729_UNC12-SN629_0323_AC2DMAACXX_8_CTTGTA.tar.gz
TCGA-OR-A5JV-01A-11R-A29S-07	ACC	gs://5aa919de-0aa0-43ec-9ec3-288481102b6d/tcga/ACC/RNA/RNA-Seq/UNC-LCCC/ILLUMINA/UNCID_2203213.20938e21-2846-4553-98eb-6b005b6600c3.130723_UNC9-SN296_0386_BC2E4WACXX_5_GTTTCG.tar.gz
TCGA-OR-A5JW-01A-11R-A29S-07	ACC	gs://5aa919de-0aa0-43ec-9ec3-288481102b6d/tcga/ACC/RNA/RNA-Seq/UNC-LCCC/ILLUMINA/UNCID_2203212.a499a77e-4584-4cab-a7d9-3d0b42ed4dd8.130723_UNC9-SN296_0386_BC2E4WACXX_5_ACTTGA.tar.gz
TCGA-OR-A5JX-01A-11R-A29S-07	ACC	gs://5aa919de-0aa0-43ec-9ec3-288481102b6d/tcga/ACC/RNA/RNA-Seq/UNC-LCCC/ILLUMINA/UNCID_2203190.7fae0485-2028-47e3-a3e1-248257fcc02e.130723_UNC9-SN296_0386_BC2E4WACXX_6_GTTTCG.tar.gz
TCGA-OR-A5JY-01A-31R-A29S-07	ACC	gs://5aa919de-0aa0-43ec-9ec3-288481102b6d/tcga/ACC/RNA/RNA-Seq/UNC-LCCC/ILLUMINA/UNCID_2203189.1fe73f5c-591d-4c55-ae0e-a67afb64f872.130723_UNC9-SN296_0386_BC2E4WACXX_6_TAGCTT.tar.gz
TCGA-OR-A5JZ-01A-11R-A29S-07	ACC	gs://5aa919de-0aa0-43ec-9ec3-288481102b6d/tcga/ACC/RNA/RNA-Seq/UNC-LCCC/ILLUMINA/UNCID_2203130.efd8ce67-122c-4502-8713-2f4dd768c33d.130730_UNC13-SN749_0297_AD2BM6ACXX_1_AGTCAA.tar.gz
TCGA-OR-A5K0-01A-11R-A29S-07	ACC	gs://5aa919de-0aa0-43ec-9ec3-288481102b6d/tcga/ACC/RNA/RNA-Seq/UNC-LCCC/ILLUMINA/UNCID_2203141.e1434398-dde0-4855-adc1-24c2956d817a.130730_UNC13-SN749_0297_AD2BM6ACXX_1_CGATGT.tar.gz
TCGA-OR-A5K1-01A-11R-A29S-07	ACC	gs://5aa919de-0aa0-43ec-9ec3-288481102b6d/tcga/ACC/RNA/RNA-Seq/UNC-LCCC/ILLUMINA/UNCID_2203129.b6c575a4-ebbc-413d-955d-bb3c46ec50c2.130730_UNC13-SN749_0297_AD2BM6ACXX_1_TGACCA.tar.gz
TCGA-OR-A5K2-01A-11R-A29S-07	ACC	gs://5aa919de-0aa0-43ec-9ec3-288481102b6d/tcga/ACC/RNA/RNA-Seq/UNC-LCCC/ILLUMINA/UNCID_2203107.e85fc5ec-7838-46c3-8767-a69f765b066d.130730_UNC13-SN749_0297_AD2BM6ACXX_2_GCCAAT.tar.gz
TCGA-OR-A5K3-01A-11R-A29S-07	ACC	gs://5aa919de-0aa0-43ec-9ec3-288481102b6d/tcga/ACC/RNA/RNA-Seq/UNC-LCCC/ILLUMINA/UNCID_2203114.61d60013-6ffd-4c08-b03f-a8820db32397.130730_UNC13-SN749_0297_AD2BM6ACXX_2_ACAGTG.tar.gz
TCGA-OR-A5K4-01A-11R-A29S-07	ACC	gs://5aa919de-0aa0-43ec-9ec3-288481102b6d/tcga/ACC/RNA/RNA-Seq/UNC-LCCC/ILLUMINA/UNCID_2203104.5c9ae88c-353f-450b-80e6-8d36d7bc8be3.130730_UNC13-SN749_0297_AD2BM6ACXX_2_CAGATC.tar.gz
TCGA-OR-A5K5-01A-11R-A29S-07	ACC	gs://5aa919de-0aa0-43ec-9ec3-288481102b6d/tcga/ACC/RNA/RNA-Seq/UNC-LCCC/ILLUMINA/UNCID_2203120.c70685d2-1d32-44f9-9ce6-e44b229e0bb0.130730_UNC13-SN749_0297_AD2BM6ACXX_3_AGTCAA.tar.gz
TCGA-OR-A5K6-01A-11R-A29S-07	ACC	gs://5aa919de-0aa0-43ec-9ec3-288481102b6d/tcga/ACC/RNA/RNA-Seq/UNC-LCCC/ILLUMINA/UNCID_2203185.eeda9161-2cf5-4ae2-b8ca-99bd13c053e4.130723_UNC9-SN296_0386_BC2E4WACXX_6_ATCACG.tar.gz
TCGA-OR-A5K8-01A-11R-A29S-07	ACC	gs://5aa919de-0aa0-43ec-9ec3-288481102b6d/tcga/ACC/RNA/RNA-Seq/UNC-LCCC/ILLUMINA/UNCID_2203077.53390804-e59b-4e73-aee4-89daa7cde164.130730_UNC13-SN749_0297_AD2BM6ACXX_3_CTTGTA.tar.gz
TCGA-OR-A5K9-01A-11R-A29S-07	ACC	gs://5aa919de-0aa0-43ec-9ec3-288481102b6d/tcga/ACC/RNA/RNA-Seq/UNC-LCCC/ILLUMINA/UNCID_2203188.48dd74fe-11ff-4514-87b3-1569e9606c73.130723_UNC9-SN296_0386_BC2E4WACXX_7_GATCAG.tar.gz
TCGA-OR-A5KO-01A-11R-A29S-07	ACC	gs://5aa919de-0aa0-43ec-9ec3-288481102b6d/tcga/ACC/RNA/RNA-Seq/UNC-LCCC/ILLUMINA/UNCID_2203163.0ffc0b01-bc1c-4277-8fc4-865590dcc461.130723_UNC9-SN296_0386_BC2E4WACXX_7_GGCTAC.tar.gz
TCGA-OR-A5KT-01A-11R-A29S-07	ACC	gs://5aa919de-0aa0-43ec-9ec3-288481102b6d/tcga/ACC/RNA/RNA-Seq/UNC-LCCC/ILLUMINA/UNCID_2203074.8448744c-2c5f-4a95-b517-5652f6bacc1a.130730_UNC13-SN749_0297_AD2BM6ACXX_3_AGTTCC.tar.gz
TCGA-OR-A5KU-01A-11R-A29S-07	ACC	gs://5aa919de-0aa0-43ec-9ec3-288481102b6d/tcga/ACC/RNA/RNA-Seq/UNC-LCCC/ILLUMINA/UNCID_2203063.c2e40ad2-0d7f-4e25-a93a-f9dba30bc838.130730_UNC13-SN749_0297_AD2BM6ACXX_4_TGACCA.tar.gz
TCGA-OR-A5KV-01A-11R-A29S-07	ACC	gs://5aa919de-0aa0-43ec-9ec3-288481102b6d/tcga/ACC/RNA/RNA-Seq/UNC-LCCC/ILLUMINA/UNCID_2202631.512b54a3-49c4-4dbd-b853-290500c00e81.130807_UNC12-SN629_0325_BD2BD7ACXX_7_GATCAG.tar.gz
TCGA-OR-A5KW-01A-11R-A29S-07	ACC	gs://5aa919de-0aa0-43ec-9ec3-288481102b6d/tcga/ACC/RNA/RNA-Seq/UNC-LCCC/ILLUMINA/UNCID_2202930.64934de4-399f-4fbc-b283-979ab40addbc.130729_UNC12-SN629_0323_AC2DMAACXX_3_GGCTAC.tar.gz
TCGA-OR-A5KX-01A-11R-A29S-07	ACC	gs://5aa919de-0aa0-43ec-9ec3-288481102b6d/tcga/ACC/RNA/RNA-Seq/UNC-LCCC/ILLUMINA/UNCID_2202746.180a84c1-99c0-4014-b42e-8e01f88980aa.130806_UNC13-SN749_0298_BC2E3KACXX_2_AGTTCC.tar.gz
TCGA-OR-A5KY-01A-11R-A29S-07	ACC	gs://5aa919de-0aa0-43ec-9ec3-288481102b6d/tcga/ACC/RNA/RNA-Seq/UNC-LCCC/ILLUMINA/UNCID_2202705.bf4dc301-6b99-46c3-bdc4-d85905688e05.130806_UNC13-SN749_0298_BC2E3KACXX_2_TGACCA.tar.gz
TCGA-OR-A5KZ-01A-11R-A29S-07	ACC	gs://5aa919de-0aa0-43ec-9ec3-288481102b6d/tcga/ACC/RNA/RNA-Seq/UNC-LCCC/ILLUMINA/UNCID_2203068.6991a561-ff49-4546-9bc7-74cca88916ae.130730_UNC13-SN749_0297_AD2BM6ACXX_4_GCCAAT.tar.gz
TCGA-OR-A5L3-01A-11R-A29S-07	ACC	gs://5aa919de-0aa0-43ec-9ec3-288481102b6d/tcga/ACC/RNA/RNA-Seq/UNC-LCCC/ILLUMINA/UNCID_2203177.20f7acf8-7813-4ec8-af92-19f92d875a58.130723_UNC9-SN296_0386_BC2E4WACXX_7_ATCACG.tar.gz
TCGA-OR-A5L4-01A-11R-A29S-07	ACC	gs://5aa919de-0aa0-43ec-9ec3-288481102b6d/tcga/ACC/RNA/RNA-Seq/UNC-LCCC/ILLUMINA/UNCID_2203040.67affce9-7c50-46c9-9f1c-f80c1dd9c888.130730_UNC13-SN749_0297_AD2BM6ACXX_4_CTTGTA.tar.gz
TCGA-OR-A5L5-01A-11R-A29S-07	ACC	gs://5aa919de-0aa0-43ec-9ec3-288481102b6d/tcga/ACC/RNA/RNA-Seq/UNC-LCCC/ILLUMINA/UNCID_2203101.2928fe95-b646-44a3-808a-36f0751c887b.130730_UNC13-SN749_0297_AD2BM6ACXX_5_AGTTCC.tar.gz
TCGA-OR-A5L6-01A-11R-A29S-07	ACC	gs://5aa919de-0aa0-43ec-9ec3-288481102b6d/tcga/ACC/RNA/RNA-Seq/UNC-LCCC/ILLUMINA/UNCID_2203024.68206c96-7d72-43e9-92c8-75f6b5a3f14c.130730_UNC13-SN749_0297_AD2BM6ACXX_5_ACAGTG.tar.gz
TCGA-OR-A5L8-01A-11R-A29S-07	ACC	gs://5aa919de-0aa0-43ec-9ec3-288481102b6d/tcga/ACC/RNA/RNA-Seq/UNC-LCCC/ILLUMINA/UNCID_2203159.3fd3dae2-aeeb-4d42-abcd-7ff49079e909.130723_UNC9-SN296_0386_BC2E4WACXX_8_TTAGGC.tar.gz
TCGA-OR-A5L9-01A-11R-A29S-07	ACC	gs://5aa919de-0aa0-43ec-9ec3-288481102b6d/tcga/ACC/RNA/RNA-Seq/UNC-LCCC/ILLUMINA/UNCID_2203022.cfa39c30-f619-4cf8-8460-31d5e5a3b3ba.130730_UNC13-SN749_0297_AD2BM6ACXX_5_CAGATC.tar.gz
TCGA-OR-A5LA-01A-11R-A29S-07	ACC	gs://5aa919de-0aa0-43ec-9ec3-288481102b6d/tcga/ACC/RNA/RNA-Seq/UNC-LCCC/ILLUMINA/UNCID_2203162.8e63ada3-97ca-46ab-984d-6a71a4e4e440.130723_UNC9-SN296_0386_BC2E4WACXX_8_TAGCTT.tar.gz
TCGA-OR-A5LB-01A-11R-A29S-07	ACC	gs://5aa919de-0aa0-43ec-9ec3-288481102b6d/tcga/ACC/RNA/RNA-Seq/UNC-LCCC/ILLUMINA/UNCID_2203146.881f6b71-7088-42c8-bfec-c86943715b56.130723_UNC9-SN296_0386_BC2E4WACXX_8_GTGGCC.tar.gz
TCGA-OR-A5LC-01A-11R-A29S-07	ACC	gs://5aa919de-0aa0-43ec-9ec3-288481102b6d/tcga/ACC/RNA/RNA-Seq/UNC-LCCC/ILLUMINA/UNCID_2203010.cbe8e9e4-f555-47ce-9905-d9f95637c18a.130730_UNC13-SN749_0297_AD2BM6ACXX_6_AGTCAA.tar.gz
TCGA-OR-A5LD-01A-11R-A29S-07	ACC	gs://5aa919de-0aa0-43ec-9ec3-288481102b6d/tcga/ACC/RNA/RNA-Seq/UNC-LCCC/ILLUMINA/UNCID_2203023.efd6520f-20a3-416b-87ce-6a1da0da448d.130730_UNC13-SN749_0297_AD2BM6ACXX_6_CGATGT.tar.gz
TCGA-OR-A5LE-01A-11R-A29S-07	ACC	gs://5aa919de-0aa0-43ec-9ec3-288481102b6d/tcga/ACC/RNA/RNA-Seq/UNC-LCCC/ILLUMINA/UNCID_2203027.d5597a19-f3ff-431b-85ba-d2f306fe2fab.130730_UNC13-SN749_0297_AD2BM6ACXX_6_ACAGTG.tar.gz
TCGA-OR-A5LG-01A-11R-A29S-07	ACC	gs://5aa919de-0aa0-43ec-9ec3-288481102b6d/tcga/ACC/RNA/RNA-Seq/UNC-LCCC/ILLUMINA/UNCID_2202670.bdacf802-7670-445e-a1bc-1833c833940e.130806_UNC13-SN749_0298_BC2E3KACXX_3_CGATGT.tar.gz
TCGA-OR-A5LH-01A-11R-A29S-07	ACC	gs://5aa919de-0aa0-43ec-9ec3-288481102b6d/tcga/ACC/RNA/RNA-Seq/UNC-LCCC/ILLUMINA/UNCID_2202697.44c5a1b9-e7e0-41ae-85e2-d1f05915ce3c.130806_UNC13-SN749_0298_BC2E3KACXX_3_ACAGTG.tar.gz
TCGA-OR-A5LJ-01A-11R-A29S-07	ACC	gs://5aa919de-0aa0-43ec-9ec3-288481102b6d/tcga/ACC/RNA/RNA-Seq/UNC-LCCC/ILLUMINA/UNCID_2202587.744e863c-e24e-4eee-b0ee-ee24f2ef7401.130807_UNC12-SN629_0325_BD2BD7ACXX_7_TAGCTT.tar.gz
TCGA-OR-A5LK-01A-11R-A29S-07	ACC	gs://5aa919de-0aa0-43ec-9ec3-288481102b6d/tcga/ACC/RNA/RNA-Seq/UNC-LCCC/ILLUMINA/UNCID_2202975.6bce4f20-babf-4cbd-a962-6b977986e19d.130730_UNC13-SN749_0297_AD2BM6ACXX_7_CAGATC.tar.gz
TCGA-OR-A5LL-01A-11R-A29S-07	ACC	gs://5aa919de-0aa0-43ec-9ec3-288481102b6d/tcga/ACC/RNA/RNA-Seq/UNC-LCCC/ILLUMINA/UNCID_2203016.63f6ab7c-2ef7-42a3-afda-0289383a6976.130730_UNC13-SN749_0297_AD2BM6ACXX_7_AGTCAA.tar.gz
TCGA-OR-A5LM-01A-11R-A29S-07	ACC	gs://5aa919de-0aa0-43ec-9ec3-288481102b6d/tcga/ACC/RNA/RNA-Seq/UNC-LCCC/ILLUMINA/UNCID_2202596.3367029a-3e6f-49ef-8ff5-421aa0c71b4b.130807_UNC12-SN629_0325_BD2BD7ACXX_8_ATCACG.tar.gz
TCGA-OR-A5LN-01A-11R-A29S-07	ACC	gs://5aa919de-0aa0-43ec-9ec3-288481102b6d/tcga/ACC/RNA/RNA-Seq/UNC-LCCC/ILLUMINA/UNCID_2202950.8ab4c4ac-e348-4fa7-b15b-1b640d771fae.130729_UNC12-SN629_0323_AC2DMAACXX_1_ACTTGA.tar.gz
TCGA-OR-A5LO-01A-11R-A29S-07	ACC	gs://5aa919de-0aa0-43ec-9ec3-288481102b6d/tcga/ACC/RNA/RNA-Seq/UNC-LCCC/ILLUMINA/UNCID_2202974.a70e4d3e-993e-4ab7-95b9-1c52f452ef63.130729_UNC12-SN629_0323_AC2DMAACXX_1_GGCTAC.tar.gz
TCGA-OR-A5LP-01A-11R-A29S-07	ACC	gs://5aa919de-0aa0-43ec-9ec3-288481102b6d/tcga/ACC/RNA/RNA-Seq/UNC-LCCC/ILLUMINA/UNCID_2203007.62428588-d744-40ee-9318-f09c64e95898.130729_UNC12-SN629_0323_AC2DMAACXX_1_GTTTCG.tar.gz
TCGA-OR-A5LR-01A-11R-A29S-07	ACC	gs://5aa919de-0aa0-43ec-9ec3-288481102b6d/tcga/ACC/RNA/RNA-Seq/UNC-LCCC/ILLUMINA/UNCID_2202979.70b87c96-d585-4260-aa9a-7a5ee37d1b10.130730_UNC13-SN749_0297_AD2BM6ACXX_7_TGACCA.tar.gz
TCGA-OR-A5LS-01A-11R-A29S-07	ACC	gs://5aa919de-0aa0-43ec-9ec3-288481102b6d/tcga/ACC/RNA/RNA-Seq/UNC-LCCC/ILLUMINA/UNCID_2202964.67a0828e-86c3-4c46-b05c-104000425669.130730_UNC13-SN749_0297_AD2BM6ACXX_8_GCCAAT.tar.gz
TCGA-OR-A5LT-01A-11R-A29S-07	ACC	gs://5aa919de-0aa0-43ec-9ec3-288481102b6d/tcga/ACC/RNA/RNA-Seq/UNC-LCCC/ILLUMINA/UNCID_2202953.c18bba08-b10a-4237-96a6-5f89efa59826.130730_UNC13-SN749_0297_AD2BM6ACXX_8_CTTGTA.tar.gz
TCGA-OU-A5PI-01A-12R-A29S-07	ACC	gs://5aa919de-0aa0-43ec-9ec3-288481102b6d/tcga/ACC/RNA/RNA-Seq/UNC-LCCC/ILLUMINA/UNCID_2202976.7d3369ab-b556-45c5-aaaf-e7cd9ac0d454.130730_UNC13-SN749_0297_AD2BM6ACXX_8_AGTTCC.tar.gz
TCGA-P6-A5OF-01A-11R-A29S-07	ACC	gs://5aa919de-0aa0-43ec-9ec3-288481102b6d/tcga/ACC/RNA/RNA-Seq/UNC-LCCC/ILLUMINA/UNCID_2202571.ca5f547a-8ec9-4436-9878-1f1cab2fa329.130807_UNC12-SN629_0325_BD2BD7ACXX_8_TTAGGC.tar.gz
TCGA-P6-A5OG-01A-22R-A29S-07	ACC	gs://5aa919de-0aa0-43ec-9ec3-288481102b6d/tcga/ACC/RNA/RNA-Seq/UNC-LCCC/ILLUMINA/UNCID_2202944.b5a3bdce-d4ad-43a6-8fbc-1e9d31dc2564.130729_UNC12-SN629_0323_AC2DMAACXX_2_GATCAG.tar.gz
TCGA-PA-A5YG-01A-11R-A29S-07	ACC	gs://5aa919de-0aa0-43ec-9ec3-288481102b6d/tcga/ACC/RNA/RNA-Seq/UNC-LCCC/ILLUMINA/UNCID_2202967.379e288c-fa30-460c-bb57-d3b6f09b1483.130729_UNC12-SN629_0323_AC2DMAACXX_2_GTGGCC.tar.gz
TCGA-PK-A5H8-01A-11R-A29S-07	ACC	gs://5aa919de-0aa0-43ec-9ec3-288481102b6d/tcga/ACC/RNA/RNA-Seq/UNC-LCCC/ILLUMINA/UNCID_2202762.cdb932bf-d02c-4c3c-9e71-22eb12623977.130806_UNC13-SN749_0298_BC2E3KACXX_1_CGATGT.tar.gz
TCGA-PK-A5H9-01A-11R-A29S-07	ACC	gs://5aa919de-0aa0-43ec-9ec3-288481102b6d/tcga/ACC/RNA/RNA-Seq/UNC-LCCC/ILLUMINA/UNCID_2202786.207683b6-6a60-44ef-8eb2-d26ed9a7de76.130806_UNC13-SN749_0298_BC2E3KACXX_1_ACAGTG.tar.gz
TCGA-PK-A5HA-01A-11R-A29S-07	ACC	gs://5aa919de-0aa0-43ec-9ec3-288481102b6d/tcga/ACC/RNA/RNA-Seq/UNC-LCCC/ILLUMINA/UNCID_2202721.69d7a879-cf23-44d0-8a44-050b7a3f4b03.130806_UNC13-SN749_0298_BC2E3KACXX_1_CAGATC.tar.gz
TCGA-PK-A5HB-01A-11R-A29S-07	ACC	gs://5aa919de-0aa0-43ec-9ec3-288481102b6d/tcga/ACC/RNA/RNA-Seq/UNC-LCCC/ILLUMINA/UNCID_2202706.c92f7cf7-f63b-4f04-a391-193f65a6f8a7.130806_UNC13-SN749_0298_BC2E3KACXX_2_AGTCAA.tar.gz
TCGA-2F-A9KO-01A-11R-A38B-07	BLCA	gs://5aa919de-0aa0-43ec-9ec3-288481102b6d/tcga/BLCA/RNA/RNA-Seq/UNC-LCCC/ILLUMINA/UNCID_2581547.689c1593-3903-4c82-9cb1-1471d8bca178.140513_UNC15-SN850_0364_AC4DVGACXX_1_ATCACG.tar.gz
TCGA-2F-A9KP-01A-11R-A38B-07	BLCA	gs://5aa919de-0aa0-43ec-9ec3-288481102b6d/tcga/BLCA/RNA/RNA-Seq/UNC-LCCC/ILLUMINA/UNCID_2581383.c4cd3829-e7e0-4f1e-8796-856fddcf50ae.140513_UNC15-SN850_0364_AC4DVGACXX_6_AGTCAA.tar.gz
TCGA-2F-A9KQ-01A-11R-A38B-07	BLCA	gs://5aa919de-0aa0-43ec-9ec3-288481102b6d/tcga/BLCA/RNA/RNA-Seq/UNC-LCCC/ILLUMINA/UNCID_2581057.aa3e32f5-11ad-462a-aa5b-f477cfab3f4f.140513_UNC15-SN850_0365_BC4BYLACXX_1_ATCACG.tar.gz
TCGA-2F-A9KR-01A-11R-A38B-07	BLCA	gs://5aa919de-0aa0-43ec-9ec3-288481102b6d/tcga/BLCA/RNA/RNA-Seq/UNC-LCCC/ILLUMINA/UNCID_2580942.a9321523-588e-40f2-95d2-2501fd1b23ee.140513_UNC15-SN850_0365_BC4BYLACXX_3_AGTCAA.tar.gz
TCGA-2F-A9KT-01A-11R-A38B-07	BLCA	gs://5aa919de-0aa0-43ec-9ec3-288481102b6d/tcga/BLCA/RNA/RNA-Seq/UNC-LCCC/ILLUMINA/UNCID_2580020.406a8f7c-1530-4ecf-95b0-b051d9a3184d.140521_UNC13-SN749_0354_BC4GJ7ACXX_5_ATCACG.tar.gz
TCGA-2F-A9KW-01A-11R-A38B-07	BLCA	gs://5aa919de-0aa0-43ec-9ec3-288481102b6d/tcga/BLCA/RNA/RNA-Seq/UNC-LCCC/ILLUMINA/UNCID_2579812.88275e49-b282-414c-a941-9a77b991ff16.140521_UNC11-SN627_0359_BC4E01ACXX_4_AGTCAA.tar.gz
TCGA-4Z-AA7M-01A-11R-A39I-07	BLCA	gs://5aa919de-0aa0-43ec-9ec3-288481102b6d/tcga/BLCA/RNA/RNA-Seq/UNC-LCCC/ILLUMINA/UNCID_2641046.4cab604d-59f6-46d2-8c35-d3416977e313.140603_UNC11-SN627_0361_BC4K54ACXX_1_ACAGTG.tar.gz
TCGA-4Z-AA7N-01A-11R-A39I-07	BLCA	gs://5aa919de-0aa0-43ec-9ec3-288481102b6d/tcga/BLCA/RNA/RNA-Seq/UNC-LCCC/ILLUMINA/UNCID_2654476.45517ca1-d687-4f8a-90e4-0b3937221a00.140603_UNC11-SN627_0361_BC4K54ACXX_4_ATGTCA.tar.gz
TCGA-4Z-AA7O-01A-31R-A39I-07	BLCA	gs://5aa919de-0aa0-43ec-9ec3-288481102b6d/tcga/BLCA/RNA/RNA-Seq/UNC-LCCC/ILLUMINA/UNCID_2641039.fac0db5e-3c8c-4ca2-b119-da810af35fc7.140603_UNC11-SN627_0361_BC4K54ACXX_3_ATCACG.tar.gz
TCGA-4Z-AA7Q-01A-11R-A39I-07	BLCA	gs://5aa919de-0aa0-43ec-9ec3-288481102b6d/tcga/BLCA/RNA/RNA-Seq/UNC-LCCC/ILLUMINA/UNCID_2641073.7d08924f-7f7e-48f2-80d6-275b4d964697.140611_UNC11-SN627_0362_BC4K5NACXX_4_GGCTAC.tar.gz
TCGA-4Z-AA7R-01A-11R-A39I-07	BLCA	gs://5aa919de-0aa0-43ec-9ec3-288481102b6d/tcga/BLCA/RNA/RNA-Seq/UNC-LCCC/ILLUMINA/UNCID_2641076.eac6c8bf-f85e-4eb7-a700-034cd91722d7.140611_UNC11-SN627_0362_BC4K5NACXX_2_CGTACG.tar.gz
TCGA-4Z-AA7S-01A-11R-A39I-07	BLCA	gs://5aa919de-0aa0-43ec-9ec3-288481102b6d/tcga/BLCA/RNA/RNA-Seq/UNC-LCCC/ILLUMINA/UNCID_2641125.7046aa00-ff84-4ff4-9157-63b3b1d898df.140617_UNC11-SN627_0363_AC4HN7ACXX_2_CAGATC.tar.gz
TCGA-4Z-AA7W-01A-11R-A39I-07	BLCA	gs://5aa919de-0aa0-43ec-9ec3-288481102b6d/tcga/BLCA/RNA/RNA-Seq/UNC-LCCC/ILLUMINA/UNCID_2640990.20c1d8e8-3bb4-4d6b-ae70-659cf0ea07de.140617_UNC11-SN627_0363_AC4HN7ACXX_1_CCGTCC.tar.gz
TCGA-4Z-AA7Y-01A-11R-A39I-07	BLCA	gs://5aa919de-0aa0-43ec-9ec3-288481102b6d/tcga/BLCA/RNA/RNA-Seq/UNC-LCCC/ILLUMINA/UNCID_2640863.e189bbc1-0308-4f79-b296-01c4b38b8919.140617_UNC11-SN627_0363_AC4HN7ACXX_5_ATCACG.tar.gz
TCGA-4Z-AA80-01A-11R-A39I-07	BLCA	gs://5aa919de-0aa0-43ec-9ec3-288481102b6d/tcga/BLCA/RNA/RNA-Seq/UNC-LCCC/ILLUMINA/UNCID_2661030.b76b37cf-c9af-419d-a7c4-f97747de2946.140603_UNC11-SN627_0360_AC4H72ACXX_8_GCCAAT.tar.gz
TCGA-4Z-AA81-01A-11R-A39I-07	BLCA	gs://5aa919de-0aa0-43ec-9ec3-288481102b6d/tcga/BLCA/RNA/RNA-Seq/UNC-LCCC/ILLUMINA/UNCID_2641020.db105bbd-3501-4916-b032-dd3480038d55.140603_UNC11-SN627_0361_BC4K54ACXX_6_CCGTCC.tar.gz
TCGA-4Z-AA82-01A-11R-A39I-07	BLCA	gs://5aa919de-0aa0-43ec-9ec3-288481102b6d/tcga/BLCA/RNA/RNA-Seq/UNC-LCCC/ILLUMINA/UNCID_2641023.349245b6-2265-476a-845a-a7f44896cf52.140603_UNC11-SN627_0361_BC4K54ACXX_6_CGATGT.tar.gz
TCGA-4Z-AA83-01A-11R-A39I-07	BLCA	gs://5aa919de-0aa0-43ec-9ec3-288481102b6d/tcga/BLCA/RNA/RNA-Seq/UNC-LCCC/ILLUMINA/UNCID_2641063.ede7cca5-c3f8-43e0-9354-b99821de60c0.140611_UNC11-SN627_0362_BC4K5NACXX_7_CTTGTA.tar.gz
TCGA-4Z-AA84-01A-11R-A39I-07	BLCA	gs://5aa919de-0aa0-43ec-9ec3-288481102b6d/tcga/BLCA/RNA/RNA-Seq/UNC-LCCC/ILLUMINA/UNCID_2641068.210311b9-88d7-4e29-974a-0e807ea88d1b.140611_UNC11-SN627_0362_BC4K5NACXX_5_GAGTGG.tar.gz
TCGA-4Z-AA86-01A-11R-A39I-07	BLCA	gs://5aa919de-0aa0-43ec-9ec3-288481102b6d/tcga/BLCA/RNA/RNA-Seq/UNC-LCCC/ILLUMINA/UNCID_2640949.7bd745b4-8009-4841-b775-1d8c4942591c.140617_UNC11-SN627_0363_AC4HN7ACXX_3_ACTTGA.tar.gz
TCGA-4Z-AA87-01A-11R-A39I-07	BLCA	gs://5aa919de-0aa0-43ec-9ec3-288481102b6d/tcga/BLCA/RNA/RNA-Seq/UNC-LCCC/ILLUMINA/UNCID_2661019.3ae4a552-7df5-4a6b-a9c6-069cc96e7448.140617_UNC11-SN627_0363_AC4HN7ACXX_3_GTCCGC.tar.gz
TCGA-4Z-AA89-01A-11R-A39I-07	BLCA	gs://5aa919de-0aa0-43ec-9ec3-288481102b6d/tcga/BLCA/RNA/RNA-Seq/UNC-LCCC/ILLUMINA/UNCID_2661017.88cb8b2c-9d76-4b91-bbca-5e62e251e3d6.140617_UNC11-SN627_0363_AC4HN7ACXX_6_CGATGT.tar.gz
TCGA-5N-A9KI-01A-31R-A42T-07	BLCA	gs://5aa919de-0aa0-43ec-9ec3-288481102b6d/tcga/BLCA/RNA/RNA-Seq/UNC-LCCC/ILLUMINA/UNCID_2660849.8b3cfbe2-bb77-4fe0-af7c-569f83701beb.140908_UNC11-SN627_0381_BC5DEKACXX_5_AGTTCC.tar.gz
TCGA-5N-A9KM-01A-11R-A42T-07	BLCA	gs://5aa919de-0aa0-43ec-9ec3-288481102b6d/tcga/BLCA/RNA/RNA-Seq/UNC-LCCC/ILLUMINA/UNCID_2660814.d3011182-eb79-48a8-8698-f9cf8f091924.140924_UNC15-SN850_0394_AC5DG0ACXX_7_CGATGT.tar.gz
TCGA-BL-A0C8-01A-11R-A10U-07	BLCA	gs://5aa919de-0aa0-43ec-9ec3-288481102b6d/tcga/BLCA/RNA/RNA-Seq/UNC-LCCC/ILLUMINA/UNCID_2198599.12c0b9eb-97fc-4fa1-8f64-49c0e3e171a2.120110_UNC13-SN749_0141_AD0J7WACXX_7_ATCACG.tar.gz
TCGA-BL-A13I-01A-11R-A13Y-07	BLCA	gs://5aa919de-0aa0-43ec-9ec3-288481102b6d/tcga/BLCA/RNA/RNA-Seq/UNC-LCCC/ILLUMINA/UNCID_2198680.c270c34c-0cfd-410e-ab3c-231033196d25.120110_UNC13-SN749_0142_BD0HK1ACXX_7_ACTTGA.tar.gz
TCGA-BL-A13J-01A-11R-A10U-07	BLCA	gs://5aa919de-0aa0-43ec-9ec3-288481102b6d/tcga/BLCA/RNA/RNA-Seq/UNC-LCCC/ILLUMINA/UNCID_2198591.3c499f07-67e2-4032-a0b5-b9edd90035f7.120110_UNC13-SN749_0141_AD0J7WACXX_8_GATCAG.tar.gz
TCGA-BL-A13J-11A-13R-A10U-07	BLCA	gs://5aa919de-0aa0-43ec-9ec3-288481102b6d/tcga/BLCA/RNA/RNA-Seq/UNC-LCCC/ILLUMINA/UNCID_2198587.c808f209-8527-4105-819b-610508d9d3b3.120110_UNC13-SN749_0141_AD0J7WACXX_8_TTAGGC.tar.gz
TCGA-BL-A3JM-01A-12R-A21D-07	BLCA	gs://5aa919de-0aa0-43ec-9ec3-288481102b6d/tcga/BLCA/RNA/RNA-Seq/UNC-LCCC/ILLUMINA/UNCID_2193662.9a7e2ecf-3470-427e-93cd-8461a3a3a5b8.120409_UNC14-SN744_0226_AC0M8NACXX_1_GCCAAT.tar.gz
TCGA-BL-A5ZZ-01A-31R-A30C-07	BLCA	gs://5aa919de-0aa0-43ec-9ec3-288481102b6d/tcga/BLCA/RNA/RNA-Seq/UNC-LCCC/ILLUMINA/UNCID_2257997.ac9729e9-6565-4e11-8828-ff43b752a5b6.130702_UNC9-SN296_0379_AC25KWACXX_6_GTTTCG.tar.gz
TCGA-BT-A0S7-01A-11R-A10U-07	BLCA	gs://5aa919de-0aa0-43ec-9ec3-288481102b6d/tcga/BLCA/RNA/RNA-Seq/UNC-LCCC/ILLUMINA/UNCID_2198699.2bdc311e-59cc-449f-b8dc-6662052678fd.120110_UNC13-SN749_0142_BD0HK1ACXX_1_GGCTAC.tar.gz
TCGA-BT-A0YX-01A-11R-A10U-07	BLCA	gs://5aa919de-0aa0-43ec-9ec3-288481102b6d/tcga/BLCA/RNA/RNA-Seq/UNC-LCCC/ILLUMINA/UNCID_2198721.2f3c17f6-be91-4195-9aa7-e02298d118f3.120110_UNC13-SN749_0142_BD0HK1ACXX_1_GCCAAT.tar.gz
TCGA-BT-A20J-01A-11R-A14Y-07	BLCA	gs://5aa919de-0aa0-43ec-9ec3-288481102b6d/tcga/BLCA/RNA/RNA-Seq/UNC-LCCC/ILLUMINA/UNCID_2198661.09898301-3dac-4b86-af1b-6cbad9f2d380.120110_UNC13-SN749_0141_AD0J7WACXX_1_CGATGT.tar.gz
TCGA-BT-A20N-01A-11R-A14Y-07	BLCA	gs://5aa919de-0aa0-43ec-9ec3-288481102b6d/tcga/BLCA/RNA/RNA-Seq/UNC-LCCC/ILLUMINA/UNCID_2198658.dfc4aacd-32b1-4cf8-91f9-3c865cf56ec9.120110_UNC13-SN749_0141_AD0J7WACXX_1_CTTGTA.tar.gz
TCGA-BT-A20N-11A-11R-A14Y-07	BLCA	gs://5aa919de-0aa0-43ec-9ec3-288481102b6d/tcga/BLCA/RNA/RNA-Seq/UNC-LCCC/ILLUMINA/UNCID_2198649.5231c5c8-f25b-4d0d-b7e3-14df112ccd7c.120110_UNC13-SN749_0141_AD0J7WACXX_2_GGCTAC.tar.gz
TCGA-BT-A20O-01A-21R-A14Y-07	BLCA	gs://5aa919de-0aa0-43ec-9ec3-288481102b6d/tcga/BLCA/RNA/RNA-Seq/UNC-LCCC/ILLUMINA/UNCID_2198644.cfb10485-b097-4470-bd7e-5ed2abd2e8ac.120110_UNC13-SN749_0141_AD0J7WACXX_2_GCCAAT.tar.gz
TCGA-BT-A20P-01A-11R-A14Y-07	BLCA	gs://5aa919de-0aa0-43ec-9ec3-288481102b6d/tcga/BLCA/RNA/RNA-Seq/UNC-LCCC/ILLUMINA/UNCID_2198635.febead73-3b12-44e6-8bab-a7cfa7bf1129.120110_UNC13-SN749_0141_AD0J7WACXX_3_ACTTGA.tar.gz
TCGA-BT-A20Q-01A-11R-A14Y-07	BLCA	gs://5aa919de-0aa0-43ec-9ec3-288481102b6d/tcga/BLCA/RNA/RNA-Seq/UNC-LCCC/ILLUMINA/UNCID_2198638.ca10d08d-3cc5-4171-9a70-66fdff3c0c3d.120110_UNC13-SN749_0141_AD0J7WACXX_3_TAGCTT.tar.gz
TCGA-BT-A20Q-11A-11R-A14Y-07	BLCA	gs://5aa919de-0aa0-43ec-9ec3-288481102b6d/tcga/BLCA/RNA/RNA-Seq/UNC-LCCC/ILLUMINA/UNCID_2198623.da9b7c51-c544-4ead-93c9-39b334b6bef2.120110_UNC13-SN749_0141_AD0J7WACXX_4_GATCAG.tar.gz
TCGA-BT-A20R-01A-12R-A16R-07	BLCA	gs://5aa919de-0aa0-43ec-9ec3-288481102b6d/tcga/BLCA/RNA/RNA-Seq/UNC-LCCC/ILLUMINA/UNCID_2196640.d785b32a-686a-43d6-9e0b-0b63cfd63772.120207_UNC10-SN254_0325_AC0C6MACXX_5_TTAGGC.tar.gz
TCGA-BT-A20R-11A-11R-A16R-07	BLCA	gs://5aa919de-0aa0-43ec-9ec3-288481102b6d/tcga/BLCA/RNA/RNA-Seq/UNC-LCCC/ILLUMINA/UNCID_2196641.9846d55d-971d-4e69-b6ea-ce8c48cafede.120207_UNC10-SN254_0325_AC0C6MACXX_5_ATCACG.tar.gz
TCGA-BT-A20T-01A-11R-A14Y-07	BLCA	gs://5aa919de-0aa0-43ec-9ec3-288481102b6d/tcga/BLCA/RNA/RNA-Seq/UNC-LCCC/ILLUMINA/UNCID_2198630.22e154de-0e3b-443b-8420-48d68d6c1ce4.120110_UNC13-SN749_0141_AD0J7WACXX_4_GCCAAT.tar.gz
TCGA-BT-A20U-01A-11R-A14Y-07	BLCA	gs://5aa919de-0aa0-43ec-9ec3-288481102b6d/tcga/BLCA/RNA/RNA-Seq/UNC-LCCC/ILLUMINA/UNCID_2198614.36a95ee7-1822-4d07-8110-843792006625.120110_UNC13-SN749_0141_AD0J7WACXX_5_ACAGTG.tar.gz
TCGA-BT-A20U-11A-11R-A14Y-07	BLCA	gs://5aa919de-0aa0-43ec-9ec3-288481102b6d/tcga/BLCA/RNA/RNA-Seq/UNC-LCCC/ILLUMINA/UNCID_2198615.20f18a89-bca9-4f97-98c5-7b58a4444823.120110_UNC13-SN749_0141_AD0J7WACXX_5_ATCACG.tar.gz
TCGA-BT-A20V-01A-11R-A14Y-07	BLCA	gs://5aa919de-0aa0-43ec-9ec3-288481102b6d/tcga/BLCA/RNA/RNA-Seq/UNC-LCCC/ILLUMINA/UNCID_2198597.80cdd385-2a6a-4d59-81c7-f36786637323.120110_UNC13-SN749_0141_AD0J7WACXX_6_TGACCA.tar.gz
TCGA-BT-A20W-01A-21R-A14Y-07	BLCA	gs://5aa919de-0aa0-43ec-9ec3-288481102b6d/tcga/BLCA/RNA/RNA-Seq/UNC-LCCC/ILLUMINA/UNCID_2198602.3cefcb0b-796f-4ef0-b50d-a6ed17e9be4d.120110_UNC13-SN749_0141_AD0J7WACXX_6_CAGATC.tar.gz
TCGA-BT-A20W-11A-11R-A14Y-07	BLCA	gs://5aa919de-0aa0-43ec-9ec3-288481102b6d/tcga/BLCA/RNA/RNA-Seq/UNC-LCCC/ILLUMINA/UNCID_2198600.d4a3d2d7-35c6-40b5-9e67-093f4f5834a4.120110_UNC13-SN749_0141_AD0J7WACXX_7_TTAGGC.tar.gz
TCGA-BT-A20X-01A-11R-A16R-07	BLCA	gs://5aa919de-0aa0-43ec-9ec3-288481102b6d/tcga/BLCA/RNA/RNA-Seq/UNC-LCCC/ILLUMINA/UNCID_2196624.b3797921-4b9a-43c4-8904-6fb80fc80c08.120207_UNC10-SN254_0325_AC0C6MACXX_6_CGATGT.tar.gz
TCGA-BT-A2LA-01A-11R-A18C-07	BLCA	gs://5aa919de-0aa0-43ec-9ec3-288481102b6d/tcga/BLCA/RNA/RNA-Seq/UNC-LCCC/ILLUMINA/UNCID_2198509.312ea080-3831-453d-aa8c-e466192c8309.120118_UNC12-SN629_0180_BC0BWMACXX_6_CAGATC.tar.gz
TCGA-BT-A2LA-11A-11R-A18C-07	BLCA	gs://5aa919de-0aa0-43ec-9ec3-288481102b6d/tcga/BLCA/RNA/RNA-Seq/UNC-LCCC/ILLUMINA/UNCID_2198521.e92d3c82-1aea-48da-97fd-bf6325d5c51b.120118_UNC12-SN629_0180_BC0BWMACXX_6_ACTTGA.tar.gz
TCGA-BT-A2LB-01A-11R-A18C-07	BLCA	gs://5aa919de-0aa0-43ec-9ec3-288481102b6d/tcga/BLCA/RNA/RNA-Seq/UNC-LCCC/ILLUMINA/UNCID_2198508.b6a8b608-8bf6-4d57-a720-bd4aaced4591.120118_UNC12-SN629_0180_BC0BWMACXX_7_GATCAG.tar.gz
TCGA-BT-A2LB-11A-11R-A18C-07	BLCA	gs://5aa919de-0aa0-43ec-9ec3-288481102b6d/tcga/BLCA/RNA/RNA-Seq/UNC-LCCC/ILLUMINA/UNCID_2198524.dc6e5a42-6613-41cb-af1e-7d7fa1904b62.120118_UNC12-SN629_0180_BC0BWMACXX_7_TAGCTT.tar.gz
TCGA-BT-A2LD-01A-12R-A20F-07	BLCA	gs://5aa919de-0aa0-43ec-9ec3-288481102b6d/tcga/BLCA/RNA/RNA-Seq/UNC-LCCC/ILLUMINA/UNCID_2191851.6f3cb879-cf6d-4347-8aae-b6a6ee7a4274.120508_UNC15-SN850_0202_AC0UKHACXX_1_ATCACG.tar.gz
TCGA-BT-A3PH-01A-11R-A220-07	BLCA	gs://5aa919de-0aa0-43ec-9ec3-288481102b6d/tcga/BLCA/RNA/RNA-Seq/UNC-LCCC/ILLUMINA/UNCID_2188219.B290727B-23ED-4E73-9071-CF2C06671430.120717_UNC14-SN744_0245_AC0WYWACXX_1_TTAGGC.tar.gz
TCGA-BT-A3PJ-01A-21R-A220-07	BLCA	gs://5aa919de-0aa0-43ec-9ec3-288481102b6d/tcga/BLCA/RNA/RNA-Seq/UNC-LCCC/ILLUMINA/UNCID_2188212.5968C8D3-5F1A-4EB8-8D9B-8BD3FD3FD9F1.120717_UNC14-SN744_0245_AC0WYWACXX_1_GATCAG.tar.gz
TCGA-BT-A3PK-01A-21R-A220-07	BLCA	gs://5aa919de-0aa0-43ec-9ec3-288481102b6d/tcga/BLCA/RNA/RNA-Seq/UNC-LCCC/ILLUMINA/UNCID_2188449.20CA7C4D-7EF0-4FC5-907B-A90FEC12A561.120717_UNC14-SN744_0245_AC0WYWACXX_2_ATCACG.tar.gz
TCGA-BT-A42C-01A-11R-A23N-07	BLCA	gs://5aa919de-0aa0-43ec-9ec3-288481102b6d/tcga/BLCA/RNA/RNA-Seq/UNC-LCCC/ILLUMINA/UNCID_2185953.f6b30464-1e34-4b52-baff-544f5fc8f52f.121126_UNC9-SN296_0314_BC11Y0ACXX_1_TTAGGC.tar.gz
TCGA-BT-A42E-01A-11R-A23W-07	BLCA	gs://5aa919de-0aa0-43ec-9ec3-288481102b6d/tcga/BLCA/RNA/RNA-Seq/UNC-LCCC/ILLUMINA/UNCID_2185629.f89742f4-3575-4dd4-860f-ea9ab0321a48.121211_UNC16-SN851_0198_AD1KNMACXX_5_GTGGCC.tar.gz
TCGA-BT-A42F-01A-11R-A23W-07	BLCA	gs://5aa919de-0aa0-43ec-9ec3-288481102b6d/tcga/BLCA/RNA/RNA-Seq/UNC-LCCC/ILLUMINA/UNCID_2185765.36f98bd7-f044-4497-9d19-e25c8e847def.121211_UNC16-SN851_0198_AD1KNMACXX_5_ATCACG.tar.gz
TCGA-C4-A0EZ-01A-21R-A24X-07	BLCA	gs://5aa919de-0aa0-43ec-9ec3-288481102b6d/tcga/BLCA/RNA/RNA-Seq/UNC-LCCC/ILLUMINA/UNCID_2185468.8f482c29-37fe-400f-b178-224765a0c037.130118_UNC12-SN629_0249_AD1MRDACXX_7_GTGAAA.tar.gz
TCGA-C4-A0F0-01A-12R-A10U-07	BLCA	gs://5aa919de-0aa0-43ec-9ec3-288481102b6d/tcga/BLCA/RNA/RNA-Seq/UNC-LCCC/ILLUMINA/UNCID_2198690.958520af-f270-49ab-8fb6-57e1ae8ae68f.120110_UNC13-SN749_0142_BD0HK1ACXX_2_ACAGTG.tar.gz
TCGA-C4-A0F1-01A-11R-A034-07	BLCA	gs://5aa919de-0aa0-43ec-9ec3-288481102b6d/tcga/BLCA/RNA/RNA-Seq/UNC-LCCC/ILLUMINA/UNCID_2207189.791dd985-420e-46a0-a770-ebaf0d2beaf1.110725_UNC14-SN744_0149_BD0DUPABXX_8_TAGCTT.tar.gz
TCGA-C4-A0F6-01A-11R-A10U-07	BLCA	gs://5aa919de-0aa0-43ec-9ec3-288481102b6d/tcga/BLCA/RNA/RNA-Seq/UNC-LCCC/ILLUMINA/UNCID_2198689.b1984010-7ef5-4df4-abfc-d18502cf124c.120110_UNC13-SN749_0142_BD0HK1ACXX_3_ACTTGA.tar.gz
TCGA-C4-A0F7-01A-11R-A084-07	BLCA	gs://5aa919de-0aa0-43ec-9ec3-288481102b6d/tcga/BLCA/RNA/RNA-Seq/UNC-LCCC/ILLUMINA/UNCID_2209847.c0ccb685-0789-4559-9189-05b841173aff.110426_UNC12-SN629_0077_AB08WNABXX_7_TAGCTT.tar.gz
TCGA-CF-A1HR-01A-11R-A13Y-07	BLCA	gs://5aa919de-0aa0-43ec-9ec3-288481102b6d/tcga/BLCA/RNA/RNA-Seq/UNC-LCCC/ILLUMINA/UNCID_2198664.c11e3246-c33d-47ef-b4b4-be287b92d91e.120110_UNC13-SN749_0142_BD0HK1ACXX_7_TGACCA.tar.gz
TCGA-CF-A1HS-01A-11R-A13Y-07	BLCA	gs://5aa919de-0aa0-43ec-9ec3-288481102b6d/tcga/BLCA/RNA/RNA-Seq/UNC-LCCC/ILLUMINA/UNCID_2198659.7206d218-0e58-4722-8566-cbcbd8b8b4e0.120110_UNC13-SN749_0142_BD0HK1ACXX_8_GCCAAT.tar.gz
TCGA-CF-A27C-01A-11R-A16R-07	BLCA	gs://5aa919de-0aa0-43ec-9ec3-288481102b6d/tcga/BLCA/RNA/RNA-Seq/UNC-LCCC/ILLUMINA/UNCID_2196634.d6d7412b-5ec2-413e-a85d-7f765c67afa3.120207_UNC10-SN254_0325_AC0C6MACXX_6_TGACCA.tar.gz
TCGA-CF-A3MF-01A-12R-A21D-07	BLCA	gs://5aa919de-0aa0-43ec-9ec3-288481102b6d/tcga/BLCA/RNA/RNA-Seq/UNC-LCCC/ILLUMINA/UNCID_2193635.429f0e9d-c160-4b36-a31b-dab1097c6129.120409_UNC14-SN744_0226_AC0M8NACXX_2_TGACCA.tar.gz
TCGA-CF-A3MG-01A-11R-A20F-07	BLCA	gs://5aa919de-0aa0-43ec-9ec3-288481102b6d/tcga/BLCA/RNA/RNA-Seq/UNC-LCCC/ILLUMINA/UNCID_2191763.772b8a77-bb90-40a8-ad48-f7a1fc1769de.120508_UNC15-SN850_0202_AC0UKHACXX_1_TGACCA.tar.gz
TCGA-CF-A3MH-01A-11R-A20F-07	BLCA	gs://5aa919de-0aa0-43ec-9ec3-288481102b6d/tcga/BLCA/RNA/RNA-Seq/UNC-LCCC/ILLUMINA/UNCID_2191832.38e62ae5-729f-41fa-94e7-7e3caa0a246b.120508_UNC15-SN850_0202_AC0UKHACXX_2_CAGATC.tar.gz
TCGA-CF-A3MI-01A-11R-A20F-07	BLCA	gs://5aa919de-0aa0-43ec-9ec3-288481102b6d/tcga/BLCA/RNA/RNA-Seq/UNC-LCCC/ILLUMINA/UNCID_2191760.63fcdb32-0c58-4541-afbc-96b34020c5c8.120508_UNC15-SN850_0202_AC0UKHACXX_2_TAGCTT.tar.gz
TCGA-CF-A47S-01A-11R-A23W-07	BLCA	gs://5aa919de-0aa0-43ec-9ec3-288481102b6d/tcga/BLCA/RNA/RNA-Seq/UNC-LCCC/ILLUMINA/UNCID_2185633.5eb594ca-ba46-45d2-8532-0fabac564e34.121211_UNC16-SN851_0198_AD1KNMACXX_6_ACTTGA.tar.gz
TCGA-CF-A47T-01A-11R-A23W-07	BLCA	gs://5aa919de-0aa0-43ec-9ec3-288481102b6d/tcga/BLCA/RNA/RNA-Seq/UNC-LCCC/ILLUMINA/UNCID_2185625.fc2ec949-9292-4709-b0ea-37368add311d.121211_UNC16-SN851_0198_AD1KNMACXX_6_TAGCTT.tar.gz
TCGA-CF-A47V-01A-11R-A23W-07	BLCA	gs://5aa919de-0aa0-43ec-9ec3-288481102b6d/tcga/BLCA/RNA/RNA-Seq/UNC-LCCC/ILLUMINA/UNCID_2185623.e43f2bcb-9ba5-4b65-9042-4d3b06224c0f.121211_UNC16-SN851_0198_AD1KNMACXX_7_GTGGCC.tar.gz
TCGA-CF-A47W-01A-11R-A23W-07	BLCA	gs://5aa919de-0aa0-43ec-9ec3-288481102b6d/tcga/BLCA/RNA/RNA-Seq/UNC-LCCC/ILLUMINA/UNCID_2185764.cbc4cdac-a504-47ed-96cf-5c459f7febd0.121211_UNC16-SN851_0198_AD1KNMACXX_7_ATCACG.tar.gz
TCGA-CF-A47X-01A-31R-A23W-07	BLCA	gs://5aa919de-0aa0-43ec-9ec3-288481102b6d/tcga/BLCA/RNA/RNA-Seq/UNC-LCCC/ILLUMINA/UNCID_2185624.c27a2180-0dec-43ec-bf0f-2cb0acaea022.121211_UNC16-SN851_0198_AD1KNMACXX_8_ACTTGA.tar.gz
TCGA-CF-A47Y-01A-11R-A23W-07	BLCA	gs://5aa919de-0aa0-43ec-9ec3-288481102b6d/tcga/BLCA/RNA/RNA-Seq/UNC-LCCC/ILLUMINA/UNCID_2185767.0c1e7ecc-d20d-4047-8419-6347537cb8a3.121211_UNC16-SN851_0198_AD1KNMACXX_8_TAGCTT.tar.gz
TCGA-CF-A5U8-01A-11R-A28M-07	BLCA	gs://5aa919de-0aa0-43ec-9ec3-288481102b6d/tcga/BLCA/RNA/RNA-Seq/UNC-LCCC/ILLUMINA/UNCID_2170466.58e49daa-eced-4ca8-af92-98af61f8b6f1.130513_UNC14-SN744_0339_AD2677ACXX_7_GTGGCC.tar.gz
TCGA-CF-A5UA-01A-11R-A28M-07	BLCA	gs://5aa919de-0aa0-43ec-9ec3-288481102b6d/tcga/BLCA/RNA/RNA-Seq/UNC-LCCC/ILLUMINA/UNCID_2171097.6ab37abf-8cc9-4274-bf5c-f08ec3f4d136.130513_UNC14-SN744_0340_BD250CACXX_2_GTGGCC.tar.gz
TCGA-CF-A7I0-01A-22R-A352-07	BLCA	gs://5aa919de-0aa0-43ec-9ec3-288481102b6d/tcga/BLCA/RNA/RNA-Seq/UNC-LCCC/ILLUMINA/UNCID_2444490.2ee1e299-76a9-4d45-a79b-02c1f31f9399.140304_UNC14-SN744_0400_AC3LWGACXX_2_AGTTCC.tar.gz
TCGA-CF-A8HX-01A-11R-A36F-07	BLCA	gs://5aa919de-0aa0-43ec-9ec3-288481102b6d/tcga/BLCA/RNA/RNA-Seq/UNC-LCCC/ILLUMINA/UNCID_2520214.eb31b7b3-ef3c-4ad9-a9e8-47b85753e2d6.140417_UNC13-SN749_0342_AC41N6ACXX_4_ATCACG.tar.gz
TCGA-CF-A8HY-01A-11R-A36F-07	BLCA	gs://5aa919de-0aa0-43ec-9ec3-288481102b6d/tcga/BLCA/RNA/RNA-Seq/UNC-LCCC/ILLUMINA/UNCID_2520211.0f1dc780-622d-4f97-80e2-25d8074ff8b1.140417_UNC13-SN749_0342_AC41N6ACXX_7_CTTGTA.tar.gz
TCGA-CF-A9FF-01A-11R-A38B-07	BLCA	gs://5aa919de-0aa0-43ec-9ec3-288481102b6d/tcga/BLCA/RNA/RNA-Seq/UNC-LCCC/ILLUMINA/UNCID_2579526.1a65f0c1-c6e4-470b-8be1-1744332a1470.140521_UNC11-SN627_0359_BC4E01ACXX_8_ATTCCT.tar.gz
TCGA-CF-A9FH-01A-11R-A38B-07	BLCA	gs://5aa919de-0aa0-43ec-9ec3-288481102b6d/tcga/BLCA/RNA/RNA-Seq/UNC-LCCC/ILLUMINA/UNCID_2580459.1e7def5c-75f1-471d-9fab-b7e350c794a8.140603_UNC15-SN850_0368_AC4GHHACXX_5_GGCTAC.tar.gz
TCGA-CF-A9FL-01A-11R-A38B-07	BLCA	gs://5aa919de-0aa0-43ec-9ec3-288481102b6d/tcga/BLCA/RNA/RNA-Seq/UNC-LCCC/ILLUMINA/UNCID_2581555.718250e5-65a4-4365-8e2e-3dd4966c4fc6.140513_UNC15-SN850_0364_AC4DVGACXX_2_CGATGT.tar.gz
TCGA-CF-A9FM-01A-11R-A38B-07	BLCA	gs://5aa919de-0aa0-43ec-9ec3-288481102b6d/tcga/BLCA/RNA/RNA-Seq/UNC-LCCC/ILLUMINA/UNCID_2581459.5071fd5a-8c44-4dfb-bcca-31885b033372.140513_UNC15-SN850_0364_AC4DVGACXX_5_AGTTCC.tar.gz
TCGA-CU-A0YN-01A-21R-A10U-07	BLCA	gs://5aa919de-0aa0-43ec-9ec3-288481102b6d/tcga/BLCA/RNA/RNA-Seq/UNC-LCCC/ILLUMINA/UNCID_2198696.3d1b5ffe-38d6-4073-9020-c6897727341c.120110_UNC13-SN749_0142_BD0HK1ACXX_4_ATCACG.tar.gz
TCGA-CU-A0YN-11A-11R-A10U-07	BLCA	gs://5aa919de-0aa0-43ec-9ec3-288481102b6d/tcga/BLCA/RNA/RNA-Seq/UNC-LCCC/ILLUMINA/UNCID_2198688.61c103bc-8fe0-43d7-aa15-a6fe7f503112.120110_UNC13-SN749_0142_BD0HK1ACXX_5_CGATGT.tar.gz
TCGA-CU-A0YO-01A-11R-A10U-07	BLCA	gs://5aa919de-0aa0-43ec-9ec3-288481102b6d/tcga/BLCA/RNA/RNA-Seq/UNC-LCCC/ILLUMINA/UNCID_2198686.2fdb2cad-53e5-44e4-8b80-ee5801964b20.120110_UNC13-SN749_0142_BD0HK1ACXX_6_CGATGT.tar.gz
TCGA-CU-A0YR-01A-12R-A10U-07	BLCA	gs://5aa919de-0aa0-43ec-9ec3-288481102b6d/tcga/BLCA/RNA/RNA-Seq/UNC-LCCC/ILLUMINA/UNCID_2198695.cec64615-07c6-4e49-8e59-afb97d37464f.120110_UNC13-SN749_0142_BD0HK1ACXX_5_TGACCA.tar.gz
TCGA-CU-A0YR-11A-13R-A10U-07	BLCA	gs://5aa919de-0aa0-43ec-9ec3-288481102b6d/tcga/BLCA/RNA/RNA-Seq/UNC-LCCC/ILLUMINA/UNCID_2198685.6d1b727a-12fb-4756-a076-6be61253f480.120110_UNC13-SN749_0142_BD0HK1ACXX_6_CTTGTA.tar.gz
TCGA-CU-A3KJ-01A-11R-A21D-07	BLCA	gs://5aa919de-0aa0-43ec-9ec3-288481102b6d/tcga/BLCA/RNA/RNA-Seq/UNC-LCCC/ILLUMINA/UNCID_2194878.511d6289-1558-4e90-a77a-05298e15b17c.120409_UNC14-SN744_0226_AC0M8NACXX_2_CGATGT.tar.gz
TCGA-CU-A3QU-01A-11R-A22U-07	BLCA	gs://5aa919de-0aa0-43ec-9ec3-288481102b6d/tcga/BLCA/RNA/RNA-Seq/UNC-LCCC/ILLUMINA/UNCID_2188208.C40FF5CD-BFFA-40C4-A192-9830B0DA3DAA.120717_UNC14-SN744_0245_AC0WYWACXX_2_GGCTAC.tar.gz
TCGA-CU-A3YL-01A-11R-A22U-07	BLCA	gs://5aa919de-0aa0-43ec-9ec3-288481102b6d/tcga/BLCA/RNA/RNA-Seq/UNC-LCCC/ILLUMINA/UNCID_2188094.68B08EAD-5E38-490F-8654-B3DB19C80FCA.120724_UNC14-SN744_0249_AC0T3HACXX_1_ACTTGA.tar.gz
TCGA-CU-A5W6-01A-11R-A28M-07	BLCA	gs://5aa919de-0aa0-43ec-9ec3-288481102b6d/tcga/BLCA/RNA/RNA-Seq/UNC-LCCC/ILLUMINA/UNCID_2169075.168e440a-b356-45c7-849c-43823703417e.130517_UNC9-SN296_0365_AD24UDACXX_4_GTGGCC.tar.gz
TCGA-CU-A72E-01A-12R-A33J-07	BLCA	gs://5aa919de-0aa0-43ec-9ec3-288481102b6d/tcga/BLCA/RNA/RNA-Seq/UNC-LCCC/ILLUMINA/UNCID_2364472.69b30673-9ec0-4c05-b75c-12bcb1f7268f.131127_UNC15-SN850_0341_BC34HHACXX_5_ATCACG.tar.gz
TCGA-DK-A1A3-01A-11R-A13Y-07	BLCA	gs://5aa919de-0aa0-43ec-9ec3-288481102b6d/tcga/BLCA/RNA/RNA-Seq/UNC-LCCC/ILLUMINA/UNCID_2198660.d22b6ef3-9b08-44d9-b37f-e7f61ce89404.120110_UNC13-SN749_0142_BD0HK1ACXX_8_ATCACG.tar.gz
TCGA-DK-A1A5-01A-11R-A13Y-07	BLCA	gs://5aa919de-0aa0-43ec-9ec3-288481102b6d/tcga/BLCA/RNA/RNA-Seq/UNC-LCCC/ILLUMINA/UNCID_2198593.5e7e3e20-cbfa-476d-bb92-fa3a58207a9b.120118_UNC12-SN629_0180_BC0BWMACXX_1_ACAGTG.tar.gz
TCGA-DK-A1A6-01A-11R-A13Y-07	BLCA	gs://5aa919de-0aa0-43ec-9ec3-288481102b6d/tcga/BLCA/RNA/RNA-Seq/UNC-LCCC/ILLUMINA/UNCID_2198596.381b51af-d1f7-41db-a69e-49d681b3ef39.120118_UNC12-SN629_0180_BC0BWMACXX_1_TTAGGC.tar.gz
TCGA-DK-A1A7-01A-11R-A13Y-07	BLCA	gs://5aa919de-0aa0-43ec-9ec3-288481102b6d/tcga/BLCA/RNA/RNA-Seq/UNC-LCCC/ILLUMINA/UNCID_2198601.94447759-c20c-49f5-b51f-cbfdea41f2e8.120118_UNC12-SN629_0180_BC0BWMACXX_2_ACAGTG.tar.gz
TCGA-DK-A1AA-01A-11R-A13Y-07	BLCA	gs://5aa919de-0aa0-43ec-9ec3-288481102b6d/tcga/BLCA/RNA/RNA-Seq/UNC-LCCC/ILLUMINA/UNCID_2198590.5b0896f2-8fd9-42ee-b56d-b140f8d8657e.120118_UNC12-SN629_0180_BC0BWMACXX_2_TAGCTT.tar.gz
TCGA-DK-A1AB-01A-11R-A13Y-07	BLCA	gs://5aa919de-0aa0-43ec-9ec3-288481102b6d/tcga/BLCA/RNA/RNA-Seq/UNC-LCCC/ILLUMINA/UNCID_2198620.fd79008e-fae5-4276-bc25-eae14eb7b7e4.120118_UNC12-SN629_0180_BC0BWMACXX_3_CTTGTA.tar.gz
TCGA-DK-A1AC-01A-11R-A13Y-07	BLCA	gs://5aa919de-0aa0-43ec-9ec3-288481102b6d/tcga/BLCA/RNA/RNA-Seq/UNC-LCCC/ILLUMINA/UNCID_2198571.037904cf-92c3-443c-8800-0156db1e3a89.120118_UNC12-SN629_0180_BC0BWMACXX_3_GGCTAC.tar.gz
TCGA-DK-A1AD-01A-11R-A13Y-07	BLCA	gs://5aa919de-0aa0-43ec-9ec3-288481102b6d/tcga/BLCA/RNA/RNA-Seq/UNC-LCCC/ILLUMINA/UNCID_2198568.6491f391-9704-4249-bc81-d712e755ec74.120118_UNC12-SN629_0180_BC0BWMACXX_4_CAGATC.tar.gz
TCGA-DK-A1AE-01A-11R-A13Y-07	BLCA	gs://5aa919de-0aa0-43ec-9ec3-288481102b6d/tcga/BLCA/RNA/RNA-Seq/UNC-LCCC/ILLUMINA/UNCID_2198589.b9f76fc8-ca33-46c5-89a0-ae16d42f987f.120118_UNC12-SN629_0180_BC0BWMACXX_4_CGATGT.tar.gz
TCGA-DK-A1AF-01A-11R-A13Y-07	BLCA	gs://5aa919de-0aa0-43ec-9ec3-288481102b6d/tcga/BLCA/RNA/RNA-Seq/UNC-LCCC/ILLUMINA/UNCID_2198557.3add40ce-6d64-4ded-9ab6-2f076c420dc4.120118_UNC12-SN629_0180_BC0BWMACXX_5_TGACCA.tar.gz
TCGA-DK-A1AG-01A-11R-A13Y-07	BLCA	gs://5aa919de-0aa0-43ec-9ec3-288481102b6d/tcga/BLCA/RNA/RNA-Seq/UNC-LCCC/ILLUMINA/UNCID_2198569.b5036d12-d9cc-46a4-b60a-49740310380c.120118_UNC12-SN629_0180_BC0BWMACXX_5_GATCAG.tar.gz
TCGA-DK-A2HX-01A-12R-A18C-07	BLCA	gs://5aa919de-0aa0-43ec-9ec3-288481102b6d/tcga/BLCA/RNA/RNA-Seq/UNC-LCCC/ILLUMINA/UNCID_2198468.518085b3-f993-4346-bb4d-b7244e9435d6.120118_UNC12-SN629_0180_BC0BWMACXX_8_ATCACG.tar.gz
TCGA-DK-A2I1-01A-11R-A180-07	BLCA	gs://5aa919de-0aa0-43ec-9ec3-288481102b6d/tcga/BLCA/RNA/RNA-Seq/UNC-LCCC/ILLUMINA/UNCID_2196608.6c390573-7472-441d-956b-9f4747a18f2b.120207_UNC10-SN254_0325_AC0C6MACXX_7_ACTTGA.tar.gz
TCGA-DK-A2I2-01A-11R-A180-07	BLCA	gs://5aa919de-0aa0-43ec-9ec3-288481102b6d/tcga/BLCA/RNA/RNA-Seq/UNC-LCCC/ILLUMINA/UNCID_2196623.325c6503-12a1-4985-99a0-b968850f9d92.120207_UNC10-SN254_0325_AC0C6MACXX_7_GGCTAC.tar.gz
TCGA-DK-A2I4-01A-11R-A21D-07	BLCA	gs://5aa919de-0aa0-43ec-9ec3-288481102b6d/tcga/BLCA/RNA/RNA-Seq/UNC-LCCC/ILLUMINA/UNCID_2193634.4c4fbc19-727b-48b0-82e0-42ca8309f315.120409_UNC14-SN744_0226_AC0M8NACXX_3_GGCTAC.tar.gz
TCGA-DK-A2I6-01A-12R-A18C-07	BLCA	gs://5aa919de-0aa0-43ec-9ec3-288481102b6d/tcga/BLCA/RNA/RNA-Seq/UNC-LCCC/ILLUMINA/UNCID_2198504.ad775597-406f-4470-894a-e37d0666761b.120118_UNC12-SN629_0180_BC0BWMACXX_8_CGATGT.tar.gz
TCGA-DK-A3IK-01A-32R-A21D-07	BLCA	gs://5aa919de-0aa0-43ec-9ec3-288481102b6d/tcga/BLCA/RNA/RNA-Seq/UNC-LCCC/ILLUMINA/UNCID_2194569.42db28fc-4d5f-4b0f-aa86-7d27197c7649.120409_UNC14-SN744_0226_AC0M8NACXX_3_TAGCTT.tar.gz
TCGA-DK-A3IL-01A-11R-A20F-07	BLCA	gs://5aa919de-0aa0-43ec-9ec3-288481102b6d/tcga/BLCA/RNA/RNA-Seq/UNC-LCCC/ILLUMINA/UNCID_2191759.f154cc00-e118-4d4c-b9d2-2f1f71e0a964.120508_UNC15-SN850_0202_AC0UKHACXX_3_CTTGTA.tar.gz
TCGA-DK-A3IM-01A-11R-A20F-07	BLCA	gs://5aa919de-0aa0-43ec-9ec3-288481102b6d/tcga/BLCA/RNA/RNA-Seq/UNC-LCCC/ILLUMINA/UNCID_2189843.a09bfd63-c31c-461a-b5a4-60670f421233.120508_UNC15-SN850_0202_AC0UKHACXX_3_CGATGT.tar.gz
TCGA-DK-A3IN-01A-11R-A20F-07	BLCA	gs://5aa919de-0aa0-43ec-9ec3-288481102b6d/tcga/BLCA/RNA/RNA-Seq/UNC-LCCC/ILLUMINA/UNCID_2189842.58382a39-eb95-4cd0-ad04-48c6da4b4a56.120508_UNC15-SN850_0202_AC0UKHACXX_4_TGACCA.tar.gz
TCGA-DK-A3IQ-01A-31R-A32Y-07	BLCA	gs://5aa919de-0aa0-43ec-9ec3-288481102b6d/tcga/BLCA/RNA/RNA-Seq/UNC-LCCC/ILLUMINA/UNCID_2326630.b68f9935-3265-4930-a221-61bc9f8e2eda.131118_UNC15-SN850_0339_AC347DACXX_5_ACTTGA.tar.gz
TCGA-DK-A3IS-01A-21R-A21D-07	BLCA	gs://5aa919de-0aa0-43ec-9ec3-288481102b6d/tcga/BLCA/RNA/RNA-Seq/UNC-LCCC/ILLUMINA/UNCID_2193627.fd93cd6f-ab1c-460c-bfca-268c485a4f5b.120409_UNC14-SN744_0226_AC0M8NACXX_4_GATCAG.tar.gz
TCGA-DK-A3IT-01A-31R-A20F-07	BLCA	gs://5aa919de-0aa0-43ec-9ec3-288481102b6d/tcga/BLCA/RNA/RNA-Seq/UNC-LCCC/ILLUMINA/UNCID_2189860.e33ab42a-bfb3-4923-a305-a6babcee61f4.120508_UNC15-SN850_0202_AC0UKHACXX_5_CGATGT.tar.gz
TCGA-DK-A3IU-01A-11R-A20F-07	BLCA	gs://5aa919de-0aa0-43ec-9ec3-288481102b6d/tcga/BLCA/RNA/RNA-Seq/UNC-LCCC/ILLUMINA/UNCID_2189840.c07c2f21-21d4-49cb-93bb-8d128966fcd6.120508_UNC15-SN850_0202_AC0UKHACXX_5_ACAGTG.tar.gz
TCGA-DK-A3IV-01A-22R-A21D-07	BLCA	gs://5aa919de-0aa0-43ec-9ec3-288481102b6d/tcga/BLCA/RNA/RNA-Seq/UNC-LCCC/ILLUMINA/UNCID_2193585.70c7f658-5208-4b3f-9767-27a3b06b8ddc.120409_UNC14-SN744_0226_AC0M8NACXX_4_ACTTGA.tar.gz
TCGA-DK-A3WW-01A-22R-A23N-07	BLCA	gs://5aa919de-0aa0-43ec-9ec3-288481102b6d/tcga/BLCA/RNA/RNA-Seq/UNC-LCCC/ILLUMINA/UNCID_2185925.edde0611-3cdb-4f1c-a259-68cb4a905bea.121126_UNC9-SN296_0314_BC11Y0ACXX_1_ACAGTG.tar.gz
TCGA-DK-A3WX-01A-22R-A22U-07	BLCA	gs://5aa919de-0aa0-43ec-9ec3-288481102b6d/tcga/BLCA/RNA/RNA-Seq/UNC-LCCC/ILLUMINA/UNCID_2188079.024BC00E-0419-4DC6-8DF4-AD3AF476314D.120724_UNC14-SN744_0249_AC0T3HACXX_2_CTTGTA.tar.gz
TCGA-DK-A3WY-01A-11R-A22U-07	BLCA	gs://5aa919de-0aa0-43ec-9ec3-288481102b6d/tcga/BLCA/RNA/RNA-Seq/UNC-LCCC/ILLUMINA/UNCID_2188091.169E537F-9FFC-4D56-9E77-1F38951EE3D3.120724_UNC14-SN744_0249_AC0T3HACXX_2_ACTTGA.tar.gz
TCGA-DK-A3X2-01A-11R-A22U-07	BLCA	gs://5aa919de-0aa0-43ec-9ec3-288481102b6d/tcga/BLCA/RNA/RNA-Seq/UNC-LCCC/ILLUMINA/UNCID_2188078.C4FBD136-4227-4792-AC53-8C887AA6AB1A.120724_UNC14-SN744_0249_AC0T3HACXX_4_ACTTGA.tar.gz
TCGA-DK-A6AV-01A-12R-A30C-07	BLCA	gs://5aa919de-0aa0-43ec-9ec3-288481102b6d/tcga/BLCA/RNA/RNA-Seq/UNC-LCCC/ILLUMINA/UNCID_2257995.01a7643f-d7be-40e8-bdc1-562d825e8ba8.130702_UNC9-SN296_0379_AC25KWACXX_8_TTAGGC.tar.gz
TCGA-DK-A6AW-01A-11R-A30C-07	BLCA	gs://5aa919de-0aa0-43ec-9ec3-288481102b6d/tcga/BLCA/RNA/RNA-Seq/UNC-LCCC/ILLUMINA/UNCID_2257996.d1b0c4db-59b7-47ac-b26f-fb14c5aac200.130702_UNC9-SN296_0379_AC25KWACXX_8_GATCAG.tar.gz
TCGA-DK-A6B0-01A-11R-A31N-07	BLCA	gs://5aa919de-0aa0-43ec-9ec3-288481102b6d/tcga/BLCA/RNA/RNA-Seq/UNC-LCCC/ILLUMINA/UNCID_2257951.b6ebbe90-feb4-4e8e-9408-031db2297c1c.130807_UNC12-SN629_0325_BD2BD7ACXX_2_GGCTAC.tar.gz
TCGA-DK-A6B1-01A-12R-A30C-07	BLCA	gs://5aa919de-0aa0-43ec-9ec3-288481102b6d/tcga/BLCA/RNA/RNA-Seq/UNC-LCCC/ILLUMINA/UNCID_2258003.a66ddf41-6af9-47c0-952b-688aac83c8c8.130702_UNC9-SN296_0380_BC24VKACXX_1_GGCTAC.tar.gz
TCGA-DK-A6B2-01A-11R-A30C-07	BLCA	gs://5aa919de-0aa0-43ec-9ec3-288481102b6d/tcga/BLCA/RNA/RNA-Seq/UNC-LCCC/ILLUMINA/UNCID_2258004.f1e23b9a-a79f-439c-a4b9-58fbe9899e98.130702_UNC9-SN296_0380_BC24VKACXX_1_GTTTCG.tar.gz
TCGA-DK-A6B5-01A-11R-A31N-07	BLCA	gs://5aa919de-0aa0-43ec-9ec3-288481102b6d/tcga/BLCA/RNA/RNA-Seq/UNC-LCCC/ILLUMINA/UNCID_2257950.92e94724-a03e-4b58-91b2-f309ab8dc943.130807_UNC12-SN629_0325_BD2BD7ACXX_3_GTTTCG.tar.gz
TCGA-DK-A6B6-01A-11R-A30C-07	BLCA	gs://5aa919de-0aa0-43ec-9ec3-288481102b6d/tcga/BLCA/RNA/RNA-Seq/UNC-LCCC/ILLUMINA/UNCID_2258001.fa1f8758-485c-4148-87b7-af891f652f48.130702_UNC9-SN296_0380_BC24VKACXX_1_TTAGGC.tar.gz
TCGA-DK-AA6L-01A-11R-A39I-07	BLCA	gs://5aa919de-0aa0-43ec-9ec3-288481102b6d/tcga/BLCA/RNA/RNA-Seq/UNC-LCCC/ILLUMINA/UNCID_2641044.ccc6510d-4ef3-4471-8fd1-e240fe55d95c.140603_UNC11-SN627_0361_BC4K54ACXX_2_CAGATC.tar.gz
TCGA-DK-AA6M-01A-11R-A39I-07	BLCA	gs://5aa919de-0aa0-43ec-9ec3-288481102b6d/tcga/BLCA/RNA/RNA-Seq/UNC-LCCC/ILLUMINA/UNCID_2641019.230c9517-0296-4966-8dd7-14c062e82224.140603_UNC11-SN627_0361_BC4K54ACXX_7_GTCCGC.tar.gz
TCGA-DK-AA6P-01A-11R-A39I-07	BLCA	gs://5aa919de-0aa0-43ec-9ec3-288481102b6d/tcga/BLCA/RNA/RNA-Seq/UNC-LCCC/ILLUMINA/UNCID_2641016.c048b775-7679-424f-a008-8f7def9c0523.140603_UNC11-SN627_0361_BC4K54ACXX_8_TTAGGC.tar.gz
TCGA-DK-AA6Q-01A-11R-A39I-07	BLCA	gs://5aa919de-0aa0-43ec-9ec3-288481102b6d/tcga/BLCA/RNA/RNA-Seq/UNC-LCCC/ILLUMINA/UNCID_2641069.52e425cf-1fad-400e-bc39-6df2a3310a68.140611_UNC11-SN627_0362_BC4K5NACXX_5_AGTCAA.tar.gz
TCGA-DK-AA6R-01A-11R-A42T-07	BLCA	gs://5aa919de-0aa0-43ec-9ec3-288481102b6d/tcga/BLCA/RNA/RNA-Seq/UNC-LCCC/ILLUMINA/UNCID_2660757.0ccf81b2-c760-4a37-acf1-c692868167b1.141006_UNC15-SN850_0395_AC5FH9ACXX_7_CGATGT.tar.gz
TCGA-DK-AA6S-01A-21R-A39I-07	BLCA	gs://5aa919de-0aa0-43ec-9ec3-288481102b6d/tcga/BLCA/RNA/RNA-Seq/UNC-LCCC/ILLUMINA/UNCID_2641066.f4159732-6dd2-4614-b3e2-3a528fdfa527.140611_UNC11-SN627_0362_BC4K5NACXX_6_ACTGAT.tar.gz
TCGA-DK-AA6T-01A-11R-A39I-07	BLCA	gs://5aa919de-0aa0-43ec-9ec3-288481102b6d/tcga/BLCA/RNA/RNA-Seq/UNC-LCCC/ILLUMINA/UNCID_2640907.a9eb4088-1eb0-47ac-867b-df97fbeb318c.140617_UNC11-SN627_0363_AC4HN7ACXX_4_GATCAG.tar.gz
TCGA-DK-AA6U-01A-11R-A39I-07	BLCA	gs://5aa919de-0aa0-43ec-9ec3-288481102b6d/tcga/BLCA/RNA/RNA-Seq/UNC-LCCC/ILLUMINA/UNCID_2661015.81741a67-7bfd-46c5-8784-a4c87eb71c5e.140617_UNC11-SN627_0363_AC4HN7ACXX_8_GTGAAA.tar.gz
TCGA-DK-AA6W-01A-12R-A39I-07	BLCA	gs://5aa919de-0aa0-43ec-9ec3-288481102b6d/tcga/BLCA/RNA/RNA-Seq/UNC-LCCC/ILLUMINA/UNCID_2640886.4d4cc53b-06d2-4baa-bf1c-03f9509e422c.140617_UNC11-SN627_0363_AC4HN7ACXX_4_TTAGGC.tar.gz
TCGA-DK-AA6X-01A-12R-A42T-07	BLCA	gs://5aa919de-0aa0-43ec-9ec3-288481102b6d/tcga/BLCA/RNA/RNA-Seq/UNC-LCCC/ILLUMINA/UNCID_2660774.254061df-9073-4d41-a519-e79cc2d5c562.141010_UNC12-SN629_0394_AC5FTUACXX_4_AGTTCC.tar.gz
TCGA-DK-AA71-01A-31R-A39I-07	BLCA	gs://5aa919de-0aa0-43ec-9ec3-288481102b6d/tcga/BLCA/RNA/RNA-Seq/UNC-LCCC/ILLUMINA/UNCID_2641015.eb3cfcc9-657c-4527-ac58-948307cae54c.140603_UNC11-SN627_0360_AC4H72ACXX_8_ACTTGA.tar.gz
TCGA-DK-AA74-01A-11R-A39I-07	BLCA	gs://5aa919de-0aa0-43ec-9ec3-288481102b6d/tcga/BLCA/RNA/RNA-Seq/UNC-LCCC/ILLUMINA/UNCID_2641055.ab176170-0468-4170-91cd-1e8f0b425b0b.140603_UNC11-SN627_0361_BC4K54ACXX_1_GTGAAA.tar.gz
TCGA-DK-AA75-01A-11R-A39I-07	BLCA	gs://5aa919de-0aa0-43ec-9ec3-288481102b6d/tcga/BLCA/RNA/RNA-Seq/UNC-LCCC/ILLUMINA/UNCID_2641033.8ac289ba-c81f-44ed-9fb4-8c2af9eccdb0.140603_UNC11-SN627_0361_BC4K54ACXX_5_TGACCA.tar.gz
TCGA-DK-AA76-01A-11R-A39I-07	BLCA	gs://5aa919de-0aa0-43ec-9ec3-288481102b6d/tcga/BLCA/RNA/RNA-Seq/UNC-LCCC/ILLUMINA/UNCID_2641080.4ecec21e-cbd5-42ec-af2e-bf58f2710458.140611_UNC11-SN627_0362_BC4K5NACXX_1_AGTTCC.tar.gz
TCGA-DK-AA77-01A-11R-A39I-07	BLCA	gs://5aa919de-0aa0-43ec-9ec3-288481102b6d/tcga/BLCA/RNA/RNA-Seq/UNC-LCCC/ILLUMINA/UNCID_2641075.94b917da-6579-4d30-b81b-eba739bbae5c.140611_UNC11-SN627_0362_BC4K5NACXX_3_ATTCCT.tar.gz
TCGA-E5-A2PC-01A-11R-A206-07	BLCA	gs://5aa919de-0aa0-43ec-9ec3-288481102b6d/tcga/BLCA/RNA/RNA-Seq/UNC-LCCC/ILLUMINA/UNCID_2197931.c32574a0-5f85-4053-bb98-8472b496975e.120124_UNC16-SN851_0123_AC0FDJACXX_6_ACTTGA.tar.gz
TCGA-E5-A4TZ-01A-11R-A31N-07	BLCA	gs://5aa919de-0aa0-43ec-9ec3-288481102b6d/tcga/BLCA/RNA/RNA-Seq/UNC-LCCC/ILLUMINA/UNCID_2257949.b7290db7-112b-494e-80f7-bb05860f6c7e.130807_UNC12-SN629_0325_BD2BD7ACXX_3_TTAGGC.tar.gz
TCGA-E5-A4U1-01A-11R-A31N-07	BLCA	gs://5aa919de-0aa0-43ec-9ec3-288481102b6d/tcga/BLCA/RNA/RNA-Seq/UNC-LCCC/ILLUMINA/UNCID_2257952.fee1bb5e-af08-43f5-a313-ebe56ceb6a37.130807_UNC12-SN629_0325_BD2BD7ACXX_1_ACTTGA.tar.gz
TCGA-E7-A3X6-01A-12R-A22U-07	BLCA	gs://5aa919de-0aa0-43ec-9ec3-288481102b6d/tcga/BLCA/RNA/RNA-Seq/UNC-LCCC/ILLUMINA/UNCID_2188073.B4BB6509-7D67-4D5E-8FD1-624FA373DF4D.120724_UNC14-SN744_0249_AC0T3HACXX_3_GGCTAC.tar.gz
TCGA-E7-A3Y1-01A-11R-A22U-07	BLCA	gs://5aa919de-0aa0-43ec-9ec3-288481102b6d/tcga/BLCA/RNA/RNA-Seq/UNC-LCCC/ILLUMINA/UNCID_2188067.791A46E8-4D45-4878-B09D-A4F64CE88746.120724_UNC14-SN744_0249_AC0T3HACXX_4_ATCACG.tar.gz
TCGA-E7-A4IJ-01A-31R-A26T-07	BLCA	gs://5aa919de-0aa0-43ec-9ec3-288481102b6d/tcga/BLCA/RNA/RNA-Seq/UNC-LCCC/ILLUMINA/UNCID_2178841.21c8f741-963f-463e-ac5b-1c2c1aa9d8cb.130325_UNC12-SN629_0268_AC22W1ACXX_4_GTGGCC.tar.gz
TCGA-E7-A4XJ-01A-11R-A26T-07	BLCA	gs://5aa919de-0aa0-43ec-9ec3-288481102b6d/tcga/BLCA/RNA/RNA-Seq/UNC-LCCC/ILLUMINA/UNCID_2178833.a40c2a50-5627-4fd2-a6a3-2661c4ee5839.130325_UNC12-SN629_0268_AC22W1ACXX_4_TAGCTT.tar.gz
TCGA-E7-A519-01A-11R-A26T-07	BLCA	gs://5aa919de-0aa0-43ec-9ec3-288481102b6d/tcga/BLCA/RNA/RNA-Seq/UNC-LCCC/ILLUMINA/UNCID_2257893.f11c2ee8-9bf1-4a41-b154-7fb31af15298.130924_UNC9-SN296_0404_BD2DM6ACXX_7_AGTTCC.tar.gz
TCGA-E7-A541-01A-11R-A26T-07	BLCA	gs://5aa919de-0aa0-43ec-9ec3-288481102b6d/tcga/BLCA/RNA/RNA-Seq/UNC-LCCC/ILLUMINA/UNCID_2178805.dbffd0f0-d063-45a2-8cdb-e6ffa6c9e66d.130325_UNC12-SN629_0268_AC22W1ACXX_5_GTTTCG.tar.gz
TCGA-E7-A5KE-01A-11R-A28M-07	BLCA	gs://5aa919de-0aa0-43ec-9ec3-288481102b6d/tcga/BLCA/RNA/RNA-Seq/UNC-LCCC/ILLUMINA/UNCID_2171087.4be53c32-b222-44dd-b0b9-6a935591380a.130513_UNC14-SN744_0340_BD250CACXX_3_GGCTAC.tar.gz
TCGA-E7-A5KF-01A-11R-A28M-07	BLCA	gs://5aa919de-0aa0-43ec-9ec3-288481102b6d/tcga/BLCA/RNA/RNA-Seq/UNC-LCCC/ILLUMINA/UNCID_2171070.a5118740-bf71-47e8-a2e3-506792865c90.130513_UNC14-SN744_0340_BD250CACXX_4_TAGCTT.tar.gz
TCGA-E7-A677-01A-11R-A30C-07	BLCA	gs://5aa919de-0aa0-43ec-9ec3-288481102b6d/tcga/BLCA/RNA/RNA-Seq/UNC-LCCC/ILLUMINA/UNCID_2258002.0aba0f10-05b2-4045-822b-045f61457427.130702_UNC9-SN296_0380_BC24VKACXX_6_GATCAG.tar.gz
TCGA-E7-A678-01A-11R-A30C-07	BLCA	gs://5aa919de-0aa0-43ec-9ec3-288481102b6d/tcga/BLCA/RNA/RNA-Seq/UNC-LCCC/ILLUMINA/UNCID_2258000.4e0401b2-6ad4-4709-aa43-f2af0afef259.130702_UNC9-SN296_0380_BC24VKACXX_7_GGCTAC.tar.gz
TCGA-E7-A6MD-01A-41R-A352-07	BLCA	gs://5aa919de-0aa0-43ec-9ec3-288481102b6d/tcga/BLCA/RNA/RNA-Seq/UNC-LCCC/ILLUMINA/UNCID_2444012.bf6f4d8e-7aa4-42ae-961d-4686984fc871.140304_UNC14-SN744_0400_AC3LWGACXX_3_CGTACG.tar.gz
TCGA-E7-A6ME-01A-22R-A32O-07	BLCA	gs://5aa919de-0aa0-43ec-9ec3-288481102b6d/tcga/BLCA/RNA/RNA-Seq/UNC-LCCC/ILLUMINA/UNCID_2326713.dfffbe9c-c83a-4087-a3f7-2be3d63a2eaa.131016_UNC10-SN254_0498_BC2KTUACXX_2_GATCAG.tar.gz
TCGA-E7-A6MF-01A-12R-A32O-07	BLCA	gs://5aa919de-0aa0-43ec-9ec3-288481102b6d/tcga/BLCA/RNA/RNA-Seq/UNC-LCCC/ILLUMINA/UNCID_2337790.791bcd93-c949-49b3-aaa4-4c8af82f5ec1.131016_UNC15-SN850_0333_AC2MBAACXX_7_GATCAG.tar.gz
TCGA-E7-A7DU-01A-11R-A32O-07	BLCA	gs://5aa919de-0aa0-43ec-9ec3-288481102b6d/tcga/BLCA/RNA/RNA-Seq/UNC-LCCC/ILLUMINA/UNCID_2329205.c87fa518-41c5-417a-88ac-0b300f1a8732.131008_UNC15-SN850_0331_AC2KJ8ACXX_6_CAGATC.tar.gz
TCGA-E7-A7DV-01A-11R-A33J-07	BLCA	gs://5aa919de-0aa0-43ec-9ec3-288481102b6d/tcga/BLCA/RNA/RNA-Seq/UNC-LCCC/ILLUMINA/UNCID_2364503.c8fd7f63-e309-4a7e-876d-7ca2cf954abe.131127_UNC15-SN850_0341_BC34HHACXX_1_TTAGGC.tar.gz
TCGA-E7-A7PW-01A-11R-A352-07	BLCA	gs://5aa919de-0aa0-43ec-9ec3-288481102b6d/tcga/BLCA/RNA/RNA-Seq/UNC-LCCC/ILLUMINA/UNCID_2444321.73afa387-c132-48d6-82da-26517c161f13.140304_UNC14-SN744_0400_AC3LWGACXX_3_GGCTAC.tar.gz
TCGA-E7-A7XN-01A-11R-A352-07	BLCA	gs://5aa919de-0aa0-43ec-9ec3-288481102b6d/tcga/BLCA/RNA/RNA-Seq/UNC-LCCC/ILLUMINA/UNCID_2444007.a931a672-1565-4de6-9c64-d5a74f4cac1f.140304_UNC14-SN744_0400_AC3LWGACXX_3_GAGTGG.tar.gz
TCGA-E7-A85H-01A-11R-A352-07	BLCA	gs://5aa919de-0aa0-43ec-9ec3-288481102b6d/tcga/BLCA/RNA/RNA-Seq/UNC-LCCC/ILLUMINA/UNCID_2443808.1e9aa67a-52fe-4af3-8bbf-3597a57a4b72.140312_UNC15-SN850_0357_AC3M7FACXX_5_ACAGTG.tar.gz
TCGA-E7-A8O7-01A-11R-A36F-07	BLCA	gs://5aa919de-0aa0-43ec-9ec3-288481102b6d/tcga/BLCA/RNA/RNA-Seq/UNC-LCCC/ILLUMINA/UNCID_2520222.0379335d-61be-4142-9ba3-2676dd0945d8.140417_UNC13-SN749_0343_BC41HBACXX_4_ACTGAT.tar.gz
TCGA-E7-A8O8-01A-11R-A36F-07	BLCA	gs://5aa919de-0aa0-43ec-9ec3-288481102b6d/tcga/BLCA/RNA/RNA-Seq/UNC-LCCC/ILLUMINA/UNCID_2520216.a77cf51f-45de-4a5b-a6ca-6773f8e236d2.140417_UNC13-SN749_0343_BC41HBACXX_8_TAGCTT.tar.gz
TCGA-E7-A97P-01A-11R-A38B-07	BLCA	gs://5aa919de-0aa0-43ec-9ec3-288481102b6d/tcga/BLCA/RNA/RNA-Seq/UNC-LCCC/ILLUMINA/UNCID_2580981.f2282782-43ba-47a5-abba-1f412a2fc535.140513_UNC15-SN850_0365_BC4BYLACXX_2_CGATGT.tar.gz
TCGA-E7-A97Q-01A-11R-A38B-07	BLCA	gs://5aa919de-0aa0-43ec-9ec3-288481102b6d/tcga/BLCA/RNA/RNA-Seq/UNC-LCCC/ILLUMINA/UNCID_2580886.90e6e8a1-98b3-4f38-92ef-df460d78d657.140513_UNC15-SN850_0365_BC4BYLACXX_4_AGTTCC.tar.gz
TCGA-FD-A3B3-01A-12R-A206-07	BLCA	gs://5aa919de-0aa0-43ec-9ec3-288481102b6d/tcga/BLCA/RNA/RNA-Seq/UNC-LCCC/ILLUMINA/UNCID_2198232.1cc49a56-ee39-4fd1-bf80-a6b71695c1f1.120124_UNC16-SN851_0124_BC0C16ACXX_4_TGACCA.tar.gz
TCGA-FD-A3B4-01A-12R-A206-07	BLCA	gs://5aa919de-0aa0-43ec-9ec3-288481102b6d/tcga/BLCA/RNA/RNA-Seq/UNC-LCCC/ILLUMINA/UNCID_2198187.80e9793f-4e30-45ad-8660-3686685f2db9.120124_UNC16-SN851_0124_BC0C16ACXX_6_ACAGTG.tar.gz
TCGA-FD-A3B5-01A-11R-A20F-07	BLCA	gs://5aa919de-0aa0-43ec-9ec3-288481102b6d/tcga/BLCA/RNA/RNA-Seq/UNC-LCCC/ILLUMINA/UNCID_2189862.1afbe0f3-e320-4d74-8648-0c26ddbeab7f.120508_UNC15-SN850_0202_AC0UKHACXX_6_ACTTGA.tar.gz
TCGA-FD-A3B6-01A-21R-A20F-07	BLCA	gs://5aa919de-0aa0-43ec-9ec3-288481102b6d/tcga/BLCA/RNA/RNA-Seq/UNC-LCCC/ILLUMINA/UNCID_2189836.1a1e861c-14bd-45ea-904a-b14d4059ac95.120508_UNC15-SN850_0202_AC0UKHACXX_6_GGCTAC.tar.gz
TCGA-FD-A3B7-01A-31R-A20F-07	BLCA	gs://5aa919de-0aa0-43ec-9ec3-288481102b6d/tcga/BLCA/RNA/RNA-Seq/UNC-LCCC/ILLUMINA/UNCID_2189839.32d604cb-3bf5-427c-b60d-3c9cfeb7f0a5.120508_UNC15-SN850_0202_AC0UKHACXX_7_ATCACG.tar.gz
TCGA-FD-A3B8-01A-31R-A20F-07	BLCA	gs://5aa919de-0aa0-43ec-9ec3-288481102b6d/tcga/BLCA/RNA/RNA-Seq/UNC-LCCC/ILLUMINA/UNCID_2189838.a45e5587-488f-4348-a724-fe64e0c5be7d.120508_UNC15-SN850_0202_AC0UKHACXX_7_TTAGGC.tar.gz
TCGA-FD-A3N5-01A-11R-A21D-07	BLCA	gs://5aa919de-0aa0-43ec-9ec3-288481102b6d/tcga/BLCA/RNA/RNA-Seq/UNC-LCCC/ILLUMINA/UNCID_2193552.e7925508-8b2f-4c39-bd7a-033e78b1f875.120409_UNC14-SN744_0226_AC0M8NACXX_5_CAGATC.tar.gz
TCGA-FD-A3N6-01A-11R-A21D-07	BLCA	gs://5aa919de-0aa0-43ec-9ec3-288481102b6d/tcga/BLCA/RNA/RNA-Seq/UNC-LCCC/ILLUMINA/UNCID_2194565.575f9b1e-4952-488a-bbdd-ac98c1f68382.120409_UNC14-SN744_0226_AC0M8NACXX_5_ACAGTG.tar.gz
TCGA-FD-A3NA-01A-11R-A21D-07	BLCA	gs://5aa919de-0aa0-43ec-9ec3-288481102b6d/tcga/BLCA/RNA/RNA-Seq/UNC-LCCC/ILLUMINA/UNCID_2193528.bb0c2732-5fb4-44e7-bc62-a645cf1c1a56.120409_UNC14-SN744_0226_AC0M8NACXX_6_TTAGGC.tar.gz
TCGA-FD-A3SJ-01A-12R-A22U-07	BLCA	gs://5aa919de-0aa0-43ec-9ec3-288481102b6d/tcga/BLCA/RNA/RNA-Seq/UNC-LCCC/ILLUMINA/UNCID_2188417.B8AFE780-F680-40DB-A941-E984660FF90C.120717_UNC14-SN744_0245_AC0WYWACXX_3_CTTGTA.tar.gz
TCGA-FD-A3SL-01A-21R-A22U-07	BLCA	gs://5aa919de-0aa0-43ec-9ec3-288481102b6d/tcga/BLCA/RNA/RNA-Seq/UNC-LCCC/ILLUMINA/UNCID_2188085.D692892D-D63B-4AC2-9627-AE255AB17CAB.120724_UNC14-SN744_0249_AC0T3HACXX_5_GATCAG.tar.gz
TCGA-FD-A3SM-01A-11R-A22U-07	BLCA	gs://5aa919de-0aa0-43ec-9ec3-288481102b6d/tcga/BLCA/RNA/RNA-Seq/UNC-LCCC/ILLUMINA/UNCID_2188032.AE3C4446-CB58-4B5B-9EB8-6C81E1BF4535.120724_UNC14-SN744_0249_AC0T3HACXX_5_TTAGGC.tar.gz
TCGA-FD-A3SN-01A-12R-A22U-07	BLCA	gs://5aa919de-0aa0-43ec-9ec3-288481102b6d/tcga/BLCA/RNA/RNA-Seq/UNC-LCCC/ILLUMINA/UNCID_2188077.41836F0E-F807-4AFA-AE39-C0EB16FA6B54.120724_UNC14-SN744_0249_AC0T3HACXX_6_GATCAG.tar.gz
TCGA-FD-A3SO-01A-11R-A22U-07	BLCA	gs://5aa919de-0aa0-43ec-9ec3-288481102b6d/tcga/BLCA/RNA/RNA-Seq/UNC-LCCC/ILLUMINA/UNCID_2188007.BD1BA628-0CB5-4103-BAA4-3F430D24D359.120724_UNC14-SN744_0249_AC0T3HACXX_7_TTAGGC.tar.gz
TCGA-FD-A3SP-01A-31R-A22U-07	BLCA	gs://5aa919de-0aa0-43ec-9ec3-288481102b6d/tcga/BLCA/RNA/RNA-Seq/UNC-LCCC/ILLUMINA/UNCID_2187988.9AD7733F-A2A6-4985-8ED3-D2C539EEAB96.120724_UNC14-SN744_0249_AC0T3HACXX_8_GATCAG.tar.gz
TCGA-FD-A3SQ-01A-21R-A22U-07	BLCA	gs://5aa919de-0aa0-43ec-9ec3-288481102b6d/tcga/BLCA/RNA/RNA-Seq/UNC-LCCC/ILLUMINA/UNCID_2188008.029CB0C8-9A67-4AF0-9137-A5FBE08FCE20.120724_UNC14-SN744_0249_AC0T3HACXX_6_CTTGTA.tar.gz
TCGA-FD-A3SR-01A-11R-A22U-07	BLCA	gs://5aa919de-0aa0-43ec-9ec3-288481102b6d/tcga/BLCA/RNA/RNA-Seq/UNC-LCCC/ILLUMINA/UNCID_2187848.DAFC2AF2-7B91-45A4-AE67-FE22AB060F06.120723_UNC10-SN254_0372_AC0T70ACXX_3_TTAGGC.tar.gz
TCGA-FD-A3SS-01A-12R-A22U-07	BLCA	gs://5aa919de-0aa0-43ec-9ec3-288481102b6d/tcga/BLCA/RNA/RNA-Seq/UNC-LCCC/ILLUMINA/UNCID_2188164.6AEC2686-FCEA-4D3E-8311-0B6CCAD4C000.120717_UNC14-SN744_0245_AC0WYWACXX_3_TTAGGC.tar.gz
TCGA-FD-A43N-01A-11R-A23W-07	BLCA	gs://5aa919de-0aa0-43ec-9ec3-288481102b6d/tcga/BLCA/RNA/RNA-Seq/UNC-LCCC/ILLUMINA/UNCID_2183022.043d2756-1abf-411f-aaac-b448ed088be1.130227_UNC9-SN296_0341_AC1RM4ACXX_3_GTTTCG.tar.gz
TCGA-FD-A43P-01A-31R-A23W-07	BLCA	gs://5aa919de-0aa0-43ec-9ec3-288481102b6d/tcga/BLCA/RNA/RNA-Seq/UNC-LCCC/ILLUMINA/UNCID_2183032.0fa20811-219b-4d76-a8f6-d838e4de093e.130227_UNC9-SN296_0341_AC1RM4ACXX_2_TTAGGC.tar.gz
TCGA-FD-A43S-01A-21R-A23W-07	BLCA	gs://5aa919de-0aa0-43ec-9ec3-288481102b6d/tcga/BLCA/RNA/RNA-Seq/UNC-LCCC/ILLUMINA/UNCID_2183028.a36865ec-a5fa-4277-a887-325373acadb1.130227_UNC9-SN296_0341_AC1RM4ACXX_3_GATCAG.tar.gz
TCGA-FD-A43U-01A-11R-A23W-07	BLCA	gs://5aa919de-0aa0-43ec-9ec3-288481102b6d/tcga/BLCA/RNA/RNA-Seq/UNC-LCCC/ILLUMINA/UNCID_2183001.1cd3bf53-27a7-4fda-8501-8270da2b8ceb.130227_UNC9-SN296_0341_AC1RM4ACXX_4_GGCTAC.tar.gz
TCGA-FD-A43X-01A-11R-A23W-07	BLCA	gs://5aa919de-0aa0-43ec-9ec3-288481102b6d/tcga/BLCA/RNA/RNA-Seq/UNC-LCCC/ILLUMINA/UNCID_2182985.f68894de-6db1-472b-bbda-f1c6e60a818b.130227_UNC9-SN296_0341_AC1RM4ACXX_4_GTTTCG.tar.gz
TCGA-FD-A43Y-01A-21R-A26T-07	BLCA	gs://5aa919de-0aa0-43ec-9ec3-288481102b6d/tcga/BLCA/RNA/RNA-Seq/UNC-LCCC/ILLUMINA/UNCID_2178665.5ee80128-f80f-4892-9668-43c03c41bd65.130402_UNC11-SN627_0289_AD22HMACXX_1_TAGCTT.tar.gz
TCGA-FD-A5BR-01A-11R-A26T-07	BLCA	gs://5aa919de-0aa0-43ec-9ec3-288481102b6d/tcga/BLCA/RNA/RNA-Seq/UNC-LCCC/ILLUMINA/UNCID_2178647.8f1bfe41-e48c-4b5d-8b03-8def7666da02.130402_UNC11-SN627_0289_AD22HMACXX_1_GTGGCC.tar.gz
TCGA-FD-A5BS-01A-21R-A26T-07	BLCA	gs://5aa919de-0aa0-43ec-9ec3-288481102b6d/tcga/BLCA/RNA/RNA-Seq/UNC-LCCC/ILLUMINA/UNCID_2178639.18bb3804-de1e-4988-abbf-89c36d07cc01.130402_UNC11-SN627_0289_AD22HMACXX_1_ATCACG.tar.gz
TCGA-FD-A5BT-01A-11R-A26T-07	BLCA	gs://5aa919de-0aa0-43ec-9ec3-288481102b6d/tcga/BLCA/RNA/RNA-Seq/UNC-LCCC/ILLUMINA/UNCID_2178616.31fbf484-2cee-49a8-bf99-6c1b9d721b57.130402_UNC11-SN627_0289_AD22HMACXX_2_ACTTGA.tar.gz
TCGA-FD-A5BU-01A-31R-A26T-07	BLCA	gs://5aa919de-0aa0-43ec-9ec3-288481102b6d/tcga/BLCA/RNA/RNA-Seq/UNC-LCCC/ILLUMINA/UNCID_2178907.06d4cd28-11fb-4f25-8ae0-3fa8e3f3e325.130325_UNC12-SN629_0268_AC22W1ACXX_2_GTTTCG.tar.gz
TCGA-FD-A5BV-01A-11R-A26T-07	BLCA	gs://5aa919de-0aa0-43ec-9ec3-288481102b6d/tcga/BLCA/RNA/RNA-Seq/UNC-LCCC/ILLUMINA/UNCID_2178782.72ea067a-e5ae-43f3-97b8-2283b35df8d6.130325_UNC12-SN629_0268_AC22W1ACXX_7_GGCTAC.tar.gz
TCGA-FD-A5BX-01A-11R-A26T-07	BLCA	gs://5aa919de-0aa0-43ec-9ec3-288481102b6d/tcga/BLCA/RNA/RNA-Seq/UNC-LCCC/ILLUMINA/UNCID_2178775.bd49f808-37de-43a4-8a5f-7a36b9661a16.130325_UNC12-SN629_0268_AC22W1ACXX_8_AGTTCC.tar.gz
TCGA-FD-A5BY-01A-31R-A28M-07	BLCA	gs://5aa919de-0aa0-43ec-9ec3-288481102b6d/tcga/BLCA/RNA/RNA-Seq/UNC-LCCC/ILLUMINA/UNCID_2171060.94309b2e-c58c-4e2b-981d-0badb3872db7.130513_UNC14-SN744_0340_BD250CACXX_5_ATCACG.tar.gz
TCGA-FD-A5BZ-01A-11R-A28M-07	BLCA	gs://5aa919de-0aa0-43ec-9ec3-288481102b6d/tcga/BLCA/RNA/RNA-Seq/UNC-LCCC/ILLUMINA/UNCID_2171163.ee7d92c6-8a20-41ec-8e43-7a7c462b13d5.130513_UNC14-SN744_0340_BD250CACXX_1_GGCTAC.tar.gz
TCGA-FD-A5C0-01A-11R-A28M-07	BLCA	gs://5aa919de-0aa0-43ec-9ec3-288481102b6d/tcga/BLCA/RNA/RNA-Seq/UNC-LCCC/ILLUMINA/UNCID_2171053.7773fd96-8ab7-417b-befd-ea63dc596a7a.130513_UNC14-SN744_0340_BD250CACXX_5_GGCTAC.tar.gz
TCGA-FD-A5C1-01A-11R-A28M-07	BLCA	gs://5aa919de-0aa0-43ec-9ec3-288481102b6d/tcga/BLCA/RNA/RNA-Seq/UNC-LCCC/ILLUMINA/UNCID_2171021.20da407e-268c-4a10-9d1f-751974e09067.130513_UNC14-SN744_0340_BD250CACXX_6_GGCTAC.tar.gz
TCGA-FD-A62N-01A-11R-A30C-07	BLCA	gs://5aa919de-0aa0-43ec-9ec3-288481102b6d/tcga/BLCA/RNA/RNA-Seq/UNC-LCCC/ILLUMINA/UNCID_2257998.d68e2da7-7bd4-4510-8751-02e9f16ad4e6.130702_UNC9-SN296_0380_BC24VKACXX_8_ATCACG.tar.gz
TCGA-FD-A62O-01A-11R-A30C-07	BLCA	gs://5aa919de-0aa0-43ec-9ec3-288481102b6d/tcga/BLCA/RNA/RNA-Seq/UNC-LCCC/ILLUMINA/UNCID_2257999.50fdf7c3-0e77-4013-ae2b-0e7c70b8d3e3.130702_UNC9-SN296_0380_BC24VKACXX_7_ACTTGA.tar.gz
TCGA-FD-A62P-01A-32R-A30C-07	BLCA	gs://5aa919de-0aa0-43ec-9ec3-288481102b6d/tcga/BLCA/RNA/RNA-Seq/UNC-LCCC/ILLUMINA/UNCID_2257992.4a0b6e3c-a167-4ca6-876b-6fb82fa8fdb6.130711_UNC12-SN629_0319_AC287CACXX_1_TAGCTT.tar.gz
TCGA-FD-A62S-01A-11R-A30C-07	BLCA	gs://5aa919de-0aa0-43ec-9ec3-288481102b6d/tcga/BLCA/RNA/RNA-Seq/UNC-LCCC/ILLUMINA/UNCID_2257993.341d1383-93bd-42d7-80ad-5dba732c1925.130711_UNC12-SN629_0319_AC287CACXX_1_GTGGCC.tar.gz
TCGA-FD-A6TA-01A-12R-A33J-07	BLCA	gs://5aa919de-0aa0-43ec-9ec3-288481102b6d/tcga/BLCA/RNA/RNA-Seq/UNC-LCCC/ILLUMINA/UNCID_2364409.6321d37f-3658-447d-96a4-099e8072217a.131127_UNC15-SN850_0341_BC34HHACXX_8_TTAGGC.tar.gz
TCGA-FD-A6TB-01A-12R-A33J-07	BLCA	gs://5aa919de-0aa0-43ec-9ec3-288481102b6d/tcga/BLCA/RNA/RNA-Seq/UNC-LCCC/ILLUMINA/UNCID_2364495.8038ffb4-38d5-437a-9457-4943c0202a8a.131127_UNC15-SN850_0341_BC34HHACXX_2_TGACCA.tar.gz
TCGA-FD-A6TC-01A-21R-A33J-07	BLCA	gs://5aa919de-0aa0-43ec-9ec3-288481102b6d/tcga/BLCA/RNA/RNA-Seq/UNC-LCCC/ILLUMINA/UNCID_2364459.30f1a64e-5df3-4e26-b820-a4254e7e3a7e.131127_UNC15-SN850_0341_BC34HHACXX_7_TGACCA.tar.gz
TCGA-FD-A6TD-01A-51R-A33J-07	BLCA	gs://5aa919de-0aa0-43ec-9ec3-288481102b6d/tcga/BLCA/RNA/RNA-Seq/UNC-LCCC/ILLUMINA/UNCID_2363722.f6660fcd-6277-4eb7-8135-5aea56fedd7c.131210_UNC12-SN629_0339_AC2UJ6ACXX_6_TGACCA.tar.gz
TCGA-FD-A6TE-01A-12R-A33J-07	BLCA	gs://5aa919de-0aa0-43ec-9ec3-288481102b6d/tcga/BLCA/RNA/RNA-Seq/UNC-LCCC/ILLUMINA/UNCID_2361419.535736bf-6e19-4fc6-bf3d-a2fb4739c763.131217_UNC14-SN744_0384_BC32YDACXX_2_TTAGGC.tar.gz
TCGA-FD-A6TF-01A-52R-A32O-07	BLCA	gs://5aa919de-0aa0-43ec-9ec3-288481102b6d/tcga/BLCA/RNA/RNA-Seq/UNC-LCCC/ILLUMINA/UNCID_2324332.fe6853dd-864f-4257-869f-a425aab32346.131016_UNC10-SN254_0498_BC2KTUACXX_6_GATCAG.tar.gz
TCGA-FD-A6TG-01A-11R-A32O-07	BLCA	gs://5aa919de-0aa0-43ec-9ec3-288481102b6d/tcga/BLCA/RNA/RNA-Seq/UNC-LCCC/ILLUMINA/UNCID_2331366.088b27e8-38f6-41ff-a861-d371415fd7f0.131008_UNC15-SN850_0331_AC2KJ8ACXX_2_GCCAAT.tar.gz
TCGA-FD-A6TH-01A-11R-A32O-07	BLCA	gs://5aa919de-0aa0-43ec-9ec3-288481102b6d/tcga/BLCA/RNA/RNA-Seq/UNC-LCCC/ILLUMINA/UNCID_2331000.e71db8e9-8ee2-46dc-935a-3274f1fab863.131008_UNC15-SN850_0331_AC2KJ8ACXX_4_GCCAAT.tar.gz
TCGA-FD-A6TI-01A-11R-A32O-07	BLCA	gs://5aa919de-0aa0-43ec-9ec3-288481102b6d/tcga/BLCA/RNA/RNA-Seq/UNC-LCCC/ILLUMINA/UNCID_2330639.c1ce17a6-3e8b-41b7-97bc-9213b352ce84.131008_UNC15-SN850_0331_AC2KJ8ACXX_5_GCCAAT.tar.gz
TCGA-FD-A6TK-01A-42R-A33J-07	BLCA	gs://5aa919de-0aa0-43ec-9ec3-288481102b6d/tcga/BLCA/RNA/RNA-Seq/UNC-LCCC/ILLUMINA/UNCID_2361337.842484b0-6661-4dc2-bf70-b1216ab05475.131217_UNC14-SN744_0384_BC32YDACXX_3_TTAGGC.tar.gz
TCGA-FJ-A3Z7-01A-12R-A23N-07	BLCA	gs://5aa919de-0aa0-43ec-9ec3-288481102b6d/tcga/BLCA/RNA/RNA-Seq/UNC-LCCC/ILLUMINA/UNCID_2185942.8c79f5ec-ce4f-4c86-8d1c-71495c276d74.121126_UNC9-SN296_0314_BC11Y0ACXX_4_CAGATC.tar.gz
TCGA-FJ-A3Z9-01A-11R-A26T-07	BLCA	gs://5aa919de-0aa0-43ec-9ec3-288481102b6d/tcga/BLCA/RNA/RNA-Seq/UNC-LCCC/ILLUMINA/UNCID_2178617.83c4827f-742b-42bf-96d0-335b484ee724.130402_UNC11-SN627_0289_AD22HMACXX_2_GATCAG.tar.gz
TCGA-FJ-A3ZE-01A-11R-A23N-07	BLCA	gs://5aa919de-0aa0-43ec-9ec3-288481102b6d/tcga/BLCA/RNA/RNA-Seq/UNC-LCCC/ILLUMINA/UNCID_2185899.f7df4f7f-cd8e-44ba-b16f-203d6049c4fa.121126_UNC9-SN296_0314_BC11Y0ACXX_5_CGTACG.tar.gz
TCGA-FJ-A3ZF-01A-11R-A23N-07	BLCA	gs://5aa919de-0aa0-43ec-9ec3-288481102b6d/tcga/BLCA/RNA/RNA-Seq/UNC-LCCC/ILLUMINA/UNCID_2185924.e68b253d-6149-4c42-a5b3-1ddc2448759b.121126_UNC9-SN296_0314_BC11Y0ACXX_5_GAGTGG.tar.gz
TCGA-FJ-A871-01A-11R-A352-07	BLCA	gs://5aa919de-0aa0-43ec-9ec3-288481102b6d/tcga/BLCA/RNA/RNA-Seq/UNC-LCCC/ILLUMINA/UNCID_2443807.c19f7f59-5df6-4a57-91b0-635817d4fafd.140312_UNC15-SN850_0357_AC3M7FACXX_8_AGTCAA.tar.gz
TCGA-FT-A3EE-01A-11R-A206-07	BLCA	gs://5aa919de-0aa0-43ec-9ec3-288481102b6d/tcga/BLCA/RNA/RNA-Seq/UNC-LCCC/ILLUMINA/UNCID_2198020.1b08c8c9-5739-409d-9cbc-3b06ad1f60e6.120124_UNC16-SN851_0123_AC0FDJACXX_7_GCCAAT.tar.gz
TCGA-FT-A61P-01A-11R-A30C-07	BLCA	gs://5aa919de-0aa0-43ec-9ec3-288481102b6d/tcga/BLCA/RNA/RNA-Seq/UNC-LCCC/ILLUMINA/UNCID_2257991.370c2202-46b7-4721-a1db-ee80f6ca7782.130711_UNC12-SN629_0319_AC287CACXX_1_ATCACG.tar.gz
TCGA-G2-A2EC-01A-11R-A180-07	BLCA	gs://5aa919de-0aa0-43ec-9ec3-288481102b6d/tcga/BLCA/RNA/RNA-Seq/UNC-LCCC/ILLUMINA/UNCID_2196606.61a9951d-6005-4d5a-a7ac-1146399de61c.120207_UNC10-SN254_0325_AC0C6MACXX_8_GATCAG.tar.gz
TCGA-G2-A2EF-01A-12R-A18C-07	BLCA	gs://5aa919de-0aa0-43ec-9ec3-288481102b6d/tcga/BLCA/RNA/RNA-Seq/UNC-LCCC/ILLUMINA/UNCID_2198608.4000adba-115e-40bf-afbb-35ad20c4e416.120124_UNC16-SN851_0123_AC0FDJACXX_4_TTAGGC.tar.gz
TCGA-G2-A2EJ-01A-11R-A180-07	BLCA	gs://5aa919de-0aa0-43ec-9ec3-288481102b6d/tcga/BLCA/RNA/RNA-Seq/UNC-LCCC/ILLUMINA/UNCID_2196751.968143b4-2bc1-4c77-88e7-a907a7cd018c.120207_UNC10-SN254_0325_AC0C6MACXX_8_TAGCTT.tar.gz
TCGA-G2-A2EK-01A-22R-A18C-07	BLCA	gs://5aa919de-0aa0-43ec-9ec3-288481102b6d/tcga/BLCA/RNA/RNA-Seq/UNC-LCCC/ILLUMINA/UNCID_2197885.bc993392-5f2f-4cb8-8d27-26f3df2b3583.120124_UNC16-SN851_0123_AC0FDJACXX_8_GGCTAC.tar.gz
TCGA-G2-A2EL-01A-12R-A18C-07	BLCA	gs://5aa919de-0aa0-43ec-9ec3-288481102b6d/tcga/BLCA/RNA/RNA-Seq/UNC-LCCC/ILLUMINA/UNCID_2198609.3458d1fe-d159-4522-a627-70c5cc180daa.120124_UNC16-SN851_0124_BC0C16ACXX_1_CTTGTA.tar.gz
TCGA-G2-A2EO-01A-11R-A180-07	BLCA	gs://5aa919de-0aa0-43ec-9ec3-288481102b6d/tcga/BLCA/RNA/RNA-Seq/UNC-LCCC/ILLUMINA/UNCID_2196765.91c8d1c3-1afe-4c4c-ae81-7d1f989e0139.120207_UNC9-SN296_0271_BC0CB8ACXX_1_CGATGT.tar.gz
TCGA-G2-A2ES-01A-11R-A180-07	BLCA	gs://5aa919de-0aa0-43ec-9ec3-288481102b6d/tcga/BLCA/RNA/RNA-Seq/UNC-LCCC/ILLUMINA/UNCID_2196772.fac8f7fd-3e80-410a-a281-2b564862b335.120207_UNC9-SN296_0271_BC0CB8ACXX_1_CAGATC.tar.gz
TCGA-G2-A3IB-01A-11R-A20F-07	BLCA	gs://5aa919de-0aa0-43ec-9ec3-288481102b6d/tcga/BLCA/RNA/RNA-Seq/UNC-LCCC/ILLUMINA/UNCID_2189834.df755d45-141e-40d1-96c8-6bfe29c17edc.120508_UNC15-SN850_0202_AC0UKHACXX_8_ACAGTG.tar.gz
TCGA-G2-A3IE-01A-11R-A20F-07	BLCA	gs://5aa919de-0aa0-43ec-9ec3-288481102b6d/tcga/BLCA/RNA/RNA-Seq/UNC-LCCC/ILLUMINA/UNCID_2189859.eb59f0f9-3b20-4dce-833e-6a67076ddc01.120508_UNC15-SN850_0202_AC0UKHACXX_8_CAGATC.tar.gz
TCGA-G2-A3VY-01A-11R-A22U-07	BLCA	gs://5aa919de-0aa0-43ec-9ec3-288481102b6d/tcga/BLCA/RNA/RNA-Seq/UNC-LCCC/ILLUMINA/UNCID_2188066.7D6EA81B-B8A5-4D3B-AA54-9BF51D8B698B.120724_UNC14-SN744_0249_AC0T3HACXX_7_TAGCTT.tar.gz
TCGA-G2-AA3B-01A-11R-A39I-07	BLCA	gs://5aa919de-0aa0-43ec-9ec3-288481102b6d/tcga/BLCA/RNA/RNA-Seq/UNC-LCCC/ILLUMINA/UNCID_2661022.50731ae0-4466-47c1-9e65-42227a3fc252.140617_UNC11-SN627_0363_AC4HN7ACXX_1_TAGCTT.tar.gz
TCGA-G2-AA3C-01A-21R-A39I-07	BLCA	gs://5aa919de-0aa0-43ec-9ec3-288481102b6d/tcga/BLCA/RNA/RNA-Seq/UNC-LCCC/ILLUMINA/UNCID_2640832.9192d03e-87ee-424a-90fa-7e66c3b6abe3.140617_UNC11-SN627_0363_AC4HN7ACXX_7_GTGGCC.tar.gz
TCGA-G2-AA3D-01A-11R-A39I-07	BLCA	gs://5aa919de-0aa0-43ec-9ec3-288481102b6d/tcga/BLCA/RNA/RNA-Seq/UNC-LCCC/ILLUMINA/UNCID_2640819.0c23ff84-4469-485b-b3fd-2298cd6c8e42.140617_UNC11-SN627_0363_AC4HN7ACXX_8_TGACCA.tar.gz
TCGA-G2-AA3F-01A-12R-A42T-07	BLCA	gs://5aa919de-0aa0-43ec-9ec3-288481102b6d/tcga/BLCA/RNA/RNA-Seq/UNC-LCCC/ILLUMINA/UNCID_2660767.4b3c1687-622c-4c9f-9fe7-25b197629133.141010_UNC12-SN629_0394_AC5FTUACXX_7_CGATGT.tar.gz
TCGA-GC-A3BM-01A-11R-A22U-07	BLCA	gs://5aa919de-0aa0-43ec-9ec3-288481102b6d/tcga/BLCA/RNA/RNA-Seq/UNC-LCCC/ILLUMINA/UNCID_2188072.8F7B5E84-55C2-4F98-A6A2-56B862161A98.120724_UNC14-SN744_0249_AC0T3HACXX_8_GGCTAC.tar.gz
TCGA-GC-A3BM-11A-11R-A22U-07	BLCA	gs://5aa919de-0aa0-43ec-9ec3-288481102b6d/tcga/BLCA/RNA/RNA-Seq/UNC-LCCC/ILLUMINA/UNCID_2187854.55F7869A-9583-4696-A281-B3C4EF4BD426.120723_UNC10-SN254_0372_AC0T70ACXX_1_TTAGGC.tar.gz
TCGA-GC-A3I6-01A-11R-A20F-07	BLCA	gs://5aa919de-0aa0-43ec-9ec3-288481102b6d/tcga/BLCA/RNA/RNA-Seq/UNC-LCCC/ILLUMINA/UNCID_2189780.652f8ab9-33b6-4e10-a84e-1e1b1ef0b707.120514_UNC16-SN851_0159_BC0TARACXX_1_TTAGGC.tar.gz
TCGA-GC-A3OO-01A-11R-A22U-07	BLCA	gs://5aa919de-0aa0-43ec-9ec3-288481102b6d/tcga/BLCA/RNA/RNA-Seq/UNC-LCCC/ILLUMINA/UNCID_2188057.AD2EE4B7-EC51-4076-BC5B-6601B5ABEECB.120723_UNC10-SN254_0372_AC0T70ACXX_1_ATCACG.tar.gz
TCGA-GC-A3RB-01A-12R-A220-07	BLCA	gs://5aa919de-0aa0-43ec-9ec3-288481102b6d/tcga/BLCA/RNA/RNA-Seq/UNC-LCCC/ILLUMINA/UNCID_2188193.5676C0EE-C460-492C-BF00-73D5DDB1D647.120717_UNC14-SN744_0245_AC0WYWACXX_4_ACTTGA.tar.gz
TCGA-GC-A3RC-01A-11R-A22U-07	BLCA	gs://5aa919de-0aa0-43ec-9ec3-288481102b6d/tcga/BLCA/RNA/RNA-Seq/UNC-LCCC/ILLUMINA/UNCID_2187849.3208F694-4779-4548-8CB4-74DF829B3345.120723_UNC10-SN254_0372_AC0T70ACXX_2_TAGCTT.tar.gz
TCGA-GC-A3RD-01A-12R-A22U-07	BLCA	gs://5aa919de-0aa0-43ec-9ec3-288481102b6d/tcga/BLCA/RNA/RNA-Seq/UNC-LCCC/ILLUMINA/UNCID_2187853.66132B23-E10A-49D9-89C5-129D7D98C17B.120723_UNC10-SN254_0372_AC0T70ACXX_2_ATCACG.tar.gz
TCGA-GC-A3WC-01A-31R-A22U-07	BLCA	gs://5aa919de-0aa0-43ec-9ec3-288481102b6d/tcga/BLCA/RNA/RNA-Seq/UNC-LCCC/ILLUMINA/UNCID_2187855.3BEA01E7-E5BC-484B-91F4-A143CAED0AED.120723_UNC10-SN254_0372_AC0T70ACXX_3_TAGCTT.tar.gz
TCGA-GC-A3WC-11A-11R-A22U-07	BLCA	gs://5aa919de-0aa0-43ec-9ec3-288481102b6d/tcga/BLCA/RNA/RNA-Seq/UNC-LCCC/ILLUMINA/UNCID_2187990.2DBB5E17-F331-49BE-8BFA-314627FFB8A5.120723_UNC10-SN254_0372_AC0T70ACXX_4_TTAGGC.tar.gz
TCGA-GC-A3YS-01A-11R-A23N-07	BLCA	gs://5aa919de-0aa0-43ec-9ec3-288481102b6d/tcga/BLCA/RNA/RNA-Seq/UNC-LCCC/ILLUMINA/UNCID_2185898.10e3d6b9-8f72-4902-94ca-f89811b98e35.121126_UNC9-SN296_0314_BC11Y0ACXX_6_ACTGAT.tar.gz
TCGA-GC-A4ZW-01A-11R-A26T-07	BLCA	gs://5aa919de-0aa0-43ec-9ec3-288481102b6d/tcga/BLCA/RNA/RNA-Seq/UNC-LCCC/ILLUMINA/UNCID_2178583.e7756fc3-3cc9-4417-a5c2-a69e67e8df10.130402_UNC11-SN627_0289_AD22HMACXX_3_GGCTAC.tar.gz
TCGA-GC-A6I1-01A-12R-A31N-07	BLCA	gs://5aa919de-0aa0-43ec-9ec3-288481102b6d/tcga/BLCA/RNA/RNA-Seq/UNC-LCCC/ILLUMINA/UNCID_2257948.159e6f18-943e-4e7b-af13-da273c52dc16.130807_UNC12-SN629_0325_BD2BD7ACXX_3_ACTTGA.tar.gz
TCGA-GC-A6I3-01A-11R-A31N-07	BLCA	gs://5aa919de-0aa0-43ec-9ec3-288481102b6d/tcga/BLCA/RNA/RNA-Seq/UNC-LCCC/ILLUMINA/UNCID_2257901.b660dd38-f986-4143-9445-b66cb60f42dd.130814_UNC10-SN254_0487_AC2BD1ACXX_6_GCCAAT.tar.gz
TCGA-GC-A6I3-11A-11R-A31N-07	BLCA	gs://5aa919de-0aa0-43ec-9ec3-288481102b6d/tcga/BLCA/RNA/RNA-Seq/UNC-LCCC/ILLUMINA/UNCID_2257902.0c8724f7-8a7e-4fc3-8100-b06b22d36a67.130814_UNC10-SN254_0487_AC2BD1ACXX_6_CAGATC.tar.gz
TCGA-GD-A2C5-01A-12R-A180-07	BLCA	gs://5aa919de-0aa0-43ec-9ec3-288481102b6d/tcga/BLCA/RNA/RNA-Seq/UNC-LCCC/ILLUMINA/UNCID_2196770.b8ecfb28-27d0-4ad4-b73c-cc21be41af31.120207_UNC9-SN296_0271_BC0CB8ACXX_2_GCCAAT.tar.gz
TCGA-GD-A2C5-11A-11R-A180-07	BLCA	gs://5aa919de-0aa0-43ec-9ec3-288481102b6d/tcga/BLCA/RNA/RNA-Seq/UNC-LCCC/ILLUMINA/UNCID_2196764.381f4721-580b-4b93-9988-862780e177bb.120207_UNC9-SN296_0271_BC0CB8ACXX_2_ACAGTG.tar.gz
TCGA-GD-A3OP-01A-21R-A220-07	BLCA	gs://5aa919de-0aa0-43ec-9ec3-288481102b6d/tcga/BLCA/RNA/RNA-Seq/UNC-LCCC/ILLUMINA/UNCID_2188211.C7F36DBA-A507-46D3-8E68-7F98B8B645E9.120717_UNC14-SN744_0245_AC0WYWACXX_4_TAGCTT.tar.gz
TCGA-GD-A3OP-11A-11R-A220-07	BLCA	gs://5aa919de-0aa0-43ec-9ec3-288481102b6d/tcga/BLCA/RNA/RNA-Seq/UNC-LCCC/ILLUMINA/UNCID_2188163.4EBF0418-8DC9-45D3-A525-D5E2DDEF1FB5.120717_UNC14-SN744_0245_AC0WYWACXX_5_CTTGTA.tar.gz
TCGA-GD-A3OQ-01A-32R-A220-07	BLCA	gs://5aa919de-0aa0-43ec-9ec3-288481102b6d/tcga/BLCA/RNA/RNA-Seq/UNC-LCCC/ILLUMINA/UNCID_2188113.61B0ADD8-AD93-4F2A-A95B-FA257934962F.120717_UNC14-SN744_0245_AC0WYWACXX_6_TTAGGC.tar.gz
TCGA-GD-A3OQ-11A-21R-A220-07	BLCA	gs://5aa919de-0aa0-43ec-9ec3-288481102b6d/tcga/BLCA/RNA/RNA-Seq/UNC-LCCC/ILLUMINA/UNCID_2188386.BF1D6946-63B3-48CA-ADD1-1C5EC5CAFD22.120717_UNC14-SN744_0245_AC0WYWACXX_5_ATCACG.tar.gz
TCGA-GD-A3OS-01A-12R-A220-07	BLCA	gs://5aa919de-0aa0-43ec-9ec3-288481102b6d/tcga/BLCA/RNA/RNA-Seq/UNC-LCCC/ILLUMINA/UNCID_2188299.80B2573F-D8E0-4D0D-84A6-301C5103267D.120717_UNC14-SN744_0245_AC0WYWACXX_6_ACTTGA.tar.gz
TCGA-GD-A6C6-01A-21R-A31N-07	BLCA	gs://5aa919de-0aa0-43ec-9ec3-288481102b6d/tcga/BLCA/RNA/RNA-Seq/UNC-LCCC/ILLUMINA/UNCID_2257900.433eed62-f9d3-440a-bc04-f0156c70ee65.130814_UNC10-SN254_0487_AC2BD1ACXX_6_CTTGTA.tar.gz
TCGA-GD-A76B-01A-11R-A32O-07	BLCA	gs://5aa919de-0aa0-43ec-9ec3-288481102b6d/tcga/BLCA/RNA/RNA-Seq/UNC-LCCC/ILLUMINA/UNCID_2329206.227c6e50-7801-4fb6-91d3-eda4313024bb.131008_UNC15-SN850_0331_AC2KJ8ACXX_8_GCCAAT.tar.gz
TCGA-GU-A42P-01A-11R-A23W-07	BLCA	gs://5aa919de-0aa0-43ec-9ec3-288481102b6d/tcga/BLCA/RNA/RNA-Seq/UNC-LCCC/ILLUMINA/UNCID_2182981.81018f98-fee6-4cde-b6f6-3b6254e3e8d7.130227_UNC9-SN296_0341_AC1RM4ACXX_5_TTAGGC.tar.gz
TCGA-GU-A42Q-01A-11R-A23W-07	BLCA	gs://5aa919de-0aa0-43ec-9ec3-288481102b6d/tcga/BLCA/RNA/RNA-Seq/UNC-LCCC/ILLUMINA/UNCID_2182964.7668e1a3-cf31-411a-8bce-aff592a0f053.130227_UNC9-SN296_0341_AC1RM4ACXX_6_GATCAG.tar.gz
TCGA-GU-A42R-01A-11R-A23N-07	BLCA	gs://5aa919de-0aa0-43ec-9ec3-288481102b6d/tcga/BLCA/RNA/RNA-Seq/UNC-LCCC/ILLUMINA/UNCID_2185896.50dd2bb1-e069-42f8-89f4-1e3055adafee.121126_UNC9-SN296_0314_BC11Y0ACXX_6_ATTCCT.tar.gz
TCGA-GU-A762-01A-11R-A33J-07	BLCA	gs://5aa919de-0aa0-43ec-9ec3-288481102b6d/tcga/BLCA/RNA/RNA-Seq/UNC-LCCC/ILLUMINA/UNCID_2364014.fa74ebb2-007d-407a-ba07-12976b75056d.131210_UNC12-SN629_0339_AC2UJ6ACXX_3_TTAGGC.tar.gz
TCGA-GU-A763-01A-11R-A32O-07	BLCA	gs://5aa919de-0aa0-43ec-9ec3-288481102b6d/tcga/BLCA/RNA/RNA-Seq/UNC-LCCC/ILLUMINA/UNCID_2328881.459468e0-79bc-4544-b168-27a85342d4c1.131008_UNC11-SN627_0326_AC2KLPACXX_1_ACAGTG.tar.gz
TCGA-GU-A764-01A-11R-A352-07	BLCA	gs://5aa919de-0aa0-43ec-9ec3-288481102b6d/tcga/BLCA/RNA/RNA-Seq/UNC-LCCC/ILLUMINA/UNCID_2443810.7fe70e80-a35e-4a3d-bfb5-e044aec3e6a2.140312_UNC11-SN627_0348_AC3KRYACXX_1_CGATGT.tar.gz
TCGA-GU-A766-01A-11R-A32O-07	BLCA	gs://5aa919de-0aa0-43ec-9ec3-288481102b6d/tcga/BLCA/RNA/RNA-Seq/UNC-LCCC/ILLUMINA/UNCID_2329506.d6280a13-a376-4ede-8aab-7a7633cb3b9e.131008_UNC15-SN850_0331_AC2KJ8ACXX_7_CAGATC.tar.gz
TCGA-GU-A767-01A-11R-A32O-07	BLCA	gs://5aa919de-0aa0-43ec-9ec3-288481102b6d/tcga/BLCA/RNA/RNA-Seq/UNC-LCCC/ILLUMINA/UNCID_2328597.3833acbb-2ea2-4442-90af-6b009ae2543b.131008_UNC11-SN627_0326_AC2KLPACXX_1_CAGATC.tar.gz
TCGA-GU-AATO-01A-11R-A39I-07	BLCA	gs://5aa919de-0aa0-43ec-9ec3-288481102b6d/tcga/BLCA/RNA/RNA-Seq/UNC-LCCC/ILLUMINA/UNCID_2641045.f680256f-f3be-4742-8211-6635de93f0b6.140603_UNC11-SN627_0361_BC4K54ACXX_2_GATCAG.tar.gz
TCGA-GU-AATP-01A-11R-A39I-07	BLCA	gs://5aa919de-0aa0-43ec-9ec3-288481102b6d/tcga/BLCA/RNA/RNA-Seq/UNC-LCCC/ILLUMINA/UNCID_2641024.6f3b244b-47b9-4af4-85c5-0051f6688aa8.140603_UNC11-SN627_0361_BC4K54ACXX_6_GTGGCC.tar.gz
TCGA-GU-AATQ-01A-11R-A39I-07	BLCA	gs://5aa919de-0aa0-43ec-9ec3-288481102b6d/tcga/BLCA/RNA/RNA-Seq/UNC-LCCC/ILLUMINA/UNCID_2641077.263c3285-8412-426e-a042-1e4266190a03.140611_UNC11-SN627_0362_BC4K5NACXX_1_ACAGTG.tar.gz
TCGA-GV-A3JV-01A-11R-A220-07	BLCA	gs://5aa919de-0aa0-43ec-9ec3-288481102b6d/tcga/BLCA/RNA/RNA-Seq/UNC-LCCC/ILLUMINA/UNCID_2188095.5DDB876D-DD32-4F33-89D1-D95E460E1E60.120717_UNC14-SN744_0245_AC0WYWACXX_7_TAGCTT.tar.gz
TCGA-GV-A3JW-01A-11R-A20F-07	BLCA	gs://5aa919de-0aa0-43ec-9ec3-288481102b6d/tcga/BLCA/RNA/RNA-Seq/UNC-LCCC/ILLUMINA/UNCID_2189782.57eda6ed-26b0-4bf6-98ad-80f4872b9832.120514_UNC16-SN851_0159_BC0TARACXX_1_GCCAAT.tar.gz
TCGA-GV-A3JX-01A-11R-A20F-07	BLCA	gs://5aa919de-0aa0-43ec-9ec3-288481102b6d/tcga/BLCA/RNA/RNA-Seq/UNC-LCCC/ILLUMINA/UNCID_2189564.388f02e0-68bb-4be2-9271-60a42d3a3e9d.120521_UNC12-SN629_0212_AC0RWNACXX_1_GATCAG.tar.gz
TCGA-GV-A3JZ-01A-11R-A21D-07	BLCA	gs://5aa919de-0aa0-43ec-9ec3-288481102b6d/tcga/BLCA/RNA/RNA-Seq/UNC-LCCC/ILLUMINA/UNCID_2193551.f3872d71-1889-4756-bdb4-d5ae383758a8.120409_UNC14-SN744_0226_AC0M8NACXX_6_ATCACG.tar.gz
TCGA-GV-A3QF-01A-31R-A22U-07	BLCA	gs://5aa919de-0aa0-43ec-9ec3-288481102b6d/tcga/BLCA/RNA/RNA-Seq/UNC-LCCC/ILLUMINA/UNCID_2187846.F732F86B-5190-4827-8471-656A43B47681.120723_UNC10-SN254_0372_AC0T70ACXX_4_ACTTGA.tar.gz
TCGA-GV-A3QG-01A-11R-A220-07	BLCA	gs://5aa919de-0aa0-43ec-9ec3-288481102b6d/tcga/BLCA/RNA/RNA-Seq/UNC-LCCC/ILLUMINA/UNCID_2188116.D7C8FAB5-A3C9-4650-9935-56C0FE27CBE6.120717_UNC14-SN744_0245_AC0WYWACXX_7_TTAGGC.tar.gz
TCGA-GV-A3QH-01A-11R-A220-07	BLCA	gs://5aa919de-0aa0-43ec-9ec3-288481102b6d/tcga/BLCA/RNA/RNA-Seq/UNC-LCCC/ILLUMINA/UNCID_2188143.DC901511-9E0F-4FC6-B6F4-BEE8E627CE25.120717_UNC14-SN744_0245_AC0WYWACXX_8_GATCAG.tar.gz
TCGA-GV-A3QI-01A-11R-A220-07	BLCA	gs://5aa919de-0aa0-43ec-9ec3-288481102b6d/tcga/BLCA/RNA/RNA-Seq/UNC-LCCC/ILLUMINA/UNCID_2188086.EA9D4BD8-1F4E-4AD5-81F7-803B078F2603.120717_UNC14-SN744_0245_AC0WYWACXX_8_GGCTAC.tar.gz
TCGA-GV-A3QK-01B-11R-A23N-07	BLCA	gs://5aa919de-0aa0-43ec-9ec3-288481102b6d/tcga/BLCA/RNA/RNA-Seq/UNC-LCCC/ILLUMINA/UNCID_2185926.bd5b7c93-fabe-4bb8-a78f-981aeed75d79.121126_UNC9-SN296_0314_BC11Y0ACXX_7_CGATGT.tar.gz
TCGA-GV-A40E-01A-12R-A23N-07	BLCA	gs://5aa919de-0aa0-43ec-9ec3-288481102b6d/tcga/BLCA/RNA/RNA-Seq/UNC-LCCC/ILLUMINA/UNCID_2185895.221bd562-e77d-4374-9491-efb5c3b026c3.121126_UNC9-SN296_0314_BC11Y0ACXX_7_TGACCA.tar.gz
TCGA-GV-A40G-01A-11R-A23N-07	BLCA	gs://5aa919de-0aa0-43ec-9ec3-288481102b6d/tcga/BLCA/RNA/RNA-Seq/UNC-LCCC/ILLUMINA/UNCID_2185897.73220a3d-e4e3-4494-a832-86baa98333b4.121126_UNC9-SN296_0314_BC11Y0ACXX_8_GCCAAT.tar.gz
TCGA-GV-A6ZA-01A-12R-A33J-07	BLCA	gs://5aa919de-0aa0-43ec-9ec3-288481102b6d/tcga/BLCA/RNA/RNA-Seq/UNC-LCCC/ILLUMINA/UNCID_2364169.5d19bc28-408e-4dc6-bc4b-95b28fa0dddc.131210_UNC12-SN629_0339_AC2UJ6ACXX_1_ACAGTG.tar.gz
TCGA-H4-A2HO-01A-11R-A180-07	BLCA	gs://5aa919de-0aa0-43ec-9ec3-288481102b6d/tcga/BLCA/RNA/RNA-Seq/UNC-LCCC/ILLUMINA/UNCID_2196763.eb5b988d-308e-4afb-b21b-8bdd45010c72.120207_UNC9-SN296_0271_BC0CB8ACXX_3_CTTGTA.tar.gz
TCGA-H4-A2HQ-01A-11R-A180-07	BLCA	gs://5aa919de-0aa0-43ec-9ec3-288481102b6d/tcga/BLCA/RNA/RNA-Seq/UNC-LCCC/ILLUMINA/UNCID_2196758.2c681223-21a5-4c58-acbb-2d51516bff12.120207_UNC9-SN296_0271_BC0CB8ACXX_3_ATCACG.tar.gz
TCGA-HQ-A2OE-01A-11R-A206-07	BLCA	gs://5aa919de-0aa0-43ec-9ec3-288481102b6d/tcga/BLCA/RNA/RNA-Seq/UNC-LCCC/ILLUMINA/UNCID_2198153.eb210789-9eb4-4def-a83d-3f0254b3c6dd.120124_UNC16-SN851_0124_BC0C16ACXX_8_CAGATC.tar.gz
TCGA-HQ-A2OF-01A-11R-A26T-07	BLCA	gs://5aa919de-0aa0-43ec-9ec3-288481102b6d/tcga/BLCA/RNA/RNA-Seq/UNC-LCCC/ILLUMINA/UNCID_2178605.99471b35-21e6-44cb-863e-d60521a71b31.130402_UNC11-SN627_0289_AD22HMACXX_3_GTTTCG.tar.gz
TCGA-HQ-A5ND-01A-11R-A26T-07	BLCA	gs://5aa919de-0aa0-43ec-9ec3-288481102b6d/tcga/BLCA/RNA/RNA-Seq/UNC-LCCC/ILLUMINA/UNCID_2178567.a56ef438-c2ac-4c6f-9283-59e38ba14f28.130402_UNC11-SN627_0289_AD22HMACXX_3_TTAGGC.tar.gz
TCGA-HQ-A5NE-01A-12R-A28M-07	BLCA	gs://5aa919de-0aa0-43ec-9ec3-288481102b6d/tcga/BLCA/RNA/RNA-Seq/UNC-LCCC/ILLUMINA/UNCID_2170965.6621636c-4a29-4ad3-99bc-406b1820d063.130513_UNC14-SN744_0340_BD250CACXX_8_GGCTAC.tar.gz
TCGA-K4-A3WS-01A-11R-A22U-07	BLCA	gs://5aa919de-0aa0-43ec-9ec3-288481102b6d/tcga/BLCA/RNA/RNA-Seq/UNC-LCCC/ILLUMINA/UNCID_2187989.BF7A27D9-35A8-4C59-BF27-E3FA9B271E6E.120723_UNC10-SN254_0372_AC0T70ACXX_5_ATCACG.tar.gz
TCGA-K4-A3WU-01B-11R-A23N-07	BLCA	gs://5aa919de-0aa0-43ec-9ec3-288481102b6d/tcga/BLCA/RNA/RNA-Seq/UNC-LCCC/ILLUMINA/UNCID_2185946.6c392517-fe3d-4d86-8397-c08734fe20cc.121127_UNC16-SN851_0192_AC0YN3ACXX_6_ACTTGA.tar.gz
TCGA-K4-A3WV-01A-11R-A22U-07	BLCA	gs://5aa919de-0aa0-43ec-9ec3-288481102b6d/tcga/BLCA/RNA/RNA-Seq/UNC-LCCC/ILLUMINA/UNCID_2187840.80DDBBC6-11FF-469A-96EC-A72E0E2EC9C4.120723_UNC10-SN254_0372_AC0T70ACXX_5_GGCTAC.tar.gz
TCGA-K4-A3WV-11A-21R-A22U-07	BLCA	gs://5aa919de-0aa0-43ec-9ec3-288481102b6d/tcga/BLCA/RNA/RNA-Seq/UNC-LCCC/ILLUMINA/UNCID_2187841.20D3AC92-E654-415E-8031-5A8BDD1662B3.120723_UNC10-SN254_0372_AC0T70ACXX_6_TTAGGC.tar.gz
TCGA-K4-A4AB-01B-12R-A28M-07	BLCA	gs://5aa919de-0aa0-43ec-9ec3-288481102b6d/tcga/BLCA/RNA/RNA-Seq/UNC-LCCC/ILLUMINA/UNCID_2169035.d27207d8-a3cf-475b-963a-e393eef98538.130529_UNC9-SN296_0368_AD24URACXX_5_GATCAG.tar.gz
TCGA-K4-A4AC-01A-21R-A26T-07	BLCA	gs://5aa919de-0aa0-43ec-9ec3-288481102b6d/tcga/BLCA/RNA/RNA-Seq/UNC-LCCC/ILLUMINA/UNCID_2178570.90c55ddf-3ac3-4599-80f6-e29e486d2070.130402_UNC11-SN627_0289_AD22HMACXX_4_GATCAG.tar.gz
TCGA-K4-A54R-01A-11R-A26T-07	BLCA	gs://5aa919de-0aa0-43ec-9ec3-288481102b6d/tcga/BLCA/RNA/RNA-Seq/UNC-LCCC/ILLUMINA/UNCID_2178838.e9acf520-2eb5-4b29-84c8-10ae6c5919e7.130325_UNC12-SN629_0268_AC22W1ACXX_4_GATCAG.tar.gz
TCGA-K4-A54R-11A-11R-A26T-07	BLCA	gs://5aa919de-0aa0-43ec-9ec3-288481102b6d/tcga/BLCA/RNA/RNA-Seq/UNC-LCCC/ILLUMINA/UNCID_2178466.fea0469f-786a-4203-95c9-60d0f76c9045.130328_UNC10-SN254_0443_AD238RACXX_2_CTTGTA.tar.gz
TCGA-K4-A5RH-01A-11R-A30C-07	BLCA	gs://5aa919de-0aa0-43ec-9ec3-288481102b6d/tcga/BLCA/RNA/RNA-Seq/UNC-LCCC/ILLUMINA/UNCID_2257994.a83e6d94-8bef-4ffe-889a-2eecc4b97cae.130711_UNC12-SN629_0319_AC287CACXX_3_ACTTGA.tar.gz
TCGA-K4-A5RI-01A-11R-A28M-07	BLCA	gs://5aa919de-0aa0-43ec-9ec3-288481102b6d/tcga/BLCA/RNA/RNA-Seq/UNC-LCCC/ILLUMINA/UNCID_2170974.d3cf6983-3dfc-4533-8809-605c197fc24e.130513_UNC14-SN744_0340_BD250CACXX_7_TTAGGC.tar.gz
TCGA-K4-A5RI-11A-11R-A28M-07	BLCA	gs://5aa919de-0aa0-43ec-9ec3-288481102b6d/tcga/BLCA/RNA/RNA-Seq/UNC-LCCC/ILLUMINA/UNCID_2170963.74ba151c-f3c8-4f11-8940-1cefb87570a7.130513_UNC14-SN744_0340_BD250CACXX_8_GTGGCC.tar.gz
TCGA-K4-A5RJ-01A-11R-A28M-07	BLCA	gs://5aa919de-0aa0-43ec-9ec3-288481102b6d/tcga/BLCA/RNA/RNA-Seq/UNC-LCCC/ILLUMINA/UNCID_2169110.57baff29-25d2-46ce-937f-f25343dcebc3.130517_UNC9-SN296_0365_AD24UDACXX_2_GTGGCC.tar.gz
TCGA-K4-A6FZ-01A-11R-A31N-07	BLCA	gs://5aa919de-0aa0-43ec-9ec3-288481102b6d/tcga/BLCA/RNA/RNA-Seq/UNC-LCCC/ILLUMINA/UNCID_2257947.f873fe6d-9733-48a9-b7e0-23dc50874fbc.130807_UNC12-SN629_0325_BD2BD7ACXX_5_GTGGCC.tar.gz
TCGA-K4-A6MB-01A-11R-A31N-07	BLCA	gs://5aa919de-0aa0-43ec-9ec3-288481102b6d/tcga/BLCA/RNA/RNA-Seq/UNC-LCCC/ILLUMINA/UNCID_2257946.7e8935da-773b-4337-8fa2-f52ebbaceaee.130807_UNC12-SN629_0325_BD2BD7ACXX_5_ATCACG.tar.gz
TCGA-K4-A83P-01A-11R-A352-07	BLCA	gs://5aa919de-0aa0-43ec-9ec3-288481102b6d/tcga/BLCA/RNA/RNA-Seq/UNC-LCCC/ILLUMINA/UNCID_2443809.b19c4e9c-2caf-436b-b728-9849b668c663.140312_UNC11-SN627_0348_AC3KRYACXX_5_ACTTGA.tar.gz
TCGA-K4-AAQO-01A-11R-A38B-07	BLCA	gs://5aa919de-0aa0-43ec-9ec3-288481102b6d/tcga/BLCA/RNA/RNA-Seq/UNC-LCCC/ILLUMINA/UNCID_2579935.9da50002-f2ba-4a66-8668-79386cf5ea4d.140521_UNC11-SN627_0359_BC4E01ACXX_1_CGATGT.tar.gz
TCGA-KQ-A41N-01A-11R-A33J-07	BLCA	gs://5aa919de-0aa0-43ec-9ec3-288481102b6d/tcga/BLCA/RNA/RNA-Seq/UNC-LCCC/ILLUMINA/UNCID_2363948.2d83d812-8f9b-443b-8643-dd3104b5068e.131210_UNC12-SN629_0339_AC2UJ6ACXX_4_ACAGTG.tar.gz
TCGA-KQ-A41O-01A-12R-A352-07	BLCA	gs://5aa919de-0aa0-43ec-9ec3-288481102b6d/tcga/BLCA/RNA/RNA-Seq/UNC-LCCC/ILLUMINA/UNCID_2443851.728aaa87-e83d-47ff-9559-5f2de0152949.140304_UNC14-SN744_0400_AC3LWGACXX_7_ACTGAT.tar.gz
TCGA-KQ-A41P-01A-12R-A33J-07	BLCA	gs://5aa919de-0aa0-43ec-9ec3-288481102b6d/tcga/BLCA/RNA/RNA-Seq/UNC-LCCC/ILLUMINA/UNCID_2364502.4c23170b-a5e0-41c8-8309-a5bfb2823491.131127_UNC15-SN850_0341_BC34HHACXX_1_GCCAAT.tar.gz
TCGA-KQ-A41Q-01A-11R-A33J-07	BLCA	gs://5aa919de-0aa0-43ec-9ec3-288481102b6d/tcga/BLCA/RNA/RNA-Seq/UNC-LCCC/ILLUMINA/UNCID_2364469.c130027b-a3f5-49be-b26d-a0416b7904b5.131127_UNC15-SN850_0341_BC34HHACXX_6_GCCAAT.tar.gz
TCGA-KQ-A41R-01A-21R-A352-07	BLCA	gs://5aa919de-0aa0-43ec-9ec3-288481102b6d/tcga/BLCA/RNA/RNA-Seq/UNC-LCCC/ILLUMINA/UNCID_2443850.9c9b4aa6-08b2-43f3-b68b-995df66c0494.140304_UNC14-SN744_0400_AC3LWGACXX_8_ATGTCA.tar.gz
TCGA-KQ-A41S-01A-12R-A33J-07	BLCA	gs://5aa919de-0aa0-43ec-9ec3-288481102b6d/tcga/BLCA/RNA/RNA-Seq/UNC-LCCC/ILLUMINA/UNCID_2364440.ed8b8326-fa77-4e72-b146-49c0543a5792.131127_UNC15-SN850_0341_BC34HHACXX_7_GCCAAT.tar.gz
TCGA-LC-A66R-01A-41R-A30C-07	BLCA	gs://5aa919de-0aa0-43ec-9ec3-288481102b6d/tcga/BLCA/RNA/RNA-Seq/UNC-LCCC/ILLUMINA/UNCID_2257989.538ad820-310d-4463-83a2-44ce1cac920c.130711_UNC12-SN629_0319_AC287CACXX_3_TAGCTT.tar.gz
TCGA-LT-A5Z6-01A-11R-A28M-07	BLCA	gs://5aa919de-0aa0-43ec-9ec3-288481102b6d/tcga/BLCA/RNA/RNA-Seq/UNC-LCCC/ILLUMINA/UNCID_2169105.1002d9de-3bd1-4d22-8f2a-64b3114264e0.130517_UNC9-SN296_0365_AD24UDACXX_3_GGCTAC.tar.gz
TCGA-LT-A8JT-01A-11R-A36F-07	BLCA	gs://5aa919de-0aa0-43ec-9ec3-288481102b6d/tcga/BLCA/RNA/RNA-Seq/UNC-LCCC/ILLUMINA/UNCID_2520202.85f596e4-9591-49f5-8408-25e4ce16c7f7.140424_UNC13-SN749_0344_AC3WUKACXX_2_CGTACG.tar.gz
TCGA-MV-A51V-01A-11R-A26T-07	BLCA	gs://5aa919de-0aa0-43ec-9ec3-288481102b6d/tcga/BLCA/RNA/RNA-Seq/UNC-LCCC/ILLUMINA/UNCID_2178467.4c8aa0aa-c1ae-4aff-96f2-4636bb1d5c47.130328_UNC10-SN254_0443_AD238RACXX_2_GTGGCC.tar.gz
TCGA-PQ-A6FI-01A-11R-A31N-07	BLCA	gs://5aa919de-0aa0-43ec-9ec3-288481102b6d/tcga/BLCA/RNA/RNA-Seq/UNC-LCCC/ILLUMINA/UNCID_2257943.74cbc344-560b-439b-bd14-1542ce579967.130807_UNC12-SN629_0325_BD2BD7ACXX_8_ACTTGA.tar.gz
TCGA-PQ-A6FN-01A-11R-A31N-07	BLCA	gs://5aa919de-0aa0-43ec-9ec3-288481102b6d/tcga/BLCA/RNA/RNA-Seq/UNC-LCCC/ILLUMINA/UNCID_2257890.3167baad-cb92-49e6-8a7d-c59f81709a52.130926_SN254_0496_AD2DY9ACXX_1_GATCAG.tar.gz
TCGA-R3-A69X-01A-22R-A30C-07	BLCA	gs://5aa919de-0aa0-43ec-9ec3-288481102b6d/tcga/BLCA/RNA/RNA-Seq/UNC-LCCC/ILLUMINA/UNCID_2257990.c394bf58-ce01-4ad3-a0f7-f2c5a251356d.130711_UNC12-SN629_0319_AC287CACXX_5_GTGGCC.tar.gz
TCGA-S5-A6DX-01A-11R-A31N-07	BLCA	gs://5aa919de-0aa0-43ec-9ec3-288481102b6d/tcga/BLCA/RNA/RNA-Seq/UNC-LCCC/ILLUMINA/UNCID_2257899.10efe18b-413b-4e57-b6e2-ce5cd2dbb839.130827_UNC15-SN850_0324_AC2B28ACXX_3_CAGATC.tar.gz
TCGA-S5-AA26-01A-11R-A38B-07	BLCA	gs://5aa919de-0aa0-43ec-9ec3-288481102b6d/tcga/BLCA/RNA/RNA-Seq/UNC-LCCC/ILLUMINA/UNCID_2579665.fd9b4ba5-8cb9-4867-81c9-33c608584488.140521_UNC11-SN627_0359_BC4E01ACXX_6_AGTTCC.tar.gz
TCGA-SY-A9G0-01A-12R-A38B-07	BLCA	gs://5aa919de-0aa0-43ec-9ec3-288481102b6d/tcga/BLCA/RNA/RNA-Seq/UNC-LCCC/ILLUMINA/UNCID_2579666.97226f81-8074-4b17-bcc7-c74e51216706.140521_UNC11-SN627_0359_BC4E01ACXX_6_ATCACG.tar.gz
TCGA-SY-A9G5-01A-11R-A38B-07	BLCA	gs://5aa919de-0aa0-43ec-9ec3-288481102b6d/tcga/BLCA/RNA/RNA-Seq/UNC-LCCC/ILLUMINA/UNCID_2580582.183b63ef-c966-4348-a989-9c7e2b4a8082.140603_UNC15-SN850_0368_AC4GHHACXX_4_CTTGTA.tar.gz
TCGA-UY-A78K-01A-11R-A33J-07	BLCA	gs://5aa919de-0aa0-43ec-9ec3-288481102b6d/tcga/BLCA/RNA/RNA-Seq/UNC-LCCC/ILLUMINA/UNCID_2358893.d31897c3-5d0a-4104-bdc6-4b12eb061c2a.131217_UNC14-SN744_0384_BC32YDACXX_6_ACAGTG.tar.gz
TCGA-UY-A78L-01A-12R-A33J-07	BLCA	gs://5aa919de-0aa0-43ec-9ec3-288481102b6d/tcga/BLCA/RNA/RNA-Seq/UNC-LCCC/ILLUMINA/UNCID_2358892.e356927b-b100-4adf-9935-e4fbf31d1fd3.131217_UNC14-SN744_0384_BC32YDACXX_7_ACAGTG.tar.gz
TCGA-UY-A78M-01A-21R-A352-07	BLCA	gs://5aa919de-0aa0-43ec-9ec3-288481102b6d/tcga/BLCA/RNA/RNA-Seq/UNC-LCCC/ILLUMINA/UNCID_2443839.49951b76-0020-4c3c-a279-8175c82c3bc6.140305_UNC13-SN749_0334_BC3L6VACXX_8_ATTCCT.tar.gz
TCGA-UY-A78N-01A-12R-A33J-07	BLCA	gs://5aa919de-0aa0-43ec-9ec3-288481102b6d/tcga/BLCA/RNA/RNA-Seq/UNC-LCCC/ILLUMINA/UNCID_2363646.fd7fac82-d8e3-4133-be0e-ec5b2badc5d1.131210_UNC12-SN629_0339_AC2UJ6ACXX_7_ACAGTG.tar.gz
TCGA-UY-A78O-01A-12R-A33J-07	BLCA	gs://5aa919de-0aa0-43ec-9ec3-288481102b6d/tcga/BLCA/RNA/RNA-Seq/UNC-LCCC/ILLUMINA/UNCID_2363557.2480ce78-21a7-4717-8b08-8176d9fe6834.131210_UNC12-SN629_0339_AC2UJ6ACXX_7_CAGATC.tar.gz
TCGA-UY-A78P-01A-12R-A36F-07	BLCA	gs://5aa919de-0aa0-43ec-9ec3-288481102b6d/tcga/BLCA/RNA/RNA-Seq/UNC-LCCC/ILLUMINA/UNCID_2520195.500beee6-a0cf-44aa-9102-de22b7210aba.140508_UNC12-SN629_0367_AC3U9RACXX_7_ACTTGA.tar.gz
TCGA-UY-A8OB-01A-12R-A42T-07	BLCA	gs://5aa919de-0aa0-43ec-9ec3-288481102b6d/tcga/BLCA/RNA/RNA-Seq/UNC-LCCC/ILLUMINA/UNCID_2660785.fb37dcdd-00a6-49b7-b0ca-1fe0d9c4782a.141010_UNC12-SN629_0395_BC5FVEACXX_3_AGTTCC.tar.gz
TCGA-UY-A8OC-01A-11R-A36F-07	BLCA	gs://5aa919de-0aa0-43ec-9ec3-288481102b6d/tcga/BLCA/RNA/RNA-Seq/UNC-LCCC/ILLUMINA/UNCID_2520190.59551fc3-7885-44d9-bf8a-ffdd5bea8238.140508_UNC11-SN627_0356_AC3UKNACXX_4_GTGAAA.tar.gz
TCGA-UY-A8OD-01A-11R-A36F-07	BLCA	gs://5aa919de-0aa0-43ec-9ec3-288481102b6d/tcga/BLCA/RNA/RNA-Seq/UNC-LCCC/ILLUMINA/UNCID_2520187.1330c062-9641-4d39-a09f-18aebaa90550.140508_UNC11-SN627_0356_AC3UKNACXX_8_TGACCA.tar.gz
TCGA-UY-A9PA-01A-11R-A38B-07	BLCA	gs://5aa919de-0aa0-43ec-9ec3-288481102b6d/tcga/BLCA/RNA/RNA-Seq/UNC-LCCC/ILLUMINA/UNCID_2581561.c2a2d7ab-c8d6-4481-9e91-1f16969e8105.140513_UNC15-SN850_0364_AC4DVGACXX_1_TTAGGC.tar.gz
TCGA-UY-A9PB-01A-11R-A38B-07	BLCA	gs://5aa919de-0aa0-43ec-9ec3-288481102b6d/tcga/BLCA/RNA/RNA-Seq/UNC-LCCC/ILLUMINA/UNCID_2581304.d9954580-b237-40a2-b4a3-3ce2482f8da2.140513_UNC15-SN850_0364_AC4DVGACXX_7_ATGTCA.tar.gz
TCGA-UY-A9PD-01A-11R-A38B-07	BLCA	gs://5aa919de-0aa0-43ec-9ec3-288481102b6d/tcga/BLCA/RNA/RNA-Seq/UNC-LCCC/ILLUMINA/UNCID_2580923.417805b3-9c10-4724-ab87-480c773f7d16.140513_UNC15-SN850_0365_BC4BYLACXX_3_TTAGGC.tar.gz
TCGA-UY-A9PE-01A-11R-A38B-07	BLCA	gs://5aa919de-0aa0-43ec-9ec3-288481102b6d/tcga/BLCA/RNA/RNA-Seq/UNC-LCCC/ILLUMINA/UNCID_2580780.394c0fda-d609-4a29-a758-c3b984e50d1d.140513_UNC15-SN850_0365_BC4BYLACXX_7_ATGTCA.tar.gz
TCGA-UY-A9PF-01A-11R-A38B-07	BLCA	gs://5aa919de-0aa0-43ec-9ec3-288481102b6d/tcga/BLCA/RNA/RNA-Seq/UNC-LCCC/ILLUMINA/UNCID_2579864.6f82f237-061e-47ae-a3fa-d03b6aeb1c1b.140521_UNC11-SN627_0359_BC4E01ACXX_2_TTAGGC.tar.gz
TCGA-UY-A9PH-01A-11R-A38B-07	BLCA	gs://5aa919de-0aa0-43ec-9ec3-288481102b6d/tcga/BLCA/RNA/RNA-Seq/UNC-LCCC/ILLUMINA/UNCID_2579541.2a3b1b1a-9364-4bb2-beca-6933f88204c5.140521_UNC11-SN627_0359_BC4E01ACXX_7_ATGTCA.tar.gz
TCGA-XF-A8HB-01A-11R-A36F-07	BLCA	gs://5aa919de-0aa0-43ec-9ec3-288481102b6d/tcga/BLCA/RNA/RNA-Seq/UNC-LCCC/ILLUMINA/UNCID_2520213.7bee34e3-b559-48e9-bbc3-2d162b8f128a.140417_UNC13-SN749_0342_AC41N6ACXX_5_CGATGT.tar.gz
TCGA-XF-A8HC-01A-11R-A36F-07	BLCA	gs://5aa919de-0aa0-43ec-9ec3-288481102b6d/tcga/BLCA/RNA/RNA-Seq/UNC-LCCC/ILLUMINA/UNCID_2520209.bd8b95cf-34c9-4bc1-98fd-6c7e1c20680b.140417_UNC13-SN749_0342_AC41N6ACXX_8_AGTCAA.tar.gz
TCGA-XF-A8HD-01A-11R-A36F-07	BLCA	gs://5aa919de-0aa0-43ec-9ec3-288481102b6d/tcga/BLCA/RNA/RNA-Seq/UNC-LCCC/ILLUMINA/UNCID_2520221.f40981b0-a1e6-43d2-ae38-c2a7d6166fbf.140417_UNC13-SN749_0343_BC41HBACXX_5_ATTCCT.tar.gz
TCGA-XF-A8HE-01A-11R-A36F-07	BLCA	gs://5aa919de-0aa0-43ec-9ec3-288481102b6d/tcga/BLCA/RNA/RNA-Seq/UNC-LCCC/ILLUMINA/UNCID_2520218.06c37fa7-a8d3-4727-ba1d-69b584b8f585.140417_UNC13-SN749_0343_BC41HBACXX_7_GGCTAC.tar.gz
TCGA-XF-A8HF-01A-11R-A36F-07	BLCA	gs://5aa919de-0aa0-43ec-9ec3-288481102b6d/tcga/BLCA/RNA/RNA-Seq/UNC-LCCC/ILLUMINA/UNCID_2520199.74bf5bf4-7a66-4316-9b43-a85db455dfd3.140424_UNC13-SN749_0344_AC3WUKACXX_2_GAGTGG.tar.gz
TCGA-XF-A8HG-01A-11R-A36F-07	BLCA	gs://5aa919de-0aa0-43ec-9ec3-288481102b6d/tcga/BLCA/RNA/RNA-Seq/UNC-LCCC/ILLUMINA/UNCID_2520196.79b6d16e-cc87-416d-8440-2aa9ad3ed3d3.140508_UNC12-SN629_0367_AC3U9RACXX_6_GATCAG.tar.gz
TCGA-XF-A8HH-01A-11R-A38B-07	BLCA	gs://5aa919de-0aa0-43ec-9ec3-288481102b6d/tcga/BLCA/RNA/RNA-Seq/UNC-LCCC/ILLUMINA/UNCID_2580666.d9f01cb3-7b78-4330-9a2c-5923cdbfa142.140603_UNC15-SN850_0368_AC4GHHACXX_1_CGATGT.tar.gz
TCGA-XF-A8HI-01A-11R-A38B-07	BLCA	gs://5aa919de-0aa0-43ec-9ec3-288481102b6d/tcga/BLCA/RNA/RNA-Seq/UNC-LCCC/ILLUMINA/UNCID_2580583.9bd649f6-9b08-4d26-87b9-a6901a00f2ba.140603_UNC15-SN850_0368_AC4GHHACXX_4_AGTCAA.tar.gz
TCGA-XF-A9SH-01A-11R-A39I-07	BLCA	gs://5aa919de-0aa0-43ec-9ec3-288481102b6d/tcga/BLCA/RNA/RNA-Seq/UNC-LCCC/ILLUMINA/UNCID_2641072.1e640951-76e2-4691-bfda-301e6bd11c47.140611_UNC11-SN627_0362_BC4K5NACXX_5_ATGTCA.tar.gz
TCGA-XF-A9SI-01A-11R-A39I-07	BLCA	gs://5aa919de-0aa0-43ec-9ec3-288481102b6d/tcga/BLCA/RNA/RNA-Seq/UNC-LCCC/ILLUMINA/UNCID_2661021.dee47fe6-4c8e-4801-abae-d3a03be1ea8e.140617_UNC12-SN629_0374_AC4KA5ACXX_8_ATCACG.tar.gz
TCGA-XF-A9SJ-01A-11R-A39I-07	BLCA	gs://5aa919de-0aa0-43ec-9ec3-288481102b6d/tcga/BLCA/RNA/RNA-Seq/UNC-LCCC/ILLUMINA/UNCID_2640973.bdf3914e-37f0-4dc2-a246-b22c6ee15f81.140617_UNC11-SN627_0363_AC4HN7ACXX_2_GGCTAC.tar.gz
TCGA-XF-A9SK-01A-11R-A42T-07	BLCA	gs://5aa919de-0aa0-43ec-9ec3-288481102b6d/tcga/BLCA/RNA/RNA-Seq/UNC-LCCC/ILLUMINA/UNCID_2660846.1e48f03f-3939-4dfd-8d32-c85ec473678a.140908_UNC11-SN627_0381_BC5DEKACXX_6_ATGTCA.tar.gz
TCGA-XF-A9SL-01A-11R-A39I-07	BLCA	gs://5aa919de-0aa0-43ec-9ec3-288481102b6d/tcga/BLCA/RNA/RNA-Seq/UNC-LCCC/ILLUMINA/UNCID_2640911.c5f00487-d24a-46fc-9f15-f7fc22e28e0b.140617_UNC11-SN627_0363_AC4HN7ACXX_3_GTTTCG.tar.gz
TCGA-XF-A9SM-01A-11R-A42T-07	BLCA	gs://5aa919de-0aa0-43ec-9ec3-288481102b6d/tcga/BLCA/RNA/RNA-Seq/UNC-LCCC/ILLUMINA/UNCID_2660812.2ffd7576-f25e-44f1-ba9f-7db6030aa0c6.140924_UNC15-SN850_0394_AC5DG0ACXX_7_TTAGGC.tar.gz
TCGA-XF-A9SP-01A-11R-A39I-07	BLCA	gs://5aa919de-0aa0-43ec-9ec3-288481102b6d/tcga/BLCA/RNA/RNA-Seq/UNC-LCCC/ILLUMINA/UNCID_2640790.f279c9db-8b02-4df1-883c-28373ec10636.140617_UNC11-SN627_0363_AC4HN7ACXX_8_ACAGTG.tar.gz
TCGA-XF-A9ST-01A-11R-A42T-07	BLCA	gs://5aa919de-0aa0-43ec-9ec3-288481102b6d/tcga/BLCA/RNA/RNA-Seq/UNC-LCCC/ILLUMINA/UNCID_2660762.378c51fa-27d3-4e70-a471-9f1006513d24.141006_UNC15-SN850_0395_AC5FH9ACXX_4_ATGTCA.tar.gz
TCGA-XF-A9SU-01A-31R-A39I-07	BLCA	gs://5aa919de-0aa0-43ec-9ec3-288481102b6d/tcga/BLCA/RNA/RNA-Seq/UNC-LCCC/ILLUMINA/UNCID_2641038.0cb1b6e8-1a05-472d-9651-126f92d17e73.140603_UNC11-SN627_0361_BC4K54ACXX_3_TAGCTT.tar.gz
TCGA-XF-A9SV-01A-21R-A42T-07	BLCA	gs://5aa919de-0aa0-43ec-9ec3-288481102b6d/tcga/BLCA/RNA/RNA-Seq/UNC-LCCC/ILLUMINA/UNCID_2660758.d855e064-11e2-436f-8433-b114b4709247.141006_UNC15-SN850_0395_AC5FH9ACXX_7_TTAGGC.tar.gz
TCGA-XF-A9SW-01A-11R-A42T-07	BLCA	gs://5aa919de-0aa0-43ec-9ec3-288481102b6d/tcga/BLCA/RNA/RNA-Seq/UNC-LCCC/ILLUMINA/UNCID_2660769.519498f2-999e-4b9c-980c-b83ec3828186.141010_UNC12-SN629_0394_AC5FTUACXX_5_ATGTCA.tar.gz
TCGA-XF-A9SX-01A-21R-A39I-07	BLCA	gs://5aa919de-0aa0-43ec-9ec3-288481102b6d/tcga/BLCA/RNA/RNA-Seq/UNC-LCCC/ILLUMINA/UNCID_2641018.2c28e7b4-23b3-46b0-927b-c684d73d1543.140603_UNC11-SN627_0361_BC4K54ACXX_7_GTTTCG.tar.gz
TCGA-XF-A9SY-01A-21R-A42T-07	BLCA	gs://5aa919de-0aa0-43ec-9ec3-288481102b6d/tcga/BLCA/RNA/RNA-Seq/UNC-LCCC/ILLUMINA/UNCID_2660764.1e4801e3-d021-46c7-a157-0b2a2fc59cf7.141010_UNC12-SN629_0394_AC5FTUACXX_8_TTAGGC.tar.gz
TCGA-XF-A9SZ-01A-11R-A39I-07	BLCA	gs://5aa919de-0aa0-43ec-9ec3-288481102b6d/tcga/BLCA/RNA/RNA-Seq/UNC-LCCC/ILLUMINA/UNCID_2641035.73a57b9f-d780-4556-bf25-b75c2f75340e.140603_UNC11-SN627_0361_BC4K54ACXX_4_GCCAAT.tar.gz
TCGA-XF-A9T0-01A-11R-A39I-07	BLCA	gs://5aa919de-0aa0-43ec-9ec3-288481102b6d/tcga/BLCA/RNA/RNA-Seq/UNC-LCCC/ILLUMINA/UNCID_2661048.fe25dbd6-adbf-47a3-9929-f392d5347bde.140611_UNC11-SN627_0362_BC4K5NACXX_4_CCGTCC.tar.gz
TCGA-XF-A9T2-01A-11R-A42T-07	BLCA	gs://5aa919de-0aa0-43ec-9ec3-288481102b6d/tcga/BLCA/RNA/RNA-Seq/UNC-LCCC/ILLUMINA/UNCID_2660783.5ca8593d-7217-476e-ae05-aa22fd11c332.141010_UNC12-SN629_0395_BC5FVEACXX_4_ATGTCA.tar.gz
TCGA-XF-A9T3-01A-11R-A42T-07	BLCA	gs://5aa919de-0aa0-43ec-9ec3-288481102b6d/tcga/BLCA/RNA/RNA-Seq/UNC-LCCC/ILLUMINA/UNCID_2660778.2dd4a5e0-3008-4615-bcc5-9cc8d9a708b2.141010_UNC12-SN629_0395_BC5FVEACXX_8_TTAGGC.tar.gz
TCGA-XF-A9T4-01A-11R-A39I-07	BLCA	gs://5aa919de-0aa0-43ec-9ec3-288481102b6d/tcga/BLCA/RNA/RNA-Seq/UNC-LCCC/ILLUMINA/UNCID_2640996.3a644871-42e4-44b0-901e-512596a018b1.140617_UNC12-SN629_0374_AC4KA5ACXX_2_CGATGT.tar.gz
TCGA-XF-A9T5-01A-11R-A42T-07	BLCA	gs://5aa919de-0aa0-43ec-9ec3-288481102b6d/tcga/BLCA/RNA/RNA-Seq/UNC-LCCC/ILLUMINA/UNCID_2660848.a126ebd8-a7e3-4ea6-92a4-cf8a3a99b19b.140908_UNC11-SN627_0381_BC5DEKACXX_6_CCGTCC.tar.gz
TCGA-XF-A9T6-01A-11R-A42T-07	BLCA	gs://5aa919de-0aa0-43ec-9ec3-288481102b6d/tcga/BLCA/RNA/RNA-Seq/UNC-LCCC/ILLUMINA/UNCID_2660811.cbc184c2-4bda-4a56-9b49-453f503e16ab.140924_UNC15-SN850_0394_AC5DG0ACXX_7_TGACCA.tar.gz
TCGA-XF-A9T8-01A-11R-A39I-07	BLCA	gs://5aa919de-0aa0-43ec-9ec3-288481102b6d/tcga/BLCA/RNA/RNA-Seq/UNC-LCCC/ILLUMINA/UNCID_2640877.949b3248-f078-43cc-b6d8-39e9eabf88f1.140617_UNC11-SN627_0363_AC4HN7ACXX_5_CTTGTA.tar.gz
TCGA-XF-AAME-01A-12R-A42T-07	BLCA	gs://5aa919de-0aa0-43ec-9ec3-288481102b6d/tcga/BLCA/RNA/RNA-Seq/UNC-LCCC/ILLUMINA/UNCID_2660763.8c50bd9a-1849-4466-aab6-da20488610f9.141006_UNC15-SN850_0395_AC5FH9ACXX_4_CCGTCC.tar.gz
TCGA-XF-AAMG-01A-11R-A42T-07	BLCA	gs://5aa919de-0aa0-43ec-9ec3-288481102b6d/tcga/BLCA/RNA/RNA-Seq/UNC-LCCC/ILLUMINA/UNCID_2660773.e204f212-b8ad-47d1-ab9c-179b7389e47e.141010_UNC12-SN629_0394_AC5FTUACXX_4_CCGTCC.tar.gz
TCGA-XF-AAMH-01A-11R-A42T-07	BLCA	gs://5aa919de-0aa0-43ec-9ec3-288481102b6d/tcga/BLCA/RNA/RNA-Seq/UNC-LCCC/ILLUMINA/UNCID_2660766.4cdcbbae-5859-414b-bc81-001b25a3d4f1.141010_UNC12-SN629_0394_AC5FTUACXX_8_TGACCA.tar.gz
TCGA-XF-AAMJ-01A-11R-A42T-07	BLCA	gs://5aa919de-0aa0-43ec-9ec3-288481102b6d/tcga/BLCA/RNA/RNA-Seq/UNC-LCCC/ILLUMINA/UNCID_2660784.c3919da2-0345-4374-940a-89fc70b7f393.141010_UNC12-SN629_0395_BC5FVEACXX_4_CCGTCC.tar.gz
TCGA-XF-AAML-01A-11R-A42T-07	BLCA	gs://5aa919de-0aa0-43ec-9ec3-288481102b6d/tcga/BLCA/RNA/RNA-Seq/UNC-LCCC/ILLUMINA/UNCID_2660779.fbca79e2-8904-4bdf-aede-b2049cb81302.141010_UNC12-SN629_0395_BC5FVEACXX_8_TGACCA.tar.gz
TCGA-XF-AAMQ-01A-11R-A42T-07	BLCA	gs://5aa919de-0aa0-43ec-9ec3-288481102b6d/tcga/BLCA/RNA/RNA-Seq/UNC-LCCC/ILLUMINA/UNCID_2660861.ab8a3b08-8687-42c2-9c03-ae6691e8a183.140908_UNC11-SN627_0381_BC5DEKACXX_1_GTCCGC.tar.gz
TCGA-XF-AAMR-01A-31R-A42T-07	BLCA	gs://5aa919de-0aa0-43ec-9ec3-288481102b6d/tcga/BLCA/RNA/RNA-Seq/UNC-LCCC/ILLUMINA/UNCID_2660813.19823203-33ed-4c89-a8af-611ad1e95f8a.140924_UNC15-SN850_0394_AC5DG0ACXX_8_ACAGTG.tar.gz
TCGA-XF-AAMT-01A-11R-A42T-07	BLCA	gs://5aa919de-0aa0-43ec-9ec3-288481102b6d/tcga/BLCA/RNA/RNA-Seq/UNC-LCCC/ILLUMINA/UNCID_2660759.72dcc6a3-c2ce-4e24-897d-880a0f01c1aa.141006_UNC15-SN850_0395_AC5FH9ACXX_5_GTCCGC.tar.gz
TCGA-XF-AAMW-01A-11R-A42T-07	BLCA	gs://5aa919de-0aa0-43ec-9ec3-288481102b6d/tcga/BLCA/RNA/RNA-Seq/UNC-LCCC/ILLUMINA/UNCID_2660752.74bb1ce2-532c-4667-9650-765e25c26724.141006_UNC15-SN850_0395_AC5FH9ACXX_8_ACAGTG.tar.gz
TCGA-XF-AAMX-01A-11R-A42T-07	BLCA	gs://5aa919de-0aa0-43ec-9ec3-288481102b6d/tcga/BLCA/RNA/RNA-Seq/UNC-LCCC/ILLUMINA/UNCID_2660768.f40bfbec-9e14-4f28-a4d5-5aa06e90a4bb.141010_UNC12-SN629_0394_AC5FTUACXX_5_GTCCGC.tar.gz
TCGA-XF-AAMY-01A-11R-A42T-07	BLCA	gs://5aa919de-0aa0-43ec-9ec3-288481102b6d/tcga/BLCA/RNA/RNA-Seq/UNC-LCCC/ILLUMINA/UNCID_2660765.97d81888-4ec1-438c-bbc3-1d10216e7606.141010_UNC12-SN629_0394_AC5FTUACXX_8_ACAGTG.tar.gz
TCGA-XF-AAMZ-01A-11R-A42T-07	BLCA	gs://5aa919de-0aa0-43ec-9ec3-288481102b6d/tcga/BLCA/RNA/RNA-Seq/UNC-LCCC/ILLUMINA/UNCID_2660782.ccc9fcec-f07a-498b-9389-9c2b3aa0d2bf.141010_UNC12-SN629_0395_BC5FVEACXX_4_GTCCGC.tar.gz
TCGA-XF-AAN0-01A-11R-A42T-07	BLCA	gs://5aa919de-0aa0-43ec-9ec3-288481102b6d/tcga/BLCA/RNA/RNA-Seq/UNC-LCCC/ILLUMINA/UNCID_2660780.ec11833d-476a-442e-82c6-f924bea495c1.141010_UNC12-SN629_0395_BC5FVEACXX_8_ACAGTG.tar.gz
TCGA-XF-AAN1-01A-31R-A42T-07	BLCA	gs://5aa919de-0aa0-43ec-9ec3-288481102b6d/tcga/BLCA/RNA/RNA-Seq/UNC-LCCC/ILLUMINA/UNCID_2660847.4f40609b-40ad-44f2-9185-a4c99056c48e.140908_UNC11-SN627_0381_BC5DEKACXX_6_GTGAAA.tar.gz
TCGA-XF-AAN2-01A-11R-A42T-07	BLCA	gs://5aa919de-0aa0-43ec-9ec3-288481102b6d/tcga/BLCA/RNA/RNA-Seq/UNC-LCCC/ILLUMINA/UNCID_2660809.b1af0c13-8e8b-456f-9e4c-c8c22d8ac37f.140924_UNC15-SN850_0394_AC5DG0ACXX_8_GCCAAT.tar.gz
TCGA-XF-AAN3-01A-11R-A42T-07	BLCA	gs://5aa919de-0aa0-43ec-9ec3-288481102b6d/tcga/BLCA/RNA/RNA-Seq/UNC-LCCC/ILLUMINA/UNCID_2660756.ed035849-50d7-4ce5-93fd-88a7735a8c92.141006_UNC15-SN850_0395_AC5FH9ACXX_8_GTGAAA.tar.gz
TCGA-XF-AAN4-01A-11R-A42T-07	BLCA	gs://5aa919de-0aa0-43ec-9ec3-288481102b6d/tcga/BLCA/RNA/RNA-Seq/UNC-LCCC/ILLUMINA/UNCID_2660776.60b688ac-61c5-4407-82e4-545cb869dca4.141010_UNC12-SN629_0394_AC5FTUACXX_1_GCCAAT.tar.gz
TCGA-XF-AAN5-01A-11R-A42T-07	BLCA	gs://5aa919de-0aa0-43ec-9ec3-288481102b6d/tcga/BLCA/RNA/RNA-Seq/UNC-LCCC/ILLUMINA/UNCID_2660777.e1adc304-07de-493e-a800-50fc1ab65b30.141010_UNC12-SN629_0394_AC5FTUACXX_1_GTGAAA.tar.gz
TCGA-XF-AAN7-01A-11R-A42T-07	BLCA	gs://5aa919de-0aa0-43ec-9ec3-288481102b6d/tcga/BLCA/RNA/RNA-Seq/UNC-LCCC/ILLUMINA/UNCID_2660786.9e523e29-ea79-4124-97b4-d9c8686b3ddc.141010_UNC12-SN629_0395_BC5FVEACXX_1_GCCAAT.tar.gz
TCGA-XF-AAN8-01A-11R-A42T-07	BLCA	gs://5aa919de-0aa0-43ec-9ec3-288481102b6d/tcga/BLCA/RNA/RNA-Seq/UNC-LCCC/ILLUMINA/UNCID_2664309.6d466393-6b0c-4624-b385-5d689695de6b.141030_UNC15-SN850_0397_AC5F8LACXX_1_GTGAAA.tar.gz
TCGA-YC-A89H-01A-11R-A36F-07	BLCA	gs://5aa919de-0aa0-43ec-9ec3-288481102b6d/tcga/BLCA/RNA/RNA-Seq/UNC-LCCC/ILLUMINA/UNCID_2546123.347ce226-e621-4492-a821-c990b5ef4ff3.140508_UNC11-SN627_0356_AC3UKNACXX_5_GTGGCC.tar.gz
TCGA-YC-A8S6-01A-31R-A38B-07	BLCA	gs://5aa919de-0aa0-43ec-9ec3-288481102b6d/tcga/BLCA/RNA/RNA-Seq/UNC-LCCC/ILLUMINA/UNCID_2581514.a2b8a4b8-202d-4705-89ab-5ac06028d7b0.140513_UNC15-SN850_0364_AC4DVGACXX_3_TGACCA.tar.gz
TCGA-YC-A9TC-01A-22R-A39I-07	BLCA	gs://5aa919de-0aa0-43ec-9ec3-288481102b6d/tcga/BLCA/RNA/RNA-Seq/UNC-LCCC/ILLUMINA/UNCID_2640959.86fcf82f-c97c-4f01-998d-8e6f389438d5.140617_UNC11-SN627_0363_AC4HN7ACXX_2_CGTACG.tar.gz
TCGA-YF-AA3L-01A-11R-A38B-07	BLCA	gs://5aa919de-0aa0-43ec-9ec3-288481102b6d/tcga/BLCA/RNA/RNA-Seq/UNC-LCCC/ILLUMINA/UNCID_2581425.b4f88ea9-de76-4d5b-a535-5a1a010903e4.140513_UNC15-SN850_0364_AC4DVGACXX_6_CCGTCC.tar.gz
TCGA-YF-AA3M-01A-11R-A42T-07	BLCA	gs://5aa919de-0aa0-43ec-9ec3-288481102b6d/tcga/BLCA/RNA/RNA-Seq/UNC-LCCC/ILLUMINA/UNCID_2660781.6f9d42b2-dcbf-440a-9d11-1a434f202227.141010_UNC12-SN629_0395_BC5FVEACXX_5_GCCAAT.tar.gz
TCGA-ZF-A9R0-01A-11R-A38B-07	BLCA	gs://5aa919de-0aa0-43ec-9ec3-288481102b6d/tcga/BLCA/RNA/RNA-Seq/UNC-LCCC/ILLUMINA/UNCID_2580987.d3eb9aa5-5e03-4c8d-88be-461184059d53.140513_UNC15-SN850_0365_BC4BYLACXX_1_TGACCA.tar.gz
TCGA-ZF-A9R1-01A-11R-A39I-07	BLCA	gs://5aa919de-0aa0-43ec-9ec3-288481102b6d/tcga/BLCA/RNA/RNA-Seq/UNC-LCCC/ILLUMINA/UNCID_2641014.c720ac3f-9cb8-4a5c-aa7a-0fb852e11360.140625_UNC11-SN627_0364_AC4HLGACXX_1_GCCAAT.tar.gz
TCGA-ZF-A9R2-01A-11R-A39I-07	BLCA	gs://5aa919de-0aa0-43ec-9ec3-288481102b6d/tcga/BLCA/RNA/RNA-Seq/UNC-LCCC/ILLUMINA/UNCID_2641062.f29aacd1-503d-4f56-8faa-2ba309ce4f23.140603_UNC11-SN627_0361_BC4K54ACXX_2_GGCTAC.tar.gz
TCGA-ZF-A9R3-01A-11R-A38B-07	BLCA	gs://5aa919de-0aa0-43ec-9ec3-288481102b6d/tcga/BLCA/RNA/RNA-Seq/UNC-LCCC/ILLUMINA/UNCID_2580895.a5a9f82f-f3f4-47dc-9dcd-6b65c1c73a37.140513_UNC15-SN850_0365_BC4BYLACXX_3_CCGTCC.tar.gz
TCGA-ZF-A9R4-01A-11R-A38B-07	BLCA	gs://5aa919de-0aa0-43ec-9ec3-288481102b6d/tcga/BLCA/RNA/RNA-Seq/UNC-LCCC/ILLUMINA/UNCID_2579931.530bf880-039e-490c-8a9d-a27bc9b3d918.140521_UNC11-SN627_0359_BC4E01ACXX_2_TGACCA.tar.gz
TCGA-ZF-A9R5-01A-12R-A42T-07	BLCA	gs://5aa919de-0aa0-43ec-9ec3-288481102b6d/tcga/BLCA/RNA/RNA-Seq/UNC-LCCC/ILLUMINA/UNCID_2660845.9e99dced-8649-4a7e-bba9-ccde95cc4045.140908_UNC11-SN627_0381_BC5DEKACXX_7_GTGGCC.tar.gz
TCGA-ZF-A9R7-01A-11R-A38B-07	BLCA	gs://5aa919de-0aa0-43ec-9ec3-288481102b6d/tcga/BLCA/RNA/RNA-Seq/UNC-LCCC/ILLUMINA/UNCID_2579533.9e1c37bb-1c94-4a98-8e44-e03953aa8ad9.140521_UNC11-SN627_0359_BC4E01ACXX_8_CCGTCC.tar.gz
TCGA-ZF-A9R9-01A-11R-A38B-07	BLCA	gs://5aa919de-0aa0-43ec-9ec3-288481102b6d/tcga/BLCA/RNA/RNA-Seq/UNC-LCCC/ILLUMINA/UNCID_2580656.d328ae95-7792-4953-a88a-f288a96c4a65.140603_UNC15-SN850_0368_AC4GHHACXX_2_TTAGGC.tar.gz
TCGA-ZF-A9RC-01A-11R-A38B-07	BLCA	gs://5aa919de-0aa0-43ec-9ec3-288481102b6d/tcga/BLCA/RNA/RNA-Seq/UNC-LCCC/ILLUMINA/UNCID_2580416.73e05f0f-01df-484e-94f5-b0586480f000.140603_UNC15-SN850_0368_AC4GHHACXX_6_AGTTCC.tar.gz
TCGA-ZF-A9RD-01A-11R-A42T-07	BLCA	gs://5aa919de-0aa0-43ec-9ec3-288481102b6d/tcga/BLCA/RNA/RNA-Seq/UNC-LCCC/ILLUMINA/UNCID_2660806.4333b9aa-34fb-429f-b622-6ab259f12367.140924_UNC15-SN850_0394_AC5DG0ACXX_8_CAGATC.tar.gz
TCGA-ZF-A9RE-01A-11R-A38B-07	BLCA	gs://5aa919de-0aa0-43ec-9ec3-288481102b6d/tcga/BLCA/RNA/RNA-Seq/UNC-LCCC/ILLUMINA/UNCID_2581271.2c9b61fa-9d26-41fe-9d79-a34bd08182f1.140513_UNC15-SN850_0364_AC4DVGACXX_8_ACAGTG.tar.gz
TCGA-ZF-A9RF-01A-11R-A38B-07	BLCA	gs://5aa919de-0aa0-43ec-9ec3-288481102b6d/tcga/BLCA/RNA/RNA-Seq/UNC-LCCC/ILLUMINA/UNCID_2581569.56907638-5828-4ad8-9be9-a6cf5aa90f7b.140513_UNC15-SN850_0364_AC4DVGACXX_1_GTCCGC.tar.gz
TCGA-ZF-A9RL-01A-11R-A38B-07	BLCA	gs://5aa919de-0aa0-43ec-9ec3-288481102b6d/tcga/BLCA/RNA/RNA-Seq/UNC-LCCC/ILLUMINA/UNCID_2580865.e15e8747-ff36-464a-bfc1-2909a23bd0a3.140513_UNC15-SN850_0365_BC4BYLACXX_4_ACAGTG.tar.gz
TCGA-ZF-A9RM-01A-11R-A38B-07	BLCA	gs://5aa919de-0aa0-43ec-9ec3-288481102b6d/tcga/BLCA/RNA/RNA-Seq/UNC-LCCC/ILLUMINA/UNCID_2580776.bd7c10f2-12d7-4405-a3bc-0809237dcb85.140513_UNC15-SN850_0365_BC4BYLACXX_8_GTCCGC.tar.gz
TCGA-ZF-A9RN-01A-11R-A42T-07	BLCA	gs://5aa919de-0aa0-43ec-9ec3-288481102b6d/tcga/BLCA/RNA/RNA-Seq/UNC-LCCC/ILLUMINA/UNCID_2660775.debf57c3-f5e0-418a-ad1c-40a8ccc93692.141010_UNC12-SN629_0394_AC5FTUACXX_1_CAGATC.tar.gz
TCGA-ZF-AA4N-01A-11R-A38B-07	BLCA	gs://5aa919de-0aa0-43ec-9ec3-288481102b6d/tcga/BLCA/RNA/RNA-Seq/UNC-LCCC/ILLUMINA/UNCID_2579813.8baefcdb-0b95-4f4a-a7ba-3ee75c227bd1.140521_UNC11-SN627_0359_BC4E01ACXX_3_ACAGTG.tar.gz
TCGA-ZF-AA4R-01A-11R-A38B-07	BLCA	gs://5aa919de-0aa0-43ec-9ec3-288481102b6d/tcga/BLCA/RNA/RNA-Seq/UNC-LCCC/ILLUMINA/UNCID_2579637.d4ba2875-9bea-46eb-8279-72975c812701.140521_UNC11-SN627_0359_BC4E01ACXX_7_GTCCGC.tar.gz
TCGA-ZF-AA4T-01A-11R-A38B-07	BLCA	gs://5aa919de-0aa0-43ec-9ec3-288481102b6d/tcga/BLCA/RNA/RNA-Seq/UNC-LCCC/ILLUMINA/UNCID_2580621.7897b96a-99f9-4db8-abda-04caa8059896.140603_UNC15-SN850_0368_AC4GHHACXX_2_TGACCA.tar.gz
TCGA-ZF-AA4U-01A-11R-A38B-07	BLCA	gs://5aa919de-0aa0-43ec-9ec3-288481102b6d/tcga/BLCA/RNA/RNA-Seq/UNC-LCCC/ILLUMINA/UNCID_2580417.842be247-70f7-4ac6-9e16-c07a1f62ff78.140603_UNC15-SN850_0368_AC4GHHACXX_7_ATGTCA.tar.gz
TCGA-ZF-AA4V-01A-11R-A38B-07	BLCA	gs://5aa919de-0aa0-43ec-9ec3-288481102b6d/tcga/BLCA/RNA/RNA-Seq/UNC-LCCC/ILLUMINA/UNCID_2581546.1ff7160a-3918-4942-8a87-9b78d2306c2e.140513_UNC15-SN850_0364_AC4DVGACXX_2_GCCAAT.tar.gz
TCGA-ZF-AA4W-01A-12R-A38B-07	BLCA	gs://5aa919de-0aa0-43ec-9ec3-288481102b6d/tcga/BLCA/RNA/RNA-Seq/UNC-LCCC/ILLUMINA/UNCID_2581529.c8d6dc3d-024b-4b68-9395-c3c2c38e8bb2.140513_UNC15-SN850_0364_AC4DVGACXX_2_GTGAAA.tar.gz
TCGA-ZF-AA4X-01A-11R-A38B-07	BLCA	gs://5aa919de-0aa0-43ec-9ec3-288481102b6d/tcga/BLCA/RNA/RNA-Seq/UNC-LCCC/ILLUMINA/UNCID_2580868.1dac1d16-2bc6-44db-b05a-30e8f2fb703f.140513_UNC15-SN850_0365_BC4BYLACXX_5_GCCAAT.tar.gz
TCGA-ZF-AA51-01A-21R-A39I-07	BLCA	gs://5aa919de-0aa0-43ec-9ec3-288481102b6d/tcga/BLCA/RNA/RNA-Seq/UNC-LCCC/ILLUMINA/UNCID_2641017.1be3a1d1-1300-4d9f-86d1-4b5faf7241fb.140603_UNC11-SN627_0361_BC4K54ACXX_8_CGTACG.tar.gz
TCGA-ZF-AA52-01A-12R-A39I-07	BLCA	gs://5aa919de-0aa0-43ec-9ec3-288481102b6d/tcga/BLCA/RNA/RNA-Seq/UNC-LCCC/ILLUMINA/UNCID_2661052.f18b7d09-aace-4a7e-839a-6f6eeb189f63.140611_UNC11-SN627_0362_BC4K5NACXX_2_CAGATC.tar.gz
TCGA-ZF-AA53-01A-11R-A39I-07	BLCA	gs://5aa919de-0aa0-43ec-9ec3-288481102b6d/tcga/BLCA/RNA/RNA-Seq/UNC-LCCC/ILLUMINA/UNCID_2641067.97d051a1-0b25-45eb-a9ac-c2006d89752e.140611_UNC11-SN627_0362_BC4K5NACXX_6_GTCCGC.tar.gz
TCGA-ZF-AA54-01A-11R-A39I-07	BLCA	gs://5aa919de-0aa0-43ec-9ec3-288481102b6d/tcga/BLCA/RNA/RNA-Seq/UNC-LCCC/ILLUMINA/UNCID_2640993.b7db14a4-5268-44e5-aed1-7200c6c82a2d.140617_UNC12-SN629_0374_AC4KA5ACXX_8_TTAGGC.tar.gz
TCGA-ZF-AA56-01A-31R-A39I-07	BLCA	gs://5aa919de-0aa0-43ec-9ec3-288481102b6d/tcga/BLCA/RNA/RNA-Seq/UNC-LCCC/ILLUMINA/UNCID_2640845.5cfa74de-919c-4c0a-9f17-d609268723d6.140617_UNC11-SN627_0363_AC4HN7ACXX_6_AGTCAA.tar.gz
TCGA-ZF-AA58-01A-12R-A42T-07	BLCA	gs://5aa919de-0aa0-43ec-9ec3-288481102b6d/tcga/BLCA/RNA/RNA-Seq/UNC-LCCC/ILLUMINA/UNCID_2660772.563f3a26-7e97-41ff-a52c-48ba484e3a39.141010_UNC12-SN629_0394_AC5FTUACXX_4_GTGGCC.tar.gz
TCGA-ZF-AA5H-01A-11R-A39I-07	BLCA	gs://5aa919de-0aa0-43ec-9ec3-288481102b6d/tcga/BLCA/RNA/RNA-Seq/UNC-LCCC/ILLUMINA/UNCID_2640861.183e007a-dd95-4907-a19f-410a2da7f39b.140617_UNC11-SN627_0363_AC4HN7ACXX_5_GAGTGG.tar.gz
TCGA-ZF-AA5N-01A-11R-A42T-07	BLCA	gs://5aa919de-0aa0-43ec-9ec3-288481102b6d/tcga/BLCA/RNA/RNA-Seq/UNC-LCCC/ILLUMINA/UNCID_2660802.283dae7a-c249-4f56-b8ae-e9a13e451269.141010_UNC12-SN629_0395_BC5FVEACXX_1_CAGATC.tar.gz
TCGA-ZF-AA5P-01A-11R-A39I-07	BLCA	gs://5aa919de-0aa0-43ec-9ec3-288481102b6d/tcga/BLCA/RNA/RNA-Seq/UNC-LCCC/ILLUMINA/UNCID_2640999.8612349c-596c-4938-92c8-79b8919f5bd6.140625_UNC11-SN627_0364_AC4HLGACXX_2_CAGATC.tar.gz
TCGA-3C-AAAU-01A-11R-A41B-07	BRCA	gs://5aa919de-0aa0-43ec-9ec3-288481102b6d/tcga/BRCA/RNA/RNA-Seq/UNC-LCCC/ILLUMINA/UNCID_2642418.6ef883fc-81f3-4089-95e0-86904ffc0d38.140821_UNC11-SN627_0377_BC5ERUACXX_3_ACTTGA.tar.gz
TCGA-3C-AALI-01A-11R-A41B-07	BRCA	gs://5aa919de-0aa0-43ec-9ec3-288481102b6d/tcga/BRCA/RNA/RNA-Seq/UNC-LCCC/ILLUMINA/UNCID_2642510.dd8d3665-ec9d-45be-b7b9-a85dac3585e2.140821_UNC11-SN627_0377_BC5ERUACXX_5_GTTTCG.tar.gz
TCGA-3C-AALJ-01A-31R-A41B-07	BRCA	gs://5aa919de-0aa0-43ec-9ec3-288481102b6d/tcga/BRCA/RNA/RNA-Seq/UNC-LCCC/ILLUMINA/UNCID_2642415.c924c2a8-ab41-4499-bb30-79705cc17d45.140828_UNC11-SN627_0378_AC5FAWACXX_3_ACTTGA.tar.gz
TCGA-3C-AALK-01A-11R-A41B-07	BRCA	gs://5aa919de-0aa0-43ec-9ec3-288481102b6d/tcga/BRCA/RNA/RNA-Seq/UNC-LCCC/ILLUMINA/UNCID_2642416.1a19e068-d213-41ef-aebb-104017a883cc.140828_UNC11-SN627_0379_BC5FDFACXX_1_GTTTCG.tar.gz
TCGA-4H-AAAK-01A-12R-A41B-07	BRCA	gs://5aa919de-0aa0-43ec-9ec3-288481102b6d/tcga/BRCA/RNA/RNA-Seq/UNC-LCCC/ILLUMINA/UNCID_2642414.2ea9e472-a408-4ae0-975d-50a566f22b2a.140828_UNC11-SN627_0379_BC5FDFACXX_3_ACTTGA.tar.gz
TCGA-5L-AAT0-01A-12R-A41B-07	BRCA	gs://5aa919de-0aa0-43ec-9ec3-288481102b6d/tcga/BRCA/RNA/RNA-Seq/UNC-LCCC/ILLUMINA/UNCID_2642413.32e61645-eb89-49f7-9876-85b1497c7e42.140828_UNC11-SN627_0379_BC5FDFACXX_8_GTGGCC.tar.gz
TCGA-5L-AAT1-01A-12R-A41B-07	BRCA	gs://5aa919de-0aa0-43ec-9ec3-288481102b6d/tcga/BRCA/RNA/RNA-Seq/UNC-LCCC/ILLUMINA/UNCID_2642410.34dfa8c6-6445-4ef8-bc3b-b2ba600b5808.140908_UNC11-SN627_0380_AC58DMACXX_7_GCCAAT.tar.gz
TCGA-5T-A9QA-01A-11R-A41B-07	BRCA	gs://5aa919de-0aa0-43ec-9ec3-288481102b6d/tcga/BRCA/RNA/RNA-Seq/UNC-LCCC/ILLUMINA/UNCID_2642412.41ab76d7-fae0-490c-9545-be576b64b827.140908_UNC11-SN627_0380_AC58DMACXX_4_GTGGCC.tar.gz
TCGA-A1-A0SB-01A-11R-A144-07	BRCA	gs://5aa919de-0aa0-43ec-9ec3-288481102b6d/tcga/BRCA/RNA/RNA-Seq/UNC-LCCC/ILLUMINA/UNCID_2206840.a2405d64-34eb-4915-abf7-8530151d5cb0.110829_UNC10-SN254_0272_BB07RMABXX_7_CAGATC.tar.gz
TCGA-A1-A0SD-01A-11R-A115-07	BRCA	gs://5aa919de-0aa0-43ec-9ec3-288481102b6d/tcga/BRCA/RNA/RNA-Seq/UNC-LCCC/ILLUMINA/UNCID_2208439.15bad71d-3031-413b-9e8d-6426ae5dfbea.110620_UNC11-SN627_0109_AD0CNFABXX_1.tar.gz
TCGA-A1-A0SE-01A-11R-A084-07	BRCA	gs://5aa919de-0aa0-43ec-9ec3-288481102b6d/tcga/BRCA/RNA/RNA-Seq/UNC-LCCC/ILLUMINA/UNCID_2211107.a998e0ce-9248-460f-aabc-2dad452a1ff9.110315_UNC9-SN296_0159_AC008BABXX_5.tar.gz
TCGA-A1-A0SF-01A-11R-A144-07	BRCA	gs://5aa919de-0aa0-43ec-9ec3-288481102b6d/tcga/BRCA/RNA/RNA-Seq/UNC-LCCC/ILLUMINA/UNCID_2206874.28089e15-5e2c-4e83-ba6c-62b3cb40e431.110829_UNC10-SN254_0272_BB07RMABXX_8_CAGATC.tar.gz
TCGA-A1-A0SG-01A-11R-A144-07	BRCA	gs://5aa919de-0aa0-43ec-9ec3-288481102b6d/tcga/BRCA/RNA/RNA-Seq/UNC-LCCC/ILLUMINA/UNCID_2207034.0df6b948-367d-4951-9d98-d3bebabff63e.110802_UNC16-SN851_0067_BB07W5ABXX_6_ACAGTG.tar.gz
TCGA-A1-A0SH-01A-11R-A084-07	BRCA	gs://5aa919de-0aa0-43ec-9ec3-288481102b6d/tcga/BRCA/RNA/RNA-Seq/UNC-LCCC/ILLUMINA/UNCID_2210309.dce3de3e-f851-4859-a208-72e65d36ab3d.110406_UNC13-SN749_0049_AC008AABXX_1.tar.gz
TCGA-A1-A0SI-01A-11R-A144-07	BRCA	gs://5aa919de-0aa0-43ec-9ec3-288481102b6d/tcga/BRCA/RNA/RNA-Seq/UNC-LCCC/ILLUMINA/UNCID_2207040.44d93b9f-95d6-4382-9590-f6e7bdda65c5.110802_UNC16-SN851_0067_BB07W5ABXX_7_ACAGTG.tar.gz
TCGA-A1-A0SJ-01A-11R-A084-07	BRCA	gs://5aa919de-0aa0-43ec-9ec3-288481102b6d/tcga/BRCA/RNA/RNA-Seq/UNC-LCCC/ILLUMINA/UNCID_2210318.61017170-a36a-4ce9-9b8e-324755b88dd7.110406_UNC13-SN749_0049_AC008AABXX_2.tar.gz
TCGA-A1-A0SK-01A-12R-A084-07	BRCA	gs://5aa919de-0aa0-43ec-9ec3-288481102b6d/tcga/BRCA/RNA/RNA-Seq/UNC-LCCC/ILLUMINA/UNCID_2210556.a63583ca-0ef2-4417-b435-5f3a6951d0c2.110325_UNC13-SN749_0048_BB02DUABXX_5.tar.gz
TCGA-A1-A0SM-01A-11R-A084-07	BRCA	gs://5aa919de-0aa0-43ec-9ec3-288481102b6d/tcga/BRCA/RNA/RNA-Seq/UNC-LCCC/ILLUMINA/UNCID_2210572.e637db43-508a-4a37-92e4-eea96b35b65b.110325_UNC13-SN749_0048_BB02DUABXX_6.tar.gz
TCGA-A1-A0SN-01A-11R-A144-07	BRCA	gs://5aa919de-0aa0-43ec-9ec3-288481102b6d/tcga/BRCA/RNA/RNA-Seq/UNC-LCCC/ILLUMINA/UNCID_2206998.7fdf1ebf-149a-43d5-bae7-6e01beb647dd.110802_UNC16-SN851_0067_BB07W5ABXX_8_ACAGTG.tar.gz
TCGA-A1-A0SO-01A-22R-A084-07	BRCA	gs://5aa919de-0aa0-43ec-9ec3-288481102b6d/tcga/BRCA/RNA/RNA-Seq/UNC-LCCC/ILLUMINA/UNCID_2210725.e3b4918d-43c1-4dde-9a92-f9c5cd6e63a0.110325_UNC13-SN749_0047_AB02CWABXX_1.tar.gz
TCGA-A1-A0SP-01A-11R-A084-07	BRCA	gs://5aa919de-0aa0-43ec-9ec3-288481102b6d/tcga/BRCA/RNA/RNA-Seq/UNC-LCCC/ILLUMINA/UNCID_2210693.f091d050-4847-4d4d-b94c-1efacecdef6b.110325_UNC13-SN749_0047_AB02CWABXX_2.tar.gz
TCGA-A1-A0SQ-01A-21R-A144-07	BRCA	gs://5aa919de-0aa0-43ec-9ec3-288481102b6d/tcga/BRCA/RNA/RNA-Seq/UNC-LCCC/ILLUMINA/UNCID_2206960.9efdba02-2752-4c89-bb53-e8018f5aa7bf.110801_UNC12-SN629_0114_AC04B7ABXX_1_ACAGTG.tar.gz
TCGA-A2-A04N-01A-11R-A115-07	BRCA	gs://5aa919de-0aa0-43ec-9ec3-288481102b6d/tcga/BRCA/RNA/RNA-Seq/UNC-LCCC/ILLUMINA/UNCID_2209151.71b60d53-513c-4da5-b095-39f913bd4f11.110606_UNC12-SN629_0090_AD0CTGABXX_6.tar.gz
TCGA-A2-A04P-01A-31R-A034-07	BRCA	gs://5aa919de-0aa0-43ec-9ec3-288481102b6d/tcga/BRCA/RNA/RNA-Seq/UNC-LCCC/ILLUMINA/UNCID_2213112.357ba9f6-716c-4ef0-8ac8-41977397dbf5.110218_UNC12-SN629_0061_A81DH9ABXX_5.tar.gz
TCGA-A2-A04Q-01A-21R-A034-07	BRCA	gs://5aa919de-0aa0-43ec-9ec3-288481102b6d/tcga/BRCA/RNA/RNA-Seq/UNC-LCCC/ILLUMINA/UNCID_2213716.d71e12c1-d92c-4cb6-8244-d100b2ef1c43.110218_UNC12-SN629_0061_A81DH9ABXX_6.tar.gz
TCGA-A2-A04R-01A-41R-A109-07	BRCA	gs://5aa919de-0aa0-43ec-9ec3-288481102b6d/tcga/BRCA/RNA/RNA-Seq/UNC-LCCC/ILLUMINA/UNCID_2206848.8801f107-f5d5-4ad5-877d-a5acb12596b3.110824_UNC13-SN749_0101_BB0AHBABXX_5.tar.gz
TCGA-A2-A04T-01A-21R-A034-07	BRCA	gs://5aa919de-0aa0-43ec-9ec3-288481102b6d/tcga/BRCA/RNA/RNA-Seq/UNC-LCCC/ILLUMINA/UNCID_2213420.79d7a589-60bd-4b4a-89c1-d557fe24c733.110218_UNC12-SN629_0061_A81DH9ABXX_7.tar.gz
TCGA-A2-A04U-01A-11R-A115-07	BRCA	gs://5aa919de-0aa0-43ec-9ec3-288481102b6d/tcga/BRCA/RNA/RNA-Seq/UNC-LCCC/ILLUMINA/UNCID_2209559.4d12d021-3673-4e14-9fd9-033f811f87da.110510_UNC15-SN850_0068_AB0BDUABXX_1.tar.gz
TCGA-A2-A04V-01A-21R-A034-07	BRCA	gs://5aa919de-0aa0-43ec-9ec3-288481102b6d/tcga/BRCA/RNA/RNA-Seq/UNC-LCCC/ILLUMINA/UNCID_2213429.72d79574-45e1-453a-bc95-a2dca1d3e251.110218_UNC12-SN629_0061_A81DH9ABXX_8.tar.gz
TCGA-A2-A04W-01A-31R-A115-07	BRCA	gs://5aa919de-0aa0-43ec-9ec3-288481102b6d/tcga/BRCA/RNA/RNA-Seq/UNC-LCCC/ILLUMINA/UNCID_2209553.ddb62dc3-293b-4021-905a-83ae10aa0f8e.110510_UNC15-SN850_0068_AB0BDUABXX_2.tar.gz
TCGA-A2-A04X-01A-21R-A034-07	BRCA	gs://5aa919de-0aa0-43ec-9ec3-288481102b6d/tcga/BRCA/RNA/RNA-Seq/UNC-LCCC/ILLUMINA/UNCID_2211660.08c54c9c-195c-4754-83af-a97544d0eb12.110225_UNC12-SN629_0064_BB041HABXX_1.tar.gz
TCGA-A2-A04Y-01A-21R-A034-07	BRCA	gs://5aa919de-0aa0-43ec-9ec3-288481102b6d/tcga/BRCA/RNA/RNA-Seq/UNC-LCCC/ILLUMINA/UNCID_2211648.7002615e-435b-4631-bb5b-e4b7532a143a.110225_UNC12-SN629_0064_BB041HABXX_2.tar.gz
TCGA-A2-A0CK-01A-11R-A22K-07	BRCA	gs://5aa919de-0aa0-43ec-9ec3-288481102b6d/tcga/BRCA/RNA/RNA-Seq/UNC-LCCC/ILLUMINA/UNCID_2185631.fe5e8cb8-45e2-4321-ad32-a776f79bfcac.121211_UNC16-SN851_0198_AD1KNMACXX_2_TTAGGC.tar.gz
TCGA-A2-A0CL-01A-11R-A115-07	BRCA	gs://5aa919de-0aa0-43ec-9ec3-288481102b6d/tcga/BRCA/RNA/RNA-Seq/UNC-LCCC/ILLUMINA/UNCID_2208888.ee92fcd7-4be2-47c2-9725-1ec425d212cf.110606_UNC12-SN629_0090_AD0CTGABXX_7.tar.gz
TCGA-A2-A0CM-01A-31R-A034-07	BRCA	gs://5aa919de-0aa0-43ec-9ec3-288481102b6d/tcga/BRCA/RNA/RNA-Seq/UNC-LCCC/ILLUMINA/UNCID_2211812.62dd11c2-2271-45e7-b753-d0f0d79fdf23.110225_UNC12-SN629_0064_BB041HABXX_3.tar.gz
TCGA-A2-A0CO-01A-13R-A22K-07	BRCA	gs://5aa919de-0aa0-43ec-9ec3-288481102b6d/tcga/BRCA/RNA/RNA-Seq/UNC-LCCC/ILLUMINA/UNCID_2185943.cb2d5668-d44b-49dc-8941-79615d2fb6c2.121127_UNC16-SN851_0192_AC0YN3ACXX_8_GGCTAC.tar.gz
TCGA-A2-A0CP-01A-11R-A034-07	BRCA	gs://5aa919de-0aa0-43ec-9ec3-288481102b6d/tcga/BRCA/RNA/RNA-Seq/UNC-LCCC/ILLUMINA/UNCID_2207112.5c4dae2a-4b4a-47d0-b6fb-456bdf58ca15.110725_UNC9-SN296_0208_AC0477ABXX_4.tar.gz
TCGA-A2-A0CQ-01A-21R-A034-07	BRCA	gs://5aa919de-0aa0-43ec-9ec3-288481102b6d/tcga/BRCA/RNA/RNA-Seq/UNC-LCCC/ILLUMINA/UNCID_2211792.31ff1045-fdc1-4b02-ae0e-880f652adb31.110225_UNC12-SN629_0064_BB041HABXX_5.tar.gz
TCGA-A2-A0CR-01A-11R-A22K-07	BRCA	gs://5aa919de-0aa0-43ec-9ec3-288481102b6d/tcga/BRCA/RNA/RNA-Seq/UNC-LCCC/ILLUMINA/UNCID_2185616.00e597fa-72b4-4e92-9428-7ec686e4cc0b.121211_UNC16-SN851_0198_AD1KNMACXX_3_ACTTGA.tar.gz
TCGA-A2-A0CS-01A-11R-A115-07	BRCA	gs://5aa919de-0aa0-43ec-9ec3-288481102b6d/tcga/BRCA/RNA/RNA-Seq/UNC-LCCC/ILLUMINA/UNCID_2209558.560ab6aa-cbfe-42ac-9446-9d3df720bc81.110510_UNC15-SN850_0068_AB0BDUABXX_3.tar.gz
TCGA-A2-A0CT-01A-31R-A056-07	BRCA	gs://5aa919de-0aa0-43ec-9ec3-288481102b6d/tcga/BRCA/RNA/RNA-Seq/UNC-LCCC/ILLUMINA/UNCID_2210809.f33b0a48-706b-4fd8-b8b3-0a9f625bd0c0.110318_SN749_0046_AB039FABXX_2.tar.gz
TCGA-A2-A0CU-01A-12R-A034-07	BRCA	gs://5aa919de-0aa0-43ec-9ec3-288481102b6d/tcga/BRCA/RNA/RNA-Seq/UNC-LCCC/ILLUMINA/UNCID_2211490.84ea9827-9ad4-4e2f-be02-c88a9d4c4051.110225_UNC12-SN629_0064_BB041HABXX_6.tar.gz
TCGA-A2-A0CV-01A-31R-A115-07	BRCA	gs://5aa919de-0aa0-43ec-9ec3-288481102b6d/tcga/BRCA/RNA/RNA-Seq/UNC-LCCC/ILLUMINA/UNCID_2208979.a8154f60-e391-44b5-b378-c944c5e8621d.110607_UNC14-SN744_0125_BD0CRWABXX_1.tar.gz
TCGA-A2-A0CW-01A-21R-A115-07	BRCA	gs://5aa919de-0aa0-43ec-9ec3-288481102b6d/tcga/BRCA/RNA/RNA-Seq/UNC-LCCC/ILLUMINA/UNCID_2208829.1c1560f6-62bf-4185-912f-25c234ebd71f.110607_UNC14-SN744_0125_BD0CRWABXX_2.tar.gz
TCGA-A2-A0CX-01A-21R-A00Z-07	BRCA	gs://5aa919de-0aa0-43ec-9ec3-288481102b6d/tcga/BRCA/RNA/RNA-Seq/UNC-LCCC/ILLUMINA/UNCID_2206873.b1ecc303-eb55-436f-9629-cdac63bde297.110824_UNC13-SN749_0098_AC03YVABXX_1.tar.gz
TCGA-A2-A0CY-01A-12R-A034-07	BRCA	gs://5aa919de-0aa0-43ec-9ec3-288481102b6d/tcga/BRCA/RNA/RNA-Seq/UNC-LCCC/ILLUMINA/UNCID_2211711.c7d2b685-5f11-4879-82d5-e983b5dbb07d.110309_UNC12-SN629_0068_BB05LPABXX_1.tar.gz
TCGA-A2-A0CZ-01A-11R-A034-07	BRCA	gs://5aa919de-0aa0-43ec-9ec3-288481102b6d/tcga/BRCA/RNA/RNA-Seq/UNC-LCCC/ILLUMINA/UNCID_2211659.229ebbe9-4dc8-434f-998c-fc0660cd2b00.110309_UNC12-SN629_0068_BB05LPABXX_2.tar.gz
TCGA-A2-A0D0-01A-11R-A00Z-07	BRCA	gs://5aa919de-0aa0-43ec-9ec3-288481102b6d/tcga/BRCA/RNA/RNA-Seq/UNC-LCCC/ILLUMINA/UNCID_2206896.bd51f90a-ec67-4a7d-87bf-9d85acd65d51.110824_UNC13-SN749_0098_AC03YVABXX_2.tar.gz
TCGA-A2-A0D1-01A-11R-A034-07	BRCA	gs://5aa919de-0aa0-43ec-9ec3-288481102b6d/tcga/BRCA/RNA/RNA-Seq/UNC-LCCC/ILLUMINA/UNCID_2211713.01370d42-f75c-4532-9b9c-24ff7302b033.110309_UNC12-SN629_0068_BB05LPABXX_3.tar.gz
TCGA-A2-A0D2-01A-21R-A034-07	BRCA	gs://5aa919de-0aa0-43ec-9ec3-288481102b6d/tcga/BRCA/RNA/RNA-Seq/UNC-LCCC/ILLUMINA/UNCID_2211506.2ad8d416-08a4-4e6f-947e-d74269d02ab1.110309_UNC12-SN629_0068_BB05LPABXX_4.tar.gz
TCGA-A2-A0D3-01A-11R-A115-07	BRCA	gs://5aa919de-0aa0-43ec-9ec3-288481102b6d/tcga/BRCA/RNA/RNA-Seq/UNC-LCCC/ILLUMINA/UNCID_2208721.eefe67c9-48a1-4381-a3ef-81b51e46c6df.110620_UNC11-SN627_0109_AD0CNFABXX_2.tar.gz
TCGA-A2-A0D4-01A-11R-A00Z-07	BRCA	gs://5aa919de-0aa0-43ec-9ec3-288481102b6d/tcga/BRCA/RNA/RNA-Seq/UNC-LCCC/ILLUMINA/UNCID_2203880.2522bd3d-f6b3-45df-b68f-577ffbf3a819.111011_UNC12-SN629_0149_AB062VABXX_2.tar.gz
TCGA-A2-A0EM-01A-11R-A034-07	BRCA	gs://5aa919de-0aa0-43ec-9ec3-288481102b6d/tcga/BRCA/RNA/RNA-Seq/UNC-LCCC/ILLUMINA/UNCID_2236558.8d30a0ab-a41f-40ef-bd59-f738f4b39941.110309_UNC12-SN629_0068_BB05LPABXX_5.tar.gz
TCGA-A2-A0EN-01A-13R-A084-07	BRCA	gs://5aa919de-0aa0-43ec-9ec3-288481102b6d/tcga/BRCA/RNA/RNA-Seq/UNC-LCCC/ILLUMINA/UNCID_2210308.3ac4a6fe-9d2b-4c95-a74a-525b0328c7ed.110406_UNC13-SN749_0049_AC008AABXX_3.tar.gz
TCGA-A2-A0EO-01A-11R-A034-07	BRCA	gs://5aa919de-0aa0-43ec-9ec3-288481102b6d/tcga/BRCA/RNA/RNA-Seq/UNC-LCCC/ILLUMINA/UNCID_2211426.cdeceaf0-beb6-4374-8aea-83bd35318892.110309_UNC12-SN629_0068_BB05LPABXX_6.tar.gz
TCGA-A2-A0EP-01A-52R-A22U-07	BRCA	gs://5aa919de-0aa0-43ec-9ec3-288481102b6d/tcga/BRCA/RNA/RNA-Seq/UNC-LCCC/ILLUMINA/UNCID_2185675.b1dbf4a7-16f8-49bc-a89f-aeac729e3c3c.121205_UNC14-SN744_0276_AC19W1ACXX_2_CTTGTA.tar.gz
TCGA-A2-A0EQ-01A-11R-A034-07	BRCA	gs://5aa919de-0aa0-43ec-9ec3-288481102b6d/tcga/BRCA/RNA/RNA-Seq/UNC-LCCC/ILLUMINA/UNCID_2211831.a083b072-7c1e-4ed6-90cf-1e49d21df4cb.110309_UNC12-SN629_0068_BB05LPABXX_7.tar.gz
TCGA-A2-A0ER-01A-21R-A034-07	BRCA	gs://5aa919de-0aa0-43ec-9ec3-288481102b6d/tcga/BRCA/RNA/RNA-Seq/UNC-LCCC/ILLUMINA/UNCID_2211714.9c8e0865-894b-4a0b-83e4-c3e7a40e871b.110309_UNC12-SN629_0068_BB05LPABXX_8.tar.gz
TCGA-A2-A0ES-01A-11R-A115-07	BRCA	gs://5aa919de-0aa0-43ec-9ec3-288481102b6d/tcga/BRCA/RNA/RNA-Seq/UNC-LCCC/ILLUMINA/UNCID_2208378.698c9928-1aa8-4b48-9048-5675e5943c22.110620_UNC11-SN627_0109_AD0CNFABXX_3.tar.gz
TCGA-A2-A0ET-01A-31R-A034-07	BRCA	gs://5aa919de-0aa0-43ec-9ec3-288481102b6d/tcga/BRCA/RNA/RNA-Seq/UNC-LCCC/ILLUMINA/UNCID_2209824.4eb0c00d-595c-47ee-bcad-818c7723656d.110427_UNC15-SN850_0064_AB066WABXX_1.tar.gz
TCGA-A2-A0EU-01A-22R-A056-07	BRCA	gs://5aa919de-0aa0-43ec-9ec3-288481102b6d/tcga/BRCA/RNA/RNA-Seq/UNC-LCCC/ILLUMINA/UNCID_2210907.70633069-e9df-4fce-84df-6849f4b2693c.110318_SN749_0046_AB039FABXX_3.tar.gz
TCGA-A2-A0EV-01A-11R-A034-07	BRCA	gs://5aa919de-0aa0-43ec-9ec3-288481102b6d/tcga/BRCA/RNA/RNA-Seq/UNC-LCCC/ILLUMINA/UNCID_2209823.75cd6423-52b8-4d29-97de-1fe2583dbac1.110427_UNC15-SN850_0064_AB066WABXX_2.tar.gz
TCGA-A2-A0EW-01A-21R-A115-07	BRCA	gs://5aa919de-0aa0-43ec-9ec3-288481102b6d/tcga/BRCA/RNA/RNA-Seq/UNC-LCCC/ILLUMINA/UNCID_2208466.5bf6cf0d-8d00-4a50-b239-4b9d8f3e51b9.110620_UNC11-SN627_0109_AD0CNFABXX_4.tar.gz
TCGA-A2-A0EX-01A-21R-A034-07	BRCA	gs://5aa919de-0aa0-43ec-9ec3-288481102b6d/tcga/BRCA/RNA/RNA-Seq/UNC-LCCC/ILLUMINA/UNCID_2209821.6fc8b7da-3de6-4111-b685-bb03c032466a.110427_UNC15-SN850_0064_AB066WABXX_3.tar.gz
TCGA-A2-A0EY-01A-11R-A034-07	BRCA	gs://5aa919de-0aa0-43ec-9ec3-288481102b6d/tcga/BRCA/RNA/RNA-Seq/UNC-LCCC/ILLUMINA/UNCID_2209822.4f1ffb0e-b2f8-42ae-86cb-bbd3405014f6.110427_UNC15-SN850_0064_AB066WABXX_4.tar.gz
TCGA-A2-A0ST-01A-12R-A084-07	BRCA	gs://5aa919de-0aa0-43ec-9ec3-288481102b6d/tcga/BRCA/RNA/RNA-Seq/UNC-LCCC/ILLUMINA/UNCID_2211043.920e47c0-1b19-46e6-b1db-b5fd95e44df0.110315_UNC9-SN296_0159_AC008BABXX_6.tar.gz
TCGA-A2-A0SU-01A-11R-A084-07	BRCA	gs://5aa919de-0aa0-43ec-9ec3-288481102b6d/tcga/BRCA/RNA/RNA-Seq/UNC-LCCC/ILLUMINA/UNCID_2211008.05aa0960-505b-4b04-be9f-7b54940f5b27.110315_UNC9-SN296_0159_AC008BABXX_7.tar.gz
TCGA-A2-A0SV-01A-11R-A084-07	BRCA	gs://5aa919de-0aa0-43ec-9ec3-288481102b6d/tcga/BRCA/RNA/RNA-Seq/UNC-LCCC/ILLUMINA/UNCID_2210316.783d861d-ba0c-4b0d-9922-06ac23d3fc85.110406_UNC13-SN749_0049_AC008AABXX_4.tar.gz
TCGA-A2-A0SW-01A-11R-A084-07	BRCA	gs://5aa919de-0aa0-43ec-9ec3-288481102b6d/tcga/BRCA/RNA/RNA-Seq/UNC-LCCC/ILLUMINA/UNCID_2210293.d17676ea-d64e-49d0-9737-3b852879ce52.110406_UNC13-SN749_0049_AC008AABXX_5.tar.gz
TCGA-A2-A0SX-01A-12R-A084-07	BRCA	gs://5aa919de-0aa0-43ec-9ec3-288481102b6d/tcga/BRCA/RNA/RNA-Seq/UNC-LCCC/ILLUMINA/UNCID_2210578.28f9b0d6-8b8f-4dd6-8a7d-73cdd374a825.110325_UNC13-SN749_0048_BB02DUABXX_7.tar.gz
TCGA-A2-A0SY-01A-31R-A084-07	BRCA	gs://5aa919de-0aa0-43ec-9ec3-288481102b6d/tcga/BRCA/RNA/RNA-Seq/UNC-LCCC/ILLUMINA/UNCID_2210530.30fad3cd-09a5-4867-9d18-a940041a2b60.110325_UNC13-SN749_0048_BB02DUABXX_8.tar.gz
TCGA-A2-A0T0-01A-22R-A084-07	BRCA	gs://5aa919de-0aa0-43ec-9ec3-288481102b6d/tcga/BRCA/RNA/RNA-Seq/UNC-LCCC/ILLUMINA/UNCID_2210695.7e073ecd-452a-4cba-9dfd-8601f3245721.110325_UNC13-SN749_0047_AB02CWABXX_3.tar.gz
TCGA-A2-A0T1-01A-21R-A084-07	BRCA	gs://5aa919de-0aa0-43ec-9ec3-288481102b6d/tcga/BRCA/RNA/RNA-Seq/UNC-LCCC/ILLUMINA/UNCID_2210712.8a19b992-4173-400d-8aec-d156525eedd6.110325_UNC13-SN749_0047_AB02CWABXX_4.tar.gz
TCGA-A2-A0T2-01A-11R-A084-07	BRCA	gs://5aa919de-0aa0-43ec-9ec3-288481102b6d/tcga/BRCA/RNA/RNA-Seq/UNC-LCCC/ILLUMINA/UNCID_2210945.491c6c41-d1c5-4be7-bb7c-9df7275aa388.110315_UNC9-SN296_0160_BB05L8ABXX_1.tar.gz
TCGA-A2-A0T3-01A-21R-A115-07	BRCA	gs://5aa919de-0aa0-43ec-9ec3-288481102b6d/tcga/BRCA/RNA/RNA-Seq/UNC-LCCC/ILLUMINA/UNCID_2208634.d0f11931-ddcc-4cd5-8dfc-8ef984aa8a32.110620_UNC11-SN627_0109_AD0CNFABXX_5.tar.gz
TCGA-A2-A0T4-01A-31R-A084-07	BRCA	gs://5aa919de-0aa0-43ec-9ec3-288481102b6d/tcga/BRCA/RNA/RNA-Seq/UNC-LCCC/ILLUMINA/UNCID_2210932.09787ddc-336f-4a53-a687-339d90457085.110315_UNC9-SN296_0160_BB05L8ABXX_2.tar.gz
TCGA-A2-A0T5-01A-21R-A084-07	BRCA	gs://5aa919de-0aa0-43ec-9ec3-288481102b6d/tcga/BRCA/RNA/RNA-Seq/UNC-LCCC/ILLUMINA/UNCID_2210296.4c15b588-6017-4f0c-9b66-4f18122acc83.110406_UNC13-SN749_0049_AC008AABXX_6.tar.gz
TCGA-A2-A0T6-01A-11R-A084-07	BRCA	gs://5aa919de-0aa0-43ec-9ec3-288481102b6d/tcga/BRCA/RNA/RNA-Seq/UNC-LCCC/ILLUMINA/UNCID_2210290.e3639f71-cfe7-46c7-8390-73f8043ac6b0.110406_UNC13-SN749_0049_AC008AABXX_7.tar.gz
TCGA-A2-A0T7-01A-21R-A084-07	BRCA	gs://5aa919de-0aa0-43ec-9ec3-288481102b6d/tcga/BRCA/RNA/RNA-Seq/UNC-LCCC/ILLUMINA/UNCID_2209830.b5de3654-8983-45ab-a83a-d15284740d39.110426_UNC12-SN629_0077_AB08WNABXX_1.tar.gz
TCGA-A2-A0YC-01A-11R-A109-07	BRCA	gs://5aa919de-0aa0-43ec-9ec3-288481102b6d/tcga/BRCA/RNA/RNA-Seq/UNC-LCCC/ILLUMINA/UNCID_2209577.40c2be3f-f14a-4ab2-845a-2c1c174a4be7.110510_UNC15-SN850_0069_BC015CABXX_1.tar.gz
TCGA-A2-A0YD-01A-11R-A109-07	BRCA	gs://5aa919de-0aa0-43ec-9ec3-288481102b6d/tcga/BRCA/RNA/RNA-Seq/UNC-LCCC/ILLUMINA/UNCID_2209569.c1190b96-b6cf-4cd5-8c4e-bc57d964a557.110510_UNC15-SN850_0069_BC015CABXX_2.tar.gz
TCGA-A2-A0YE-01A-11R-A109-07	BRCA	gs://5aa919de-0aa0-43ec-9ec3-288481102b6d/tcga/BRCA/RNA/RNA-Seq/UNC-LCCC/ILLUMINA/UNCID_2209575.7f57b9e7-1b1b-4e07-beb4-b877b7651f7b.110510_UNC15-SN850_0069_BC015CABXX_3.tar.gz
TCGA-A2-A0YF-01A-21R-A109-07	BRCA	gs://5aa919de-0aa0-43ec-9ec3-288481102b6d/tcga/BRCA/RNA/RNA-Seq/UNC-LCCC/ILLUMINA/UNCID_2209362.b3ac6331-6c8f-4165-add7-482aadf7fa68.110506_UNC9-SN296_0179_AB0BEFABXX_5.tar.gz
TCGA-A2-A0YG-01A-21R-A109-07	BRCA	gs://5aa919de-0aa0-43ec-9ec3-288481102b6d/tcga/BRCA/RNA/RNA-Seq/UNC-LCCC/ILLUMINA/UNCID_2206897.c539f561-93db-41f3-8d9f-71cd77a096a7.110824_UNC13-SN749_0101_BB0AHBABXX_6.tar.gz
TCGA-A2-A0YH-01A-11R-A109-07	BRCA	gs://5aa919de-0aa0-43ec-9ec3-288481102b6d/tcga/BRCA/RNA/RNA-Seq/UNC-LCCC/ILLUMINA/UNCID_2206847.5275bc42-18a3-43d1-9dee-dfb80c39ba20.110824_UNC13-SN749_0101_BB0AHBABXX_7.tar.gz
TCGA-A2-A0YI-01A-31R-A10J-07	BRCA	gs://5aa919de-0aa0-43ec-9ec3-288481102b6d/tcga/BRCA/RNA/RNA-Seq/UNC-LCCC/ILLUMINA/UNCID_2209590.4de3ad78-68e4-4ab9-b1f6-eb0666140761.110511_UNC11-SN627_0084_AC02M9ABXX_1.tar.gz
TCGA-A2-A0YJ-01A-11R-A109-07	BRCA	gs://5aa919de-0aa0-43ec-9ec3-288481102b6d/tcga/BRCA/RNA/RNA-Seq/UNC-LCCC/ILLUMINA/UNCID_2206893.330bf4ac-9ed5-4bd1-93d0-f89b4f52bc19.110824_UNC13-SN749_0101_BB0AHBABXX_8.tar.gz
TCGA-A2-A0YK-01A-22R-A109-07	BRCA	gs://5aa919de-0aa0-43ec-9ec3-288481102b6d/tcga/BRCA/RNA/RNA-Seq/UNC-LCCC/ILLUMINA/UNCID_2206756.ae614f7b-b310-4c60-bd50-9e02be984943.110912_UNC13-SN749_0112_BD0DDTABXX_1.tar.gz
TCGA-A2-A0YL-01A-21R-A109-07	BRCA	gs://5aa919de-0aa0-43ec-9ec3-288481102b6d/tcga/BRCA/RNA/RNA-Seq/UNC-LCCC/ILLUMINA/UNCID_2209564.32cfb4f4-1de9-4937-8cfa-dc6c37081583.110510_UNC15-SN850_0069_BC015CABXX_4.tar.gz
TCGA-A2-A0YM-01A-11R-A109-07	BRCA	gs://5aa919de-0aa0-43ec-9ec3-288481102b6d/tcga/BRCA/RNA/RNA-Seq/UNC-LCCC/ILLUMINA/UNCID_2209572.1e59ea3f-36fa-4860-8c28-87b4b09075ec.110510_UNC15-SN850_0069_BC015CABXX_5.tar.gz
TCGA-A2-A0YT-01A-11R-A109-07	BRCA	gs://5aa919de-0aa0-43ec-9ec3-288481102b6d/tcga/BRCA/RNA/RNA-Seq/UNC-LCCC/ILLUMINA/UNCID_2209277.451099b0-f348-4aec-bf9f-2982601f013c.110506_UNC9-SN296_0179_AB0BEFABXX_6.tar.gz
TCGA-A2-A1FV-01A-11R-A13Q-07	BRCA	gs://5aa919de-0aa0-43ec-9ec3-288481102b6d/tcga/BRCA/RNA/RNA-Seq/UNC-LCCC/ILLUMINA/UNCID_2207067.ee12f85b-64f8-4052-9477-392c4bd99257.110729_UNC15-SN850_0101_AD0DW6ABXX_1.tar.gz
TCGA-A2-A1FW-01A-11R-A13Q-07	BRCA	gs://5aa919de-0aa0-43ec-9ec3-288481102b6d/tcga/BRCA/RNA/RNA-Seq/UNC-LCCC/ILLUMINA/UNCID_2207068.2f1af8cf-ded3-45b6-88cd-2c154c66ab8c.110729_UNC15-SN850_0101_AD0DW6ABXX_2.tar.gz
TCGA-A2-A1FX-01A-11R-A13Q-07	BRCA	gs://5aa919de-0aa0-43ec-9ec3-288481102b6d/tcga/BRCA/RNA/RNA-Seq/UNC-LCCC/ILLUMINA/UNCID_2206795.60f078d7-d594-48a2-9011-f0f926243a42.110901_UNC12-SN629_0126_AD0DG0ABXX_2_TGACCA.tar.gz
TCGA-A2-A1FZ-01A-51R-A14D-07	BRCA	gs://5aa919de-0aa0-43ec-9ec3-288481102b6d/tcga/BRCA/RNA/RNA-Seq/UNC-LCCC/ILLUMINA/UNCID_2203856.27e70f84-80c5-4f6c-9d22-83c5a6e66eb5.111014_UNC10-SN254_0289_AC00VNABXX_6.tar.gz
TCGA-A2-A1G0-01A-11R-A13Q-07	BRCA	gs://5aa919de-0aa0-43ec-9ec3-288481102b6d/tcga/BRCA/RNA/RNA-Seq/UNC-LCCC/ILLUMINA/UNCID_2206942.753e77c2-6175-49d8-afd4-3a87d1dc2404.110805_UNC11-SN627_0134_AC042TABXX_2.tar.gz
TCGA-A2-A1G1-01A-21R-A13Q-07	BRCA	gs://5aa919de-0aa0-43ec-9ec3-288481102b6d/tcga/BRCA/RNA/RNA-Seq/UNC-LCCC/ILLUMINA/UNCID_2207065.122a1ed2-9757-4cac-9656-149da6d872f4.110729_UNC15-SN850_0101_AD0DW6ABXX_3.tar.gz
TCGA-A2-A1G4-01A-11R-A13Q-07	BRCA	gs://5aa919de-0aa0-43ec-9ec3-288481102b6d/tcga/BRCA/RNA/RNA-Seq/UNC-LCCC/ILLUMINA/UNCID_2207058.2ce88ee9-0fc6-4d1d-82a7-be79eaee21d2.110729_UNC15-SN850_0102_BD0E5DABXX_1.tar.gz
TCGA-A2-A1G6-01A-11R-A13Q-07	BRCA	gs://5aa919de-0aa0-43ec-9ec3-288481102b6d/tcga/BRCA/RNA/RNA-Seq/UNC-LCCC/ILLUMINA/UNCID_2187514.8b216b0f-1881-45de-a4ae-78dfd87764fe.120823_UNC17-SN7001277_0047_AC0Y3YACXX_5_CTTGTA.tar.gz
TCGA-A2-A259-01A-11R-A16F-07	BRCA	gs://5aa919de-0aa0-43ec-9ec3-288481102b6d/tcga/BRCA/RNA/RNA-Seq/UNC-LCCC/ILLUMINA/UNCID_2206613.7157ccb4-b4f6-41ba-9f9c-da862b749a57.110930_UNC12-SN629_0146_BB01KPABXX_2_TAGCTT.tar.gz
TCGA-A2-A25A-01A-12R-A16F-07	BRCA	gs://5aa919de-0aa0-43ec-9ec3-288481102b6d/tcga/BRCA/RNA/RNA-Seq/UNC-LCCC/ILLUMINA/UNCID_2206630.50c720f4-dbcb-4b8b-9808-d130f5197d27.110930_UNC12-SN629_0146_BB01KPABXX_3_TAGCTT.tar.gz
TCGA-A2-A25B-01A-11R-A169-07	BRCA	gs://5aa919de-0aa0-43ec-9ec3-288481102b6d/tcga/BRCA/RNA/RNA-Seq/UNC-LCCC/ILLUMINA/UNCID_2206208.3fc1c7a8-e5ad-4a4e-89ab-ddf12aa11a3b.110919_UNC12-SN629_0141_AB0104ABXX_1_CGATGT.tar.gz
TCGA-A2-A25C-01A-11R-A169-07	BRCA	gs://5aa919de-0aa0-43ec-9ec3-288481102b6d/tcga/BRCA/RNA/RNA-Seq/UNC-LCCC/ILLUMINA/UNCID_2206211.f5b16ba5-0fd1-4ca4-865f-fdff0af65901.110919_UNC12-SN629_0141_AB0104ABXX_2_CGATGT.tar.gz
TCGA-A2-A25D-01A-12R-A16F-07	BRCA	gs://5aa919de-0aa0-43ec-9ec3-288481102b6d/tcga/BRCA/RNA/RNA-Seq/UNC-LCCC/ILLUMINA/UNCID_2206611.d6b5cec3-edeb-46c5-839b-e62a1e850e0e.110930_UNC12-SN629_0146_BB01KPABXX_4_TAGCTT.tar.gz
TCGA-A2-A25E-01A-11R-A169-07	BRCA	gs://5aa919de-0aa0-43ec-9ec3-288481102b6d/tcga/BRCA/RNA/RNA-Seq/UNC-LCCC/ILLUMINA/UNCID_2206395.7265c93b-7138-4bc8-bc9c-22ce1abf0ef2.110919_UNC12-SN629_0141_AB0104ABXX_3_CGATGT.tar.gz
TCGA-A2-A25F-01A-11R-A169-07	BRCA	gs://5aa919de-0aa0-43ec-9ec3-288481102b6d/tcga/BRCA/RNA/RNA-Seq/UNC-LCCC/ILLUMINA/UNCID_2206088.acd59617-770c-4653-891f-71ea87d67c41.110919_UNC12-SN629_0141_AB0104ABXX_4_CGATGT.tar.gz
TCGA-A2-A3KC-01A-11R-A213-07	BRCA	gs://5aa919de-0aa0-43ec-9ec3-288481102b6d/tcga/BRCA/RNA/RNA-Seq/UNC-LCCC/ILLUMINA/UNCID_2193548.7bbe4637-394e-42c0-af7d-6184c3f48916.120409_UNC14-SN744_0226_AC0M8NACXX_7_ACTTGA.tar.gz
TCGA-A2-A3KD-01A-12R-A213-07	BRCA	gs://5aa919de-0aa0-43ec-9ec3-288481102b6d/tcga/BRCA/RNA/RNA-Seq/UNC-LCCC/ILLUMINA/UNCID_2193549.8a224dc6-632b-418b-bd5e-bcefc8ad049e.120409_UNC14-SN744_0226_AC0M8NACXX_7_TAGCTT.tar.gz
TCGA-A2-A3XS-01A-11R-A22U-07	BRCA	gs://5aa919de-0aa0-43ec-9ec3-288481102b6d/tcga/BRCA/RNA/RNA-Seq/UNC-LCCC/ILLUMINA/UNCID_2185679.799df122-75f1-46bf-8b5e-ca557cd38d53.121205_UNC14-SN744_0276_AC19W1ACXX_3_ACAGTG.tar.gz
TCGA-A2-A3XT-01A-11R-A22U-07	BRCA	gs://5aa919de-0aa0-43ec-9ec3-288481102b6d/tcga/BRCA/RNA/RNA-Seq/UNC-LCCC/ILLUMINA/UNCID_2185673.e0a10445-6266-4f41-a747-fb19d7182652.121205_UNC14-SN744_0276_AC19W1ACXX_3_CAGATC.tar.gz
TCGA-A2-A3XU-01A-12R-A22U-07	BRCA	gs://5aa919de-0aa0-43ec-9ec3-288481102b6d/tcga/BRCA/RNA/RNA-Seq/UNC-LCCC/ILLUMINA/UNCID_2185677.2ec1df5c-7272-44f4-922c-cdd6ba37f6b6.121205_UNC14-SN744_0276_AC19W1ACXX_4_AGTCAA.tar.gz
TCGA-A2-A3XV-01A-21R-A239-07	BRCA	gs://5aa919de-0aa0-43ec-9ec3-288481102b6d/tcga/BRCA/RNA/RNA-Seq/UNC-LCCC/ILLUMINA/UNCID_2185670.fc2aa9aa-3df5-4723-9892-95edcc92bb6f.121205_UNC14-SN744_0276_AC19W1ACXX_4_GCCAAT.tar.gz
TCGA-A2-A3XW-01A-11R-A239-07	BRCA	gs://5aa919de-0aa0-43ec-9ec3-288481102b6d/tcga/BRCA/RNA/RNA-Seq/UNC-LCCC/ILLUMINA/UNCID_2185665.f6cbfa5a-7d10-4efb-ae74-195e1a1e9774.121205_UNC14-SN744_0276_AC19W1ACXX_5_CTTGTA.tar.gz
TCGA-A2-A3XX-01A-21R-A239-07	BRCA	gs://5aa919de-0aa0-43ec-9ec3-288481102b6d/tcga/BRCA/RNA/RNA-Seq/UNC-LCCC/ILLUMINA/UNCID_2185661.043d5dcd-1524-402b-939c-984a1dc916a0.121205_UNC14-SN744_0276_AC19W1ACXX_5_AGTTCC.tar.gz
TCGA-A2-A3XY-01A-11R-A239-07	BRCA	gs://5aa919de-0aa0-43ec-9ec3-288481102b6d/tcga/BRCA/RNA/RNA-Seq/UNC-LCCC/ILLUMINA/UNCID_2185662.42c88ed3-de96-487d-8b03-e1d4269d0505.121205_UNC14-SN744_0276_AC19W1ACXX_6_ACAGTG.tar.gz
TCGA-A2-A3XZ-01A-42R-A239-07	BRCA	gs://5aa919de-0aa0-43ec-9ec3-288481102b6d/tcga/BRCA/RNA/RNA-Seq/UNC-LCCC/ILLUMINA/UNCID_2185669.176b2422-3599-41c5-be62-ae6e28d60b90.121205_UNC14-SN744_0276_AC19W1ACXX_6_CAGATC.tar.gz
TCGA-A2-A3Y0-01A-11R-A239-07	BRCA	gs://5aa919de-0aa0-43ec-9ec3-288481102b6d/tcga/BRCA/RNA/RNA-Seq/UNC-LCCC/ILLUMINA/UNCID_2185656.9a9d7ee5-e3fa-491f-ab5b-0ab69652b8a5.121205_UNC14-SN744_0276_AC19W1ACXX_7_AGTCAA.tar.gz
TCGA-A2-A4RW-01A-21R-A266-07	BRCA	gs://5aa919de-0aa0-43ec-9ec3-288481102b6d/tcga/BRCA/RNA/RNA-Seq/UNC-LCCC/ILLUMINA/UNCID_2178781.f8bfd67a-1d78-44b0-9715-712dee01b008.130325_UNC12-SN629_0268_AC22W1ACXX_7_GATCAG.tar.gz
TCGA-A2-A4RX-01A-11R-A266-07	BRCA	gs://5aa919de-0aa0-43ec-9ec3-288481102b6d/tcga/BRCA/RNA/RNA-Seq/UNC-LCCC/ILLUMINA/UNCID_2178965.cbef9672-38ba-4873-b232-9a656b7428ce.130325_UNC16-SN851_0231_BC20VNACXX_7_CTTGTA.tar.gz
TCGA-A2-A4RY-01A-31R-A266-07	BRCA	gs://5aa919de-0aa0-43ec-9ec3-288481102b6d/tcga/BRCA/RNA/RNA-Seq/UNC-LCCC/ILLUMINA/UNCID_2178936.51d9b960-276a-4c7b-b135-f2f8c05f3bd6.130325_UNC16-SN851_0231_BC20VNACXX_8_GTGGCC.tar.gz
TCGA-A2-A4S0-01A-21R-A266-07	BRCA	gs://5aa919de-0aa0-43ec-9ec3-288481102b6d/tcga/BRCA/RNA/RNA-Seq/UNC-LCCC/ILLUMINA/UNCID_2178918.81e350d9-7e2f-4650-9871-54ed2d5a5ab3.130325_UNC16-SN851_0231_BC20VNACXX_8_TAGCTT.tar.gz
TCGA-A2-A4S1-01A-21R-A266-07	BRCA	gs://5aa919de-0aa0-43ec-9ec3-288481102b6d/tcga/BRCA/RNA/RNA-Seq/UNC-LCCC/ILLUMINA/UNCID_2450531.3d9d61f1-ad25-45a5-b0be-8698dc4b8c68.140205_UNC13-SN749_0329_BC3K12ACXX_7_ATCACG.tar.gz
TCGA-A2-A4S2-01A-12R-A266-07	BRCA	gs://5aa919de-0aa0-43ec-9ec3-288481102b6d/tcga/BRCA/RNA/RNA-Seq/UNC-LCCC/ILLUMINA/UNCID_2178922.2c6af71f-b876-4475-a94a-61e99075123f.130325_UNC12-SN629_0268_AC22W1ACXX_1_GTTTCG.tar.gz
TCGA-A2-A4S3-01A-21R-A266-07	BRCA	gs://5aa919de-0aa0-43ec-9ec3-288481102b6d/tcga/BRCA/RNA/RNA-Seq/UNC-LCCC/ILLUMINA/UNCID_2178921.a26b4751-91a2-420c-9ff3-7df7361939fd.130325_UNC12-SN629_0268_AC22W1ACXX_1_GGCTAC.tar.gz
TCGA-A7-A0CD-01A-11R-A00Z-07	BRCA	gs://5aa919de-0aa0-43ec-9ec3-288481102b6d/tcga/BRCA/RNA/RNA-Seq/UNC-LCCC/ILLUMINA/UNCID_2212436.1edf44b5-61ba-47cd-81ed-b586ae81cb32.110228_UNC10-SN254_0198_BB041RABXX_2.tar.gz
TCGA-A7-A0CE-01A-11R-A00Z-07	BRCA	gs://5aa919de-0aa0-43ec-9ec3-288481102b6d/tcga/BRCA/RNA/RNA-Seq/UNC-LCCC/ILLUMINA/UNCID_2211658.e8ef8b75-7c0c-4a42-9a10-3789b6afa5d2.110308_UNC9-SN296_0158_BB042UABXX_1.tar.gz
TCGA-A7-A0CE-11A-21R-A089-07	BRCA	gs://5aa919de-0aa0-43ec-9ec3-288481102b6d/tcga/BRCA/RNA/RNA-Seq/UNC-LCCC/ILLUMINA/UNCID_2364658.2d5351f1-e9d7-44a3-ae43-f595a0151516.110829_UNC11-SN627_0147_AD0DFWABXX_3.tar.gz
TCGA-A7-A0CG-01A-12R-A056-07	BRCA	gs://5aa919de-0aa0-43ec-9ec3-288481102b6d/tcga/BRCA/RNA/RNA-Seq/UNC-LCCC/ILLUMINA/UNCID_2206909.2b0e2135-a1e4-4785-8b9f-b4cf7b36d938.110824_UNC13-SN749_0098_AC03YVABXX_3.tar.gz
TCGA-A7-A0CH-01A-21R-A00Z-07	BRCA	gs://5aa919de-0aa0-43ec-9ec3-288481102b6d/tcga/BRCA/RNA/RNA-Seq/UNC-LCCC/ILLUMINA/UNCID_2213344.0b225e38-d4c8-4cb5-a668-316894ab858f.110222_SN627_0062_A81FPKABXX_1.tar.gz
TCGA-A7-A0CH-11A-32R-A089-07	BRCA	gs://5aa919de-0aa0-43ec-9ec3-288481102b6d/tcga/BRCA/RNA/RNA-Seq/UNC-LCCC/ILLUMINA/UNCID_2364534.a4b19504-8f04-48db-b88b-d76b8b3c3881.110829_UNC11-SN627_0147_AD0DFWABXX_4.tar.gz
TCGA-A7-A0CJ-01A-21R-A00Z-07	BRCA	gs://5aa919de-0aa0-43ec-9ec3-288481102b6d/tcga/BRCA/RNA/RNA-Seq/UNC-LCCC/ILLUMINA/UNCID_2206926.62de6863-5d60-473c-8e13-e300b0640ed7.110824_UNC13-SN749_0098_AC03YVABXX_4.tar.gz
TCGA-A7-A0D9-01A-31R-A056-07	BRCA	gs://5aa919de-0aa0-43ec-9ec3-288481102b6d/tcga/BRCA/RNA/RNA-Seq/UNC-LCCC/ILLUMINA/UNCID_2210833.755912f4-6725-4b7b-84b1-518c7529a176.110318_SN749_0046_AB039FABXX_4.tar.gz
TCGA-A7-A0D9-11A-53R-A089-07	BRCA	gs://5aa919de-0aa0-43ec-9ec3-288481102b6d/tcga/BRCA/RNA/RNA-Seq/UNC-LCCC/ILLUMINA/UNCID_2206744.fc5bb351-c5f7-4d8c-850c-13e69e13e04d.110909_UNC9-SN296_0240_BD0DDBABXX_1.tar.gz
TCGA-A7-A0DA-01A-31R-A115-07	BRCA	gs://5aa919de-0aa0-43ec-9ec3-288481102b6d/tcga/BRCA/RNA/RNA-Seq/UNC-LCCC/ILLUMINA/UNCID_2208366.9d04c180-7c23-490e-92cf-c018629b8b7f.110620_UNC11-SN627_0109_AD0CNFABXX_6.tar.gz
TCGA-A7-A0DB-01A-11R-A00Z-07	BRCA	gs://5aa919de-0aa0-43ec-9ec3-288481102b6d/tcga/BRCA/RNA/RNA-Seq/UNC-LCCC/ILLUMINA/UNCID_2212279.0c74bde4-0411-4cfd-9c60-d8eaf8a09629.110228_UNC10-SN254_0198_BB041RABXX_3.tar.gz
TCGA-A7-A0DB-11A-33R-A089-07	BRCA	gs://5aa919de-0aa0-43ec-9ec3-288481102b6d/tcga/BRCA/RNA/RNA-Seq/UNC-LCCC/ILLUMINA/UNCID_2239868.3f3bdfbb-3490-42e4-9511-9df4b8a126a3.110909_UNC9-SN296_0240_BD0DDBABXX_2.tar.gz
TCGA-A7-A0DC-01A-11R-A00Z-07	BRCA	gs://5aa919de-0aa0-43ec-9ec3-288481102b6d/tcga/BRCA/RNA/RNA-Seq/UNC-LCCC/ILLUMINA/UNCID_2664314.43bbd0f7-87d7-472f-ad3e-e016df3d5d89.130104_UNC14-SN744_0287_AC1JW5ACXX_1_TGACCA.tar.gz
TCGA-A7-A0DC-11A-41R-A089-07	BRCA	gs://5aa919de-0aa0-43ec-9ec3-288481102b6d/tcga/BRCA/RNA/RNA-Seq/UNC-LCCC/ILLUMINA/UNCID_2236018.cb3f974e-6bce-4757-a350-aef8e7925086.110909_UNC9-SN296_0240_BD0DDBABXX_3.tar.gz
TCGA-A7-A13D-01A-13R-A12P-07	BRCA	gs://5aa919de-0aa0-43ec-9ec3-288481102b6d/tcga/BRCA/RNA/RNA-Seq/UNC-LCCC/ILLUMINA/UNCID_2207549.3af60b03-66c3-48a1-a42b-1e05fdb529c4.110706_UNC12-SN629_0106_AC043GABXX_1.tar.gz
TCGA-A7-A13E-01A-11R-A12P-07	BRCA	gs://5aa919de-0aa0-43ec-9ec3-288481102b6d/tcga/BRCA/RNA/RNA-Seq/UNC-LCCC/ILLUMINA/UNCID_2207446.b7f491a9-eddf-43b1-9baf-862db2d50383.110706_UNC12-SN629_0106_AC043GABXX_2.tar.gz
TCGA-A7-A13E-11A-61R-A12P-07	BRCA	gs://5aa919de-0aa0-43ec-9ec3-288481102b6d/tcga/BRCA/RNA/RNA-Seq/UNC-LCCC/ILLUMINA/UNCID_2207213.80efdbaa-067b-4018-89b2-b8869bfb9163.110720_UNC14-SN744_0144_AC0404ABXX_3.tar.gz
TCGA-A7-A13F-01A-11R-A12P-07	BRCA	gs://5aa919de-0aa0-43ec-9ec3-288481102b6d/tcga/BRCA/RNA/RNA-Seq/UNC-LCCC/ILLUMINA/UNCID_2207515.fc4f35dd-9924-4e5d-ba71-0d7a79752b6a.110706_UNC12-SN629_0106_AC043GABXX_3.tar.gz
TCGA-A7-A13F-11A-42R-A12P-07	BRCA	gs://5aa919de-0aa0-43ec-9ec3-288481102b6d/tcga/BRCA/RNA/RNA-Seq/UNC-LCCC/ILLUMINA/UNCID_2207192.82f3157c-09cc-40d7-872e-59f82f5f31f4.110720_UNC14-SN744_0144_AC0404ABXX_2.tar.gz
TCGA-A7-A13G-01A-11R-A13Q-07	BRCA	gs://5aa919de-0aa0-43ec-9ec3-288481102b6d/tcga/BRCA/RNA/RNA-Seq/UNC-LCCC/ILLUMINA/UNCID_2364665.ac567288-88cc-4a65-937e-086655c038df.130104_UNC14-SN744_0287_AC1JW5ACXX_2_ACAGTG.tar.gz
TCGA-A7-A13G-11A-51R-A13Q-07	BRCA	gs://5aa919de-0aa0-43ec-9ec3-288481102b6d/tcga/BRCA/RNA/RNA-Seq/UNC-LCCC/ILLUMINA/UNCID_2206798.76f30f56-7b80-4938-b514-1e1c2d24ff66.110901_UNC12-SN629_0126_AD0DG0ABXX_3_TGACCA.tar.gz
TCGA-A7-A13H-01A-11R-A22K-07	BRCA	gs://5aa919de-0aa0-43ec-9ec3-288481102b6d/tcga/BRCA/RNA/RNA-Seq/UNC-LCCC/ILLUMINA/UNCID_2185941.4f0fdfc6-6578-4d9a-92ae-6d82291a3785.121127_UNC16-SN851_0192_AC0YN3ACXX_7_GTGGCC.tar.gz
TCGA-A7-A26E-01A-11R-A169-07	BRCA	gs://5aa919de-0aa0-43ec-9ec3-288481102b6d/tcga/BRCA/RNA/RNA-Seq/UNC-LCCC/ILLUMINA/UNCID_2206455.6130b450-8b88-4a9a-b462-a34ec94183c9.110919_UNC12-SN629_0141_AB0104ABXX_5_CGATGT.tar.gz
TCGA-A7-A26F-01A-21R-A169-07	BRCA	gs://5aa919de-0aa0-43ec-9ec3-288481102b6d/tcga/BRCA/RNA/RNA-Seq/UNC-LCCC/ILLUMINA/UNCID_2316585.2a4747b5-1eeb-45b1-9e92-0e0e3d7a9c1b.130104_UNC14-SN744_0287_AC1JW5ACXX_3_TGACCA.tar.gz
TCGA-A7-A26G-01A-21R-A169-07	BRCA	gs://5aa919de-0aa0-43ec-9ec3-288481102b6d/tcga/BRCA/RNA/RNA-Seq/UNC-LCCC/ILLUMINA/UNCID_2206193.8cf1853a-55b2-4fb9-9a65-a46243304d54.110919_UNC12-SN629_0141_AB0104ABXX_7_CGATGT.tar.gz
TCGA-A7-A26H-01A-11R-A169-07	BRCA	gs://5aa919de-0aa0-43ec-9ec3-288481102b6d/tcga/BRCA/RNA/RNA-Seq/UNC-LCCC/ILLUMINA/UNCID_2205854.d1810175-47a5-4409-b1b8-f5ba78ed1c30.110919_UNC12-SN629_0141_AB0104ABXX_8_CGATGT.tar.gz
TCGA-A7-A26I-01A-11R-A169-07	BRCA	gs://5aa919de-0aa0-43ec-9ec3-288481102b6d/tcga/BRCA/RNA/RNA-Seq/UNC-LCCC/ILLUMINA/UNCID_2364664.5610fa97-eac4-4306-aead-983ee6570baf.130104_UNC14-SN744_0287_AC1JW5ACXX_4_ACAGTG.tar.gz
TCGA-A7-A26J-01A-11R-A169-07	BRCA	gs://5aa919de-0aa0-43ec-9ec3-288481102b6d/tcga/BRCA/RNA/RNA-Seq/UNC-LCCC/ILLUMINA/UNCID_2206311.ed40061b-ad15-4f91-94ae-ae276394f42d.110919_UNC12-SN629_0142_BB00V1ABXX_2_CGATGT.tar.gz
TCGA-A7-A2KD-01A-31R-A21T-07	BRCA	gs://5aa919de-0aa0-43ec-9ec3-288481102b6d/tcga/BRCA/RNA/RNA-Seq/UNC-LCCC/ILLUMINA/UNCID_2189439.5E04619F-0FA5-45FA-A30B-31B062600047.120529_UNC16-SN851_0164_AD12VAACXX_2_ACAGTG.tar.gz
TCGA-A7-A3IY-01A-21R-A21T-07	BRCA	gs://5aa919de-0aa0-43ec-9ec3-288481102b6d/tcga/BRCA/RNA/RNA-Seq/UNC-LCCC/ILLUMINA/UNCID_2189615.C4149CF6-980F-4DA1-B749-C24AAE86F351.120529_UNC16-SN851_0164_AD12VAACXX_3_CAGATC.tar.gz
TCGA-A7-A3IZ-01A-11R-A213-07	BRCA	gs://5aa919de-0aa0-43ec-9ec3-288481102b6d/tcga/BRCA/RNA/RNA-Seq/UNC-LCCC/ILLUMINA/UNCID_2194456.e4400dbf-b871-48ab-b571-4f883bb3c24e.120409_UNC14-SN744_0226_AC0M8NACXX_8_GGCTAC.tar.gz
TCGA-A7-A3J0-01A-11R-A213-07	BRCA	gs://5aa919de-0aa0-43ec-9ec3-288481102b6d/tcga/BRCA/RNA/RNA-Seq/UNC-LCCC/ILLUMINA/UNCID_2193550.1fbf8004-0091-4eb0-9042-d2f1a5174abe.120409_UNC14-SN744_0226_AC0M8NACXX_8_ATCACG.tar.gz
TCGA-A7-A3J1-01A-11R-A213-07	BRCA	gs://5aa919de-0aa0-43ec-9ec3-288481102b6d/tcga/BRCA/RNA/RNA-Seq/UNC-LCCC/ILLUMINA/UNCID_2192662.3b042185-867f-492b-a448-7c51e05f9b42.120419_UNC12-SN629_0204_BD0VCGACXX_1_TTAGGC.tar.gz
TCGA-A7-A3RF-01A-11R-A22K-07	BRCA	gs://5aa919de-0aa0-43ec-9ec3-288481102b6d/tcga/BRCA/RNA/RNA-Seq/UNC-LCCC/ILLUMINA/UNCID_2185940.de0a584e-117e-4cf6-8c4a-6fb040270eda.121127_UNC16-SN851_0192_AC0YN3ACXX_8_GTGGCC.tar.gz
TCGA-A7-A425-01A-11R-A24H-07	BRCA	gs://5aa919de-0aa0-43ec-9ec3-288481102b6d/tcga/BRCA/RNA/RNA-Seq/UNC-LCCC/ILLUMINA/UNCID_2185653.0a423f86-ffa5-4c16-97ab-2d262c34fd41.121205_UNC14-SN744_0276_AC19W1ACXX_7_AGTTCC.tar.gz
TCGA-A7-A426-01A-22R-A24H-07	BRCA	gs://5aa919de-0aa0-43ec-9ec3-288481102b6d/tcga/BRCA/RNA/RNA-Seq/UNC-LCCC/ILLUMINA/UNCID_2185660.185d3410-2daa-4d28-ab60-a7c13ae9d4fb.121205_UNC14-SN744_0276_AC19W1ACXX_8_CTTGTA.tar.gz
TCGA-A7-A4SA-01A-11R-A266-07	BRCA	gs://5aa919de-0aa0-43ec-9ec3-288481102b6d/tcga/BRCA/RNA/RNA-Seq/UNC-LCCC/ILLUMINA/UNCID_2178434.781945fb-6d9e-4b45-8082-57675f21dc4a.130328_UNC10-SN254_0443_AD238RACXX_4_AGTCAA.tar.gz
TCGA-A7-A4SB-01A-21R-A266-07	BRCA	gs://5aa919de-0aa0-43ec-9ec3-288481102b6d/tcga/BRCA/RNA/RNA-Seq/UNC-LCCC/ILLUMINA/UNCID_2178982.352dc94a-fc74-4292-890c-4ed9c22dcfbc.130325_UNC16-SN851_0231_BC20VNACXX_6_TAGCTT.tar.gz
TCGA-A7-A4SC-01A-12R-A266-07	BRCA	gs://5aa919de-0aa0-43ec-9ec3-288481102b6d/tcga/BRCA/RNA/RNA-Seq/UNC-LCCC/ILLUMINA/UNCID_2178880.84633979-56dd-4244-90bc-fa4652718880.130325_UNC12-SN629_0268_AC22W1ACXX_2_AGTCAA.tar.gz
TCGA-A7-A4SD-01A-11R-A266-07	BRCA	gs://5aa919de-0aa0-43ec-9ec3-288481102b6d/tcga/BRCA/RNA/RNA-Seq/UNC-LCCC/ILLUMINA/UNCID_2178469.cb0d669b-658a-4a41-9904-f838ddb12db2.130328_UNC10-SN254_0443_AD238RACXX_1_GTTTCG.tar.gz
TCGA-A7-A4SE-01A-11R-A266-07	BRCA	gs://5aa919de-0aa0-43ec-9ec3-288481102b6d/tcga/BRCA/RNA/RNA-Seq/UNC-LCCC/ILLUMINA/UNCID_2178879.6bb217e7-3fd4-477f-87bf-b55e50a33e45.130325_UNC12-SN629_0268_AC22W1ACXX_2_GGCTAC.tar.gz
TCGA-A7-A4SF-01A-11R-A266-07	BRCA	gs://5aa919de-0aa0-43ec-9ec3-288481102b6d/tcga/BRCA/RNA/RNA-Seq/UNC-LCCC/ILLUMINA/UNCID_2178859.f8b3fd9c-ba8c-49bf-aeb7-4e7dfedbb9a8.130325_UNC12-SN629_0268_AC22W1ACXX_3_AGTTCC.tar.gz
TCGA-A7-A56D-01A-11R-A27Q-07	BRCA	gs://5aa919de-0aa0-43ec-9ec3-288481102b6d/tcga/BRCA/RNA/RNA-Seq/UNC-LCCC/ILLUMINA/UNCID_2170205.3858b3ae-a4a9-4b91-8bd3-b7e20fb531e4.130517_UNC9-SN296_0366_BD250HACXX_1_ATCACG.tar.gz
TCGA-A7-A5ZV-01A-11R-A28M-07	BRCA	gs://5aa919de-0aa0-43ec-9ec3-288481102b6d/tcga/BRCA/RNA/RNA-Seq/UNC-LCCC/ILLUMINA/UNCID_2170581.e121ae32-63c2-4b13-b135-d1837fc10999.130513_UNC14-SN744_0339_AD2677ACXX_6_TAGCTT.tar.gz
TCGA-A7-A5ZW-01A-12R-A29R-07	BRCA	gs://5aa919de-0aa0-43ec-9ec3-288481102b6d/tcga/BRCA/RNA/RNA-Seq/UNC-LCCC/ILLUMINA/UNCID_2169033.8fc9ea4e-d3ce-40b1-81b7-fc3967503a8f.130529_UNC9-SN296_0368_AD24URACXX_6_TTAGGC.tar.gz
TCGA-A7-A5ZX-01A-12R-A29R-07	BRCA	gs://5aa919de-0aa0-43ec-9ec3-288481102b6d/tcga/BRCA/RNA/RNA-Seq/UNC-LCCC/ILLUMINA/UNCID_2169030.e3c70f4d-4a23-486b-b221-3058b13a1c69.130529_UNC9-SN296_0368_AD24URACXX_7_GATCAG.tar.gz
TCGA-A7-A6VV-01A-22R-A33J-07	BRCA	gs://5aa919de-0aa0-43ec-9ec3-288481102b6d/tcga/BRCA/RNA/RNA-Seq/UNC-LCCC/ILLUMINA/UNCID_2364504.c02ec36d-9e79-4e2f-a46c-f898838766df.131127_UNC12-SN629_0337_AC31CPACXX_8_CAGATC.tar.gz
TCGA-A7-A6VW-01A-21R-A33J-07	BRCA	gs://5aa919de-0aa0-43ec-9ec3-288481102b6d/tcga/BRCA/RNA/RNA-Seq/UNC-LCCC/ILLUMINA/UNCID_2364500.f572c953-e1aa-4dd2-a8f8-e292ab7bd139.131127_UNC15-SN850_0341_BC34HHACXX_2_ACTTGA.tar.gz
TCGA-A7-A6VX-01A-12R-A33J-07	BRCA	gs://5aa919de-0aa0-43ec-9ec3-288481102b6d/tcga/BRCA/RNA/RNA-Seq/UNC-LCCC/ILLUMINA/UNCID_2364418.aed86155-1d12-4447-bdf6-3aaba9938a71.131127_UNC15-SN850_0341_BC34HHACXX_8_ACTTGA.tar.gz
TCGA-A7-A6VY-01A-12R-A33J-07	BRCA	gs://5aa919de-0aa0-43ec-9ec3-288481102b6d/tcga/BRCA/RNA/RNA-Seq/UNC-LCCC/ILLUMINA/UNCID_2364123.2fb506f2-4b76-4c20-ae45-8939f2e14753.131210_UNC12-SN629_0339_AC2UJ6ACXX_1_ACTTGA.tar.gz
TCGA-A8-A06N-01A-11R-A00Z-07	BRCA	gs://5aa919de-0aa0-43ec-9ec3-288481102b6d/tcga/BRCA/RNA/RNA-Seq/UNC-LCCC/ILLUMINA/UNCID_2203862.a14dc21a-6a46-4be8-9247-76cbc70dfe8b.111011_UNC12-SN629_0149_AB062VABXX_3.tar.gz
TCGA-A8-A06O-01A-11R-A00Z-07	BRCA	gs://5aa919de-0aa0-43ec-9ec3-288481102b6d/tcga/BRCA/RNA/RNA-Seq/UNC-LCCC/ILLUMINA/UNCID_2212461.7dbd8795-b264-4f68-bdea-4cfe39884864.110228_UNC10-SN254_0198_BB041RABXX_4.tar.gz
TCGA-A8-A06P-01A-11R-A00Z-07	BRCA	gs://5aa919de-0aa0-43ec-9ec3-288481102b6d/tcga/BRCA/RNA/RNA-Seq/UNC-LCCC/ILLUMINA/UNCID_2211420.9d8f2b85-f203-47ac-8217-987640f89b26.110308_UNC9-SN296_0158_BB042UABXX_3.tar.gz
TCGA-A8-A06Q-01A-11R-A034-07	BRCA	gs://5aa919de-0aa0-43ec-9ec3-288481102b6d/tcga/BRCA/RNA/RNA-Seq/UNC-LCCC/ILLUMINA/UNCID_2211425.0e2a3a2c-173a-43b8-bd7d-0c09dfa8a2ae.110225_UNC12-SN629_0064_BB041HABXX_7.tar.gz
TCGA-A8-A06R-01A-11R-A00Z-07	BRCA	gs://5aa919de-0aa0-43ec-9ec3-288481102b6d/tcga/BRCA/RNA/RNA-Seq/UNC-LCCC/ILLUMINA/UNCID_2187520.e2d7656c-0d06-427c-998c-c26ba4a1def4.120823_UNC17-SN7001277_0047_AC0Y3YACXX_1_TTAGGC.tar.gz
TCGA-A8-A06T-01A-11R-A00Z-07	BRCA	gs://5aa919de-0aa0-43ec-9ec3-288481102b6d/tcga/BRCA/RNA/RNA-Seq/UNC-LCCC/ILLUMINA/UNCID_2213790.de1cdf25-62e6-41c0-b1c8-257175519041.110222_SN627_0062_A81FPKABXX_2.tar.gz
TCGA-A8-A06U-01A-11R-A00Z-07	BRCA	gs://5aa919de-0aa0-43ec-9ec3-288481102b6d/tcga/BRCA/RNA/RNA-Seq/UNC-LCCC/ILLUMINA/UNCID_2207196.89f9e509-5f4c-439b-b610-860f209332d2.110725_UNC15-SN850_0099_AD0DETABXX_1.tar.gz
TCGA-A8-A06X-01A-21R-A00Z-07	BRCA	gs://5aa919de-0aa0-43ec-9ec3-288481102b6d/tcga/BRCA/RNA/RNA-Seq/UNC-LCCC/ILLUMINA/UNCID_2211431.3ea9e7f1-39af-4089-b1c0-3c62db4e3102.110225_UNC12-SN629_0063_AB041JABXX_3.tar.gz
TCGA-A8-A06Y-01A-21R-A00Z-07	BRCA	gs://5aa919de-0aa0-43ec-9ec3-288481102b6d/tcga/BRCA/RNA/RNA-Seq/UNC-LCCC/ILLUMINA/UNCID_2211916.14f20743-35f3-4e68-a2e5-e03edfe31a97.110304_UNC12-SN629_0065_AB05PGABXX_7.tar.gz
TCGA-A8-A06Z-01A-11R-A00Z-07	BRCA	gs://5aa919de-0aa0-43ec-9ec3-288481102b6d/tcga/BRCA/RNA/RNA-Seq/UNC-LCCC/ILLUMINA/UNCID_2203879.42b99ee7-a1ae-4383-b343-adf468cb8b51.111011_UNC12-SN629_0149_AB062VABXX_4.tar.gz
TCGA-A8-A075-01A-11R-A084-07	BRCA	gs://5aa919de-0aa0-43ec-9ec3-288481102b6d/tcga/BRCA/RNA/RNA-Seq/UNC-LCCC/ILLUMINA/UNCID_2210646.1ccf908a-7620-4af8-b83f-0e287f3655c5.110325_UNC13-SN749_0047_AB02CWABXX_5.tar.gz
TCGA-A8-A076-01A-21R-A00Z-07	BRCA	gs://5aa919de-0aa0-43ec-9ec3-288481102b6d/tcga/BRCA/RNA/RNA-Seq/UNC-LCCC/ILLUMINA/UNCID_2212480.95b5d7ca-4078-4af9-ac6b-4ed1c3cd9c60.110228_UNC10-SN254_0198_BB041RABXX_5.tar.gz
TCGA-A8-A079-01A-21R-A00Z-07	BRCA	gs://5aa919de-0aa0-43ec-9ec3-288481102b6d/tcga/BRCA/RNA/RNA-Seq/UNC-LCCC/ILLUMINA/UNCID_2211795.6fcf4a82-7687-4a9b-bae9-9dabff66aca8.110308_UNC9-SN296_0158_BB042UABXX_4.tar.gz
TCGA-A8-A07B-01A-11R-A00Z-07	BRCA	gs://5aa919de-0aa0-43ec-9ec3-288481102b6d/tcga/BRCA/RNA/RNA-Seq/UNC-LCCC/ILLUMINA/UNCID_2214572.0c9fe532-3920-4a59-b348-65b184c0eff4.110209_SN627_0058_B81DH0ABXX_3.tar.gz
TCGA-A8-A07C-01A-11R-A034-07	BRCA	gs://5aa919de-0aa0-43ec-9ec3-288481102b6d/tcga/BRCA/RNA/RNA-Seq/UNC-LCCC/ILLUMINA/UNCID_2211793.19d713e8-e754-44a4-9b23-0ef70f5d6b44.110225_UNC12-SN629_0064_BB041HABXX_8.tar.gz
TCGA-A8-A07E-01A-11R-A034-07	BRCA	gs://5aa919de-0aa0-43ec-9ec3-288481102b6d/tcga/BRCA/RNA/RNA-Seq/UNC-LCCC/ILLUMINA/UNCID_2207156.3510559d-33b7-423a-88c9-d8c42270d546.110725_UNC9-SN296_0208_AC0477ABXX_6.tar.gz
TCGA-A8-A07F-01A-11R-A00Z-07	BRCA	gs://5aa919de-0aa0-43ec-9ec3-288481102b6d/tcga/BRCA/RNA/RNA-Seq/UNC-LCCC/ILLUMINA/UNCID_2213338.f6fd41e3-c597-4c5d-8f47-a315be0330f8.110222_SN627_0062_A81FPKABXX_3.tar.gz
TCGA-A8-A07G-01A-11R-A034-07	BRCA	gs://5aa919de-0aa0-43ec-9ec3-288481102b6d/tcga/BRCA/RNA/RNA-Seq/UNC-LCCC/ILLUMINA/UNCID_2211983.aad6a297-72fe-4483-8c81-b7bef2522437.110302_UNC11-SN627_0066_AB047KABXX_2.tar.gz
TCGA-A8-A07I-01A-11R-A00Z-07	BRCA	gs://5aa919de-0aa0-43ec-9ec3-288481102b6d/tcga/BRCA/RNA/RNA-Seq/UNC-LCCC/ILLUMINA/UNCID_2212952.670eab31-e873-4404-bbff-1b427e7b80c1.110222_SN627_0063_B81FPVABXX_7.tar.gz
TCGA-A8-A07J-01A-11R-A00Z-07	BRCA	gs://5aa919de-0aa0-43ec-9ec3-288481102b6d/tcga/BRCA/RNA/RNA-Seq/UNC-LCCC/ILLUMINA/UNCID_2211256.a5405b3a-e351-4e9e-b3fa-07c33e3318d3.110225_UNC12-SN629_0063_AB041JABXX_4.tar.gz
TCGA-A8-A07L-01A-11R-A00Z-07	BRCA	gs://5aa919de-0aa0-43ec-9ec3-288481102b6d/tcga/BRCA/RNA/RNA-Seq/UNC-LCCC/ILLUMINA/UNCID_2211989.76cbecbe-22ef-479a-9306-2f09e1d87757.110304_UNC12-SN629_0065_AB05PGABXX_8.tar.gz
TCGA-A8-A07O-01A-11R-A00Z-07	BRCA	gs://5aa919de-0aa0-43ec-9ec3-288481102b6d/tcga/BRCA/RNA/RNA-Seq/UNC-LCCC/ILLUMINA/UNCID_2203853.0b743ba9-a340-46a0-9276-a5ddd3ee69d6.111011_UNC12-SN629_0149_AB062VABXX_5.tar.gz
TCGA-A8-A07P-01A-11R-A00Z-07	BRCA	gs://5aa919de-0aa0-43ec-9ec3-288481102b6d/tcga/BRCA/RNA/RNA-Seq/UNC-LCCC/ILLUMINA/UNCID_2212317.dad4f72e-cb2c-4015-af6a-53ad0ae45f12.110228_UNC10-SN254_0198_BB041RABXX_6.tar.gz
TCGA-A8-A07R-01A-21R-A034-07	BRCA	gs://5aa919de-0aa0-43ec-9ec3-288481102b6d/tcga/BRCA/RNA/RNA-Seq/UNC-LCCC/ILLUMINA/UNCID_2212241.ce045098-cbfb-4c73-9bbe-6a1d677ae0b0.110302_UNC11-SN627_0066_AB047KABXX_3.tar.gz
TCGA-A8-A07S-01A-11R-A034-07	BRCA	gs://5aa919de-0aa0-43ec-9ec3-288481102b6d/tcga/BRCA/RNA/RNA-Seq/UNC-LCCC/ILLUMINA/UNCID_2211881.15acd388-f958-4f43-bc38-39bab4cb830e.110302_UNC11-SN627_0066_AB047KABXX_4.tar.gz
TCGA-A8-A07U-01A-11R-A034-07	BRCA	gs://5aa919de-0aa0-43ec-9ec3-288481102b6d/tcga/BRCA/RNA/RNA-Seq/UNC-LCCC/ILLUMINA/UNCID_2211933.77daa4a6-93c2-4455-a173-ead372d92010.110302_UNC11-SN627_0066_AB047KABXX_5.tar.gz
TCGA-A8-A07W-01A-11R-A00Z-07	BRCA	gs://5aa919de-0aa0-43ec-9ec3-288481102b6d/tcga/BRCA/RNA/RNA-Seq/UNC-LCCC/ILLUMINA/UNCID_2211132.03403807-a06f-4d79-ac2d-2d494d4fabee.110308_UNC9-SN296_0158_BB042UABXX_5.tar.gz
TCGA-A8-A07Z-01A-11R-A00Z-07	BRCA	gs://5aa919de-0aa0-43ec-9ec3-288481102b6d/tcga/BRCA/RNA/RNA-Seq/UNC-LCCC/ILLUMINA/UNCID_2319293.a88a7f5b-09bc-43ec-ad0c-1a094d022f90.130924_UNC9-SN296_0404_BD2DM6ACXX_6_AGTTCC.tar.gz
TCGA-A8-A081-01A-11R-A00Z-07	BRCA	gs://5aa919de-0aa0-43ec-9ec3-288481102b6d/tcga/BRCA/RNA/RNA-Seq/UNC-LCCC/ILLUMINA/UNCID_2213715.c88b614b-811e-42f9-86e3-10909ced98e7.110222_SN627_0062_A81FPKABXX_4.tar.gz
TCGA-A8-A082-01A-11R-A00Z-07	BRCA	gs://5aa919de-0aa0-43ec-9ec3-288481102b6d/tcga/BRCA/RNA/RNA-Seq/UNC-LCCC/ILLUMINA/UNCID_2212650.2fd81438-46a2-42f5-910e-728faea3872a.110225_SN254_0195_A81LH6ABXX_1.tar.gz
TCGA-A8-A083-01A-21R-A00Z-07	BRCA	gs://5aa919de-0aa0-43ec-9ec3-288481102b6d/tcga/BRCA/RNA/RNA-Seq/UNC-LCCC/ILLUMINA/UNCID_2187526.72b7ab0e-81e0-4385-8125-5146243e21ac.120823_UNC17-SN7001277_0047_AC0Y3YACXX_1_TAGCTT.tar.gz
TCGA-A8-A084-01A-21R-A00Z-07	BRCA	gs://5aa919de-0aa0-43ec-9ec3-288481102b6d/tcga/BRCA/RNA/RNA-Seq/UNC-LCCC/ILLUMINA/UNCID_2201750.2f2fe990-f8f6-4904-b3d5-083e17a7a29d.111111_UNC14-SN744_0187_BC0565ABXX_5.tar.gz
TCGA-A8-A085-01A-11R-A00Z-07	BRCA	gs://5aa919de-0aa0-43ec-9ec3-288481102b6d/tcga/BRCA/RNA/RNA-Seq/UNC-LCCC/ILLUMINA/UNCID_2203874.4be8001c-c6a2-420c-8761-93469a6a7904.111011_UNC12-SN629_0149_AB062VABXX_6.tar.gz
TCGA-A8-A086-01A-11R-A00Z-07	BRCA	gs://5aa919de-0aa0-43ec-9ec3-288481102b6d/tcga/BRCA/RNA/RNA-Seq/UNC-LCCC/ILLUMINA/UNCID_2212389.7347a336-6248-47be-817b-88543164d564.110228_UNC10-SN254_0198_BB041RABXX_7.tar.gz
TCGA-A8-A08A-01A-11R-A32Y-07	BRCA	gs://5aa919de-0aa0-43ec-9ec3-288481102b6d/tcga/BRCA/RNA/RNA-Seq/UNC-LCCC/ILLUMINA/UNCID_2319278.bf92b8cc-9a5c-4e96-917c-c264fe588f8d.131118_UNC12-SN629_0336_AC31D0ACXX_5_ACTTGA.tar.gz
TCGA-A8-A08B-01A-11R-A00Z-07	BRCA	gs://5aa919de-0aa0-43ec-9ec3-288481102b6d/tcga/BRCA/RNA/RNA-Seq/UNC-LCCC/ILLUMINA/UNCID_2214371.0307bd0b-b59a-4996-b89d-612e72652890.110209_SN627_0058_B81DH0ABXX_5.tar.gz
TCGA-A8-A08C-01A-11R-A00Z-07	BRCA	gs://5aa919de-0aa0-43ec-9ec3-288481102b6d/tcga/BRCA/RNA/RNA-Seq/UNC-LCCC/ILLUMINA/UNCID_2213239.7c8b9d9a-653a-4dc7-8c53-b196fbd0482a.110222_SN627_0062_A81FPKABXX_5.tar.gz
TCGA-A8-A08F-01A-11R-A00Z-07	BRCA	gs://5aa919de-0aa0-43ec-9ec3-288481102b6d/tcga/BRCA/RNA/RNA-Seq/UNC-LCCC/ILLUMINA/UNCID_2212665.523e45c2-4f98-4010-b48e-bdbda62865cf.110225_SN254_0195_A81LH6ABXX_2.tar.gz
TCGA-A8-A08G-01A-11R-A00Z-07	BRCA	gs://5aa919de-0aa0-43ec-9ec3-288481102b6d/tcga/BRCA/RNA/RNA-Seq/UNC-LCCC/ILLUMINA/UNCID_2186514.0584b467-a0f7-45fd-9948-9a01318d34bd.121102_UNC15-SN850_0240_BD148CACXX_3_TAGCTT.tar.gz
TCGA-A8-A08H-01A-21R-A00Z-07	BRCA	gs://5aa919de-0aa0-43ec-9ec3-288481102b6d/tcga/BRCA/RNA/RNA-Seq/UNC-LCCC/ILLUMINA/UNCID_2211810.9c5eb452-caec-4a9a-9ced-215be92c91d2.110304_UNC12-SN629_0066_BC0086ABXX_2.tar.gz
TCGA-A8-A08I-01A-11R-A00Z-07	BRCA	gs://5aa919de-0aa0-43ec-9ec3-288481102b6d/tcga/BRCA/RNA/RNA-Seq/UNC-LCCC/ILLUMINA/UNCID_2203855.3e853cb1-4747-4f98-be64-d5de7fba801e.111011_UNC12-SN629_0149_AB062VABXX_7.tar.gz
TCGA-A8-A08J-01A-11R-A00Z-07	BRCA	gs://5aa919de-0aa0-43ec-9ec3-288481102b6d/tcga/BRCA/RNA/RNA-Seq/UNC-LCCC/ILLUMINA/UNCID_2212360.67e019fc-65c4-4274-a0f7-5a92f0f87bba.110228_UNC10-SN254_0198_BB041RABXX_8.tar.gz
TCGA-A8-A08L-01A-11R-A00Z-07	BRCA	gs://5aa919de-0aa0-43ec-9ec3-288481102b6d/tcga/BRCA/RNA/RNA-Seq/UNC-LCCC/ILLUMINA/UNCID_2211012.0b3c65ed-ff55-45c9-b6a3-dd3a596a0271.110310_UNC12-SN629_0069_AB05L5ABXX_2.tar.gz
TCGA-A8-A08O-01A-21R-A056-07	BRCA	gs://5aa919de-0aa0-43ec-9ec3-288481102b6d/tcga/BRCA/RNA/RNA-Seq/UNC-LCCC/ILLUMINA/UNCID_2210799.f71db767-ac59-49c8-b6a9-50bf20767ddc.110318_SN749_0046_AB039FABXX_5.tar.gz
TCGA-A8-A08P-01A-11R-A00Z-07	BRCA	gs://5aa919de-0aa0-43ec-9ec3-288481102b6d/tcga/BRCA/RNA/RNA-Seq/UNC-LCCC/ILLUMINA/UNCID_2214532.f8dbf3ce-7c30-4e62-a25f-d98843794672.110209_SN627_0058_B81DH0ABXX_6.tar.gz
TCGA-A8-A08R-01A-11R-A034-07	BRCA	gs://5aa919de-0aa0-43ec-9ec3-288481102b6d/tcga/BRCA/RNA/RNA-Seq/UNC-LCCC/ILLUMINA/UNCID_2212228.3a1d8959-f829-4b8a-a65f-70a51845f118.110302_UNC11-SN627_0066_AB047KABXX_6.tar.gz
TCGA-A8-A08S-01A-11R-A034-07	BRCA	gs://5aa919de-0aa0-43ec-9ec3-288481102b6d/tcga/BRCA/RNA/RNA-Seq/UNC-LCCC/ILLUMINA/UNCID_2211987.667c209e-9b4a-474d-8f69-102cfaffddf2.110302_UNC11-SN627_0066_AB047KABXX_7.tar.gz
TCGA-A8-A08T-01A-21R-A00Z-07	BRCA	gs://5aa919de-0aa0-43ec-9ec3-288481102b6d/tcga/BRCA/RNA/RNA-Seq/UNC-LCCC/ILLUMINA/UNCID_2212938.ed6ebb15-1401-49e0-be9a-e1391e84b374.110222_SN627_0062_A81FPKABXX_6.tar.gz
TCGA-A8-A08X-01A-21R-A00Z-07	BRCA	gs://5aa919de-0aa0-43ec-9ec3-288481102b6d/tcga/BRCA/RNA/RNA-Seq/UNC-LCCC/ILLUMINA/UNCID_2212552.354adce5-6ca4-4d6d-a519-4eabc01c6b36.110225_SN254_0195_A81LH6ABXX_3.tar.gz
TCGA-A8-A08Z-01A-21R-A00Z-07	BRCA	gs://5aa919de-0aa0-43ec-9ec3-288481102b6d/tcga/BRCA/RNA/RNA-Seq/UNC-LCCC/ILLUMINA/UNCID_2187519.1462b0a9-6467-4977-aea7-006ea3f5109e.120823_UNC17-SN7001277_0047_AC0Y3YACXX_3_TAGCTT.tar.gz
TCGA-A8-A090-01A-11R-A00Z-07	BRCA	gs://5aa919de-0aa0-43ec-9ec3-288481102b6d/tcga/BRCA/RNA/RNA-Seq/UNC-LCCC/ILLUMINA/UNCID_2211626.752efa27-8d87-4007-9dc5-baef53b37a87.110304_UNC12-SN629_0066_BC0086ABXX_3.tar.gz
TCGA-A8-A091-01A-11R-A00Z-07	BRCA	gs://5aa919de-0aa0-43ec-9ec3-288481102b6d/tcga/BRCA/RNA/RNA-Seq/UNC-LCCC/ILLUMINA/UNCID_2203864.e43cb8f2-6541-4d55-b11c-8288dcf3b78f.111011_UNC12-SN629_0149_AB062VABXX_8.tar.gz
TCGA-A8-A092-01A-11R-A00Z-07	BRCA	gs://5aa919de-0aa0-43ec-9ec3-288481102b6d/tcga/BRCA/RNA/RNA-Seq/UNC-LCCC/ILLUMINA/UNCID_2211341.98b2b18a-004d-459c-8aba-499d06897910.110225_UNC12-SN629_0063_AB041JABXX_5.tar.gz
TCGA-A8-A093-01A-11R-A00Z-07	BRCA	gs://5aa919de-0aa0-43ec-9ec3-288481102b6d/tcga/BRCA/RNA/RNA-Seq/UNC-LCCC/ILLUMINA/UNCID_2211082.54d372bf-07c8-4525-a081-ff26c28aff39.110310_UNC12-SN629_0069_AB05L5ABXX_3.tar.gz
TCGA-A8-A094-01A-11R-A00Z-07	BRCA	gs://5aa919de-0aa0-43ec-9ec3-288481102b6d/tcga/BRCA/RNA/RNA-Seq/UNC-LCCC/ILLUMINA/UNCID_2214489.877adc79-0651-4140-bb6a-876162733bf3.110209_SN627_0058_B81DH0ABXX_7.tar.gz
TCGA-A8-A095-01A-11R-A00Z-07	BRCA	gs://5aa919de-0aa0-43ec-9ec3-288481102b6d/tcga/BRCA/RNA/RNA-Seq/UNC-LCCC/ILLUMINA/UNCID_2201769.c943873c-e153-42bc-a8de-e1080b252e81.111111_UNC14-SN744_0187_BC0565ABXX_1.tar.gz
TCGA-A8-A096-01A-11R-A00Z-07	BRCA	gs://5aa919de-0aa0-43ec-9ec3-288481102b6d/tcga/BRCA/RNA/RNA-Seq/UNC-LCCC/ILLUMINA/UNCID_2187533.7bf79330-52fa-4111-88fe-b3ea62bcc63a.120823_UNC17-SN7001277_0047_AC0Y3YACXX_3_GATCAG.tar.gz
TCGA-A8-A097-01A-11R-A034-07	BRCA	gs://5aa919de-0aa0-43ec-9ec3-288481102b6d/tcga/BRCA/RNA/RNA-Seq/UNC-LCCC/ILLUMINA/UNCID_2212168.1873a785-0f15-40ef-a7c9-1799ab482338.110302_UNC11-SN627_0066_AB047KABXX_8.tar.gz
TCGA-A8-A099-01A-11R-A00Z-07	BRCA	gs://5aa919de-0aa0-43ec-9ec3-288481102b6d/tcga/BRCA/RNA/RNA-Seq/UNC-LCCC/ILLUMINA/UNCID_2187523.09d1b9e5-a828-4e12-8a66-2a90c18d2f3e.120823_UNC17-SN7001277_0047_AC0Y3YACXX_4_TAGCTT.tar.gz
TCGA-A8-A09A-01A-11R-A00Z-07	BRCA	gs://5aa919de-0aa0-43ec-9ec3-288481102b6d/tcga/BRCA/RNA/RNA-Seq/UNC-LCCC/ILLUMINA/UNCID_2211432.7b1992b8-781d-49cc-a600-4bee56bcf1b5.110304_UNC12-SN629_0066_BC0086ABXX_4.tar.gz
TCGA-A8-A09B-01A-11R-A00Z-07	BRCA	gs://5aa919de-0aa0-43ec-9ec3-288481102b6d/tcga/BRCA/RNA/RNA-Seq/UNC-LCCC/ILLUMINA/UNCID_2212074.df95b9f5-437f-438d-89b4-7c556e79b616.110304_UNC12-SN629_0065_AB05PGABXX_1.tar.gz
TCGA-A8-A09C-01A-11R-A00Z-07	BRCA	gs://5aa919de-0aa0-43ec-9ec3-288481102b6d/tcga/BRCA/RNA/RNA-Seq/UNC-LCCC/ILLUMINA/UNCID_2211177.95bcf18b-40bf-4a20-82bf-727c7bb2a8c2.110225_UNC12-SN629_0063_AB041JABXX_6.tar.gz
TCGA-A8-A09D-01A-11R-A00Z-07	BRCA	gs://5aa919de-0aa0-43ec-9ec3-288481102b6d/tcga/BRCA/RNA/RNA-Seq/UNC-LCCC/ILLUMINA/UNCID_2210952.f2563687-e055-41a8-8436-614fbad762d4.110310_UNC12-SN629_0069_AB05L5ABXX_4.tar.gz
TCGA-A8-A09E-01A-11R-A00Z-07	BRCA	gs://5aa919de-0aa0-43ec-9ec3-288481102b6d/tcga/BRCA/RNA/RNA-Seq/UNC-LCCC/ILLUMINA/UNCID_2319296.1bbb85e8-8f55-44e3-8bd8-58c0a46c43bd.130909_UNC15-SN850_0326_AC2BWBACXX_4_CTTGTA.tar.gz
TCGA-A8-A09G-01A-21R-A00Z-07	BRCA	gs://5aa919de-0aa0-43ec-9ec3-288481102b6d/tcga/BRCA/RNA/RNA-Seq/UNC-LCCC/ILLUMINA/UNCID_2201792.31757dda-12d6-4f35-87f1-d00464f2815b.111111_UNC14-SN744_0187_BC0565ABXX_2.tar.gz
TCGA-A8-A09I-01A-22R-A034-07	BRCA	gs://5aa919de-0aa0-43ec-9ec3-288481102b6d/tcga/BRCA/RNA/RNA-Seq/UNC-LCCC/ILLUMINA/UNCID_2207118.433b49ba-949b-4914-985a-be19b3b32502.110725_UNC9-SN296_0208_AC0477ABXX_8.tar.gz
TCGA-A8-A09K-01A-11R-A00Z-07	BRCA	gs://5aa919de-0aa0-43ec-9ec3-288481102b6d/tcga/BRCA/RNA/RNA-Seq/UNC-LCCC/ILLUMINA/UNCID_2212388.9b54f75f-80eb-441d-83ca-5ae1d00bdfa9.110225_SN254_0195_A81LH6ABXX_5.tar.gz
TCGA-A8-A09M-01A-11R-A00Z-07	BRCA	gs://5aa919de-0aa0-43ec-9ec3-288481102b6d/tcga/BRCA/RNA/RNA-Seq/UNC-LCCC/ILLUMINA/UNCID_2187506.3e08280c-f748-43c7-928b-007b322917b2.120823_UNC17-SN7001277_0047_AC0Y3YACXX_6_TAGCTT.tar.gz
TCGA-A8-A09N-01A-11R-A00Z-07	BRCA	gs://5aa919de-0aa0-43ec-9ec3-288481102b6d/tcga/BRCA/RNA/RNA-Seq/UNC-LCCC/ILLUMINA/UNCID_2211198.653e3eb4-ebdb-42d2-9479-a1ea8a43bdc5.110304_UNC12-SN629_0066_BC0086ABXX_5.tar.gz
TCGA-A8-A09Q-01A-11R-A00Z-07	BRCA	gs://5aa919de-0aa0-43ec-9ec3-288481102b6d/tcga/BRCA/RNA/RNA-Seq/UNC-LCCC/ILLUMINA/UNCID_2211126.9560e482-cb14-4456-b9a6-d2ac12f96a4f.110225_UNC12-SN629_0063_AB041JABXX_7.tar.gz
TCGA-A8-A09R-01A-11R-A00Z-07	BRCA	gs://5aa919de-0aa0-43ec-9ec3-288481102b6d/tcga/BRCA/RNA/RNA-Seq/UNC-LCCC/ILLUMINA/UNCID_2210942.f4fcb7e1-20b8-4b66-86a2-1be81b06785e.110310_UNC12-SN629_0069_AB05L5ABXX_5.tar.gz
TCGA-A8-A09T-01A-11R-A00Z-07	BRCA	gs://5aa919de-0aa0-43ec-9ec3-288481102b6d/tcga/BRCA/RNA/RNA-Seq/UNC-LCCC/ILLUMINA/UNCID_2212790.c14f7362-25c3-4e1a-acd7-871bb22ea8a3.110218_UNC12-SN629_0061_A81DH9ABXX_1.tar.gz
TCGA-A8-A09V-01A-11R-A034-07	BRCA	gs://5aa919de-0aa0-43ec-9ec3-288481102b6d/tcga/BRCA/RNA/RNA-Seq/UNC-LCCC/ILLUMINA/UNCID_2212298.416041ff-f179-4c72-a281-f39d32c595c1.110302_UNC11-SN627_0067_BB04EPABXX_2.tar.gz
TCGA-A8-A09W-01A-11R-A00Z-07	BRCA	gs://5aa919de-0aa0-43ec-9ec3-288481102b6d/tcga/BRCA/RNA/RNA-Seq/UNC-LCCC/ILLUMINA/UNCID_2207173.aaec0cbc-a493-48f4-9cc7-32629880ee24.110725_UNC15-SN850_0099_AD0DETABXX_3.tar.gz
TCGA-A8-A09X-01A-11R-A00Z-07	BRCA	gs://5aa919de-0aa0-43ec-9ec3-288481102b6d/tcga/BRCA/RNA/RNA-Seq/UNC-LCCC/ILLUMINA/UNCID_2212469.f97f68be-6838-455c-91bf-7549543a82c3.110225_SN254_0195_A81LH6ABXX_6.tar.gz
TCGA-A8-A09Z-01A-11R-A00Z-07	BRCA	gs://5aa919de-0aa0-43ec-9ec3-288481102b6d/tcga/BRCA/RNA/RNA-Seq/UNC-LCCC/ILLUMINA/UNCID_2185147.2c3ad15f-0d26-441e-8139-85194b3389f2.130124_UNC9-SN296_0328_AD188HACXX_1_ATCACG.tar.gz
TCGA-A8-A0A1-01A-11R-A00Z-07	BRCA	gs://5aa919de-0aa0-43ec-9ec3-288481102b6d/tcga/BRCA/RNA/RNA-Seq/UNC-LCCC/ILLUMINA/UNCID_2211676.8522865b-457c-4199-a870-bf8353f2b0a5.110304_UNC12-SN629_0066_BC0086ABXX_6.tar.gz
TCGA-A8-A0A2-01A-11R-A034-07	BRCA	gs://5aa919de-0aa0-43ec-9ec3-288481102b6d/tcga/BRCA/RNA/RNA-Seq/UNC-LCCC/ILLUMINA/UNCID_2211922.6330ab59-db9d-4b22-a96b-1024c9b4908d.110302_UNC11-SN627_0067_BB04EPABXX_3.tar.gz
TCGA-A8-A0A4-01A-11R-A00Z-07	BRCA	gs://5aa919de-0aa0-43ec-9ec3-288481102b6d/tcga/BRCA/RNA/RNA-Seq/UNC-LCCC/ILLUMINA/UNCID_2211939.d9d0e575-bca2-45e6-9df3-fb6fee59ccd9.110304_UNC12-SN629_0065_AB05PGABXX_2.tar.gz
TCGA-A8-A0A6-01A-12R-A056-07	BRCA	gs://5aa919de-0aa0-43ec-9ec3-288481102b6d/tcga/BRCA/RNA/RNA-Seq/UNC-LCCC/ILLUMINA/UNCID_2210863.6ba764ba-f6ae-4977-8b7f-4e9528009eb0.110318_SN749_0046_AB039FABXX_6.tar.gz
TCGA-A8-A0A7-01A-11R-A00Z-07	BRCA	gs://5aa919de-0aa0-43ec-9ec3-288481102b6d/tcga/BRCA/RNA/RNA-Seq/UNC-LCCC/ILLUMINA/UNCID_2211716.bae23acf-5981-4071-a7e1-6363ab128561.110225_UNC12-SN629_0063_AB041JABXX_8.tar.gz
TCGA-A8-A0A9-01A-11R-A00Z-07	BRCA	gs://5aa919de-0aa0-43ec-9ec3-288481102b6d/tcga/BRCA/RNA/RNA-Seq/UNC-LCCC/ILLUMINA/UNCID_2210939.1766e42e-f8cf-447d-a694-3999a1fec43a.110310_UNC12-SN629_0069_AB05L5ABXX_6.tar.gz
TCGA-A8-A0AB-01A-11R-A034-07	BRCA	gs://5aa919de-0aa0-43ec-9ec3-288481102b6d/tcga/BRCA/RNA/RNA-Seq/UNC-LCCC/ILLUMINA/UNCID_2211977.83fe3d7b-6905-49ea-bbc8-ea9c468004f6.110302_UNC11-SN627_0067_BB04EPABXX_4.tar.gz
TCGA-A8-A0AD-01A-11R-A056-07	BRCA	gs://5aa919de-0aa0-43ec-9ec3-288481102b6d/tcga/BRCA/RNA/RNA-Seq/UNC-LCCC/ILLUMINA/UNCID_2210822.b62f3825-9634-4252-b841-4c455a007353.110318_SN749_0046_AB039FABXX_7.tar.gz
TCGA-AC-A23C-01A-12R-A169-07	BRCA	gs://5aa919de-0aa0-43ec-9ec3-288481102b6d/tcga/BRCA/RNA/RNA-Seq/UNC-LCCC/ILLUMINA/UNCID_2206343.052b565f-1955-4c4e-8b1f-dd48743ba944.110919_UNC12-SN629_0142_BB00V1ABXX_3_CGATGT.tar.gz
TCGA-AC-A23E-01A-11R-A157-07	BRCA	gs://5aa919de-0aa0-43ec-9ec3-288481102b6d/tcga/BRCA/RNA/RNA-Seq/UNC-LCCC/ILLUMINA/UNCID_2206802.25be50e7-7705-492d-a44a-0e40180d10c8.110901_UNC12-SN629_0127_BC025UABXX_1_CTTGTA.tar.gz
TCGA-AC-A23G-01A-11R-A213-07	BRCA	gs://5aa919de-0aa0-43ec-9ec3-288481102b6d/tcga/BRCA/RNA/RNA-Seq/UNC-LCCC/ILLUMINA/UNCID_2192596.3cd0b704-99b5-401b-8f52-daead9359692.120419_UNC12-SN629_0204_BD0VCGACXX_1_TGACCA.tar.gz
TCGA-AC-A23H-01A-11R-A157-07	BRCA	gs://5aa919de-0aa0-43ec-9ec3-288481102b6d/tcga/BRCA/RNA/RNA-Seq/UNC-LCCC/ILLUMINA/UNCID_2206556.28199d71-9111-4763-a07f-66734769bb98.110926_UNC12-SN629_0143_AD0DY7ABXX_1_CTTGTA.tar.gz
TCGA-AC-A23H-11A-12R-A157-07	BRCA	gs://5aa919de-0aa0-43ec-9ec3-288481102b6d/tcga/BRCA/RNA/RNA-Seq/UNC-LCCC/ILLUMINA/UNCID_2206545.93108690-ccc2-4ae4-89e0-042a654a0228.110926_UNC12-SN629_0143_AD0DY7ABXX_2_CTTGTA.tar.gz
TCGA-AC-A2B8-01A-11R-A17B-07	BRCA	gs://5aa919de-0aa0-43ec-9ec3-288481102b6d/tcga/BRCA/RNA/RNA-Seq/UNC-LCCC/ILLUMINA/UNCID_2206551.ed74a7e1-90de-4943-9ca2-e7f94a5540e4.110926_UNC12-SN629_0144_BB0371ABXX_8_TAGCTT.tar.gz
TCGA-AC-A2BK-01A-11R-A21T-07	BRCA	gs://5aa919de-0aa0-43ec-9ec3-288481102b6d/tcga/BRCA/RNA/RNA-Seq/UNC-LCCC/ILLUMINA/UNCID_2189417.08893743-829B-4594-AB67-D5EB5E80A4F3.120529_UNC16-SN851_0164_AD12VAACXX_3_GATCAG.tar.gz
TCGA-AC-A2BM-01A-11R-A21T-07	BRCA	gs://5aa919de-0aa0-43ec-9ec3-288481102b6d/tcga/BRCA/RNA/RNA-Seq/UNC-LCCC/ILLUMINA/UNCID_2189321.54F1981B-9D8F-48CC-9586-D2E9A8D468F5.120529_UNC16-SN851_0164_AD12VAACXX_4_GGCTAC.tar.gz
TCGA-AC-A2FB-01A-11R-A17B-07	BRCA	gs://5aa919de-0aa0-43ec-9ec3-288481102b6d/tcga/BRCA/RNA/RNA-Seq/UNC-LCCC/ILLUMINA/UNCID_2206632.fce0d59e-78a5-4d7b-8136-b8421f5116b0.111003_UNC13-SN749_0121_AB020YABXX_1_TAGCTT.tar.gz
TCGA-AC-A2FB-11A-13R-A17B-07	BRCA	gs://5aa919de-0aa0-43ec-9ec3-288481102b6d/tcga/BRCA/RNA/RNA-Seq/UNC-LCCC/ILLUMINA/UNCID_2206622.f18b2ff7-eddb-40b5-9bbe-7ef09787ddef.111003_UNC13-SN749_0121_AB020YABXX_2_TAGCTT.tar.gz
TCGA-AC-A2FE-01A-11R-A19W-07	BRCA	gs://5aa919de-0aa0-43ec-9ec3-288481102b6d/tcga/BRCA/RNA/RNA-Seq/UNC-LCCC/ILLUMINA/UNCID_2185216.22e03b77-aa0f-4348-98c1-9b0914e8af8b.130124_UNC9-SN296_0328_AD188HACXX_1_ACTTGA.tar.gz
TCGA-AC-A2FF-01A-11R-A17B-07	BRCA	gs://5aa919de-0aa0-43ec-9ec3-288481102b6d/tcga/BRCA/RNA/RNA-Seq/UNC-LCCC/ILLUMINA/UNCID_2206626.f99cbdbb-ae9c-4dc2-9b69-eeaa7798c2b8.111003_UNC13-SN749_0121_AB020YABXX_3_TAGCTT.tar.gz
TCGA-AC-A2FF-11A-13R-A17B-07	BRCA	gs://5aa919de-0aa0-43ec-9ec3-288481102b6d/tcga/BRCA/RNA/RNA-Seq/UNC-LCCC/ILLUMINA/UNCID_2206619.3610639e-d947-446f-8483-86be65c80ed3.111003_UNC13-SN749_0121_AB020YABXX_4_TAGCTT.tar.gz
TCGA-AC-A2FG-01A-11R-A17B-07	BRCA	gs://5aa919de-0aa0-43ec-9ec3-288481102b6d/tcga/BRCA/RNA/RNA-Seq/UNC-LCCC/ILLUMINA/UNCID_2206629.c4cc228f-ab41-4779-b405-175618e5f77c.111003_UNC13-SN749_0121_AB020YABXX_5_TAGCTT.tar.gz
TCGA-AC-A2FK-01A-12R-A180-07	BRCA	gs://5aa919de-0aa0-43ec-9ec3-288481102b6d/tcga/BRCA/RNA/RNA-Seq/UNC-LCCC/ILLUMINA/UNCID_2206587.1fff796f-626b-4408-9fd1-4fea54e153a6.110926_UNC9-SN296_0244_AD0DW1ABXX_6_ACTTGA.tar.gz
TCGA-AC-A2FM-01A-11R-A19W-07	BRCA	gs://5aa919de-0aa0-43ec-9ec3-288481102b6d/tcga/BRCA/RNA/RNA-Seq/UNC-LCCC/ILLUMINA/UNCID_2185141.c1280be2-b926-4632-975a-fe52bb04c65d.130124_UNC9-SN296_0328_AD188HACXX_2_GGCTAC.tar.gz
TCGA-AC-A2FM-11B-32R-A19W-07	BRCA	gs://5aa919de-0aa0-43ec-9ec3-288481102b6d/tcga/BRCA/RNA/RNA-Seq/UNC-LCCC/ILLUMINA/UNCID_2185143.68ec8441-f60a-4c80-8a9f-7609a0f81430.130124_UNC9-SN296_0328_AD188HACXX_2_GTTTCG.tar.gz
TCGA-AC-A2FO-01A-11R-A180-07	BRCA	gs://5aa919de-0aa0-43ec-9ec3-288481102b6d/tcga/BRCA/RNA/RNA-Seq/UNC-LCCC/ILLUMINA/UNCID_2206582.bd07aa68-708b-4bd3-88b9-78a8b9e298f5.110926_UNC9-SN296_0244_AD0DW1ABXX_7_ACTTGA.tar.gz
TCGA-AC-A2QH-01A-11R-A18M-07	BRCA	gs://5aa919de-0aa0-43ec-9ec3-288481102b6d/tcga/BRCA/RNA/RNA-Seq/UNC-LCCC/ILLUMINA/UNCID_2203558.d848ad65-9261-4854-a6bd-e76484c6a337.111101_UNC13-SN749_0132_AD0ETKABXX_3_GGCTAC.tar.gz
TCGA-AC-A2QI-01A-12R-A19W-07	BRCA	gs://5aa919de-0aa0-43ec-9ec3-288481102b6d/tcga/BRCA/RNA/RNA-Seq/UNC-LCCC/ILLUMINA/UNCID_2185149.d620baa1-c329-46c6-a56a-dc08dfa23470.130124_UNC9-SN296_0328_AD188HACXX_3_GATCAG.tar.gz
TCGA-AC-A2QJ-01A-12R-A19W-07	BRCA	gs://5aa919de-0aa0-43ec-9ec3-288481102b6d/tcga/BRCA/RNA/RNA-Seq/UNC-LCCC/ILLUMINA/UNCID_2185124.49a0f1eb-6ece-48fc-970f-3922263fd20b.130124_UNC9-SN296_0328_AD188HACXX_3_TAGCTT.tar.gz
TCGA-AC-A3BB-01A-21R-A19W-07	BRCA	gs://5aa919de-0aa0-43ec-9ec3-288481102b6d/tcga/BRCA/RNA/RNA-Seq/UNC-LCCC/ILLUMINA/UNCID_2185190.5b9b0b0c-c751-4b7d-9951-a8f6a13e1afa.130124_UNC9-SN296_0328_AD188HACXX_4_TAGCTT.tar.gz
TCGA-AC-A3EH-01A-22R-A22K-07	BRCA	gs://5aa919de-0aa0-43ec-9ec3-288481102b6d/tcga/BRCA/RNA/RNA-Seq/UNC-LCCC/ILLUMINA/UNCID_2185113.616255fe-88b3-4567-ae8d-bd68dd8380a3.130124_UNC9-SN296_0328_AD188HACXX_4_ATCACG.tar.gz
TCGA-AC-A3HN-01A-11R-A213-07	BRCA	gs://5aa919de-0aa0-43ec-9ec3-288481102b6d/tcga/BRCA/RNA/RNA-Seq/UNC-LCCC/ILLUMINA/UNCID_2192633.79a14838-69d2-4c73-83a7-b57ff6ecdd79.120419_UNC12-SN629_0204_BD0VCGACXX_2_ACAGTG.tar.gz
TCGA-AC-A3OD-01A-11R-A21T-07	BRCA	gs://5aa919de-0aa0-43ec-9ec3-288481102b6d/tcga/BRCA/RNA/RNA-Seq/UNC-LCCC/ILLUMINA/UNCID_2189444.7C521EF7-4ADF-46EF-ADE0-088CBE02223D.120529_UNC16-SN851_0164_AD12VAACXX_4_ATCACG.tar.gz
TCGA-AC-A3QP-01A-11R-A22U-07	BRCA	gs://5aa919de-0aa0-43ec-9ec3-288481102b6d/tcga/BRCA/RNA/RNA-Seq/UNC-LCCC/ILLUMINA/UNCID_2185652.4545ed8f-a83b-4049-9504-ba673ecd6d1d.121205_UNC14-SN744_0276_AC19W1ACXX_8_AGTTCC.tar.gz
TCGA-AC-A3QQ-01A-11R-A22K-07	BRCA	gs://5aa919de-0aa0-43ec-9ec3-288481102b6d/tcga/BRCA/RNA/RNA-Seq/UNC-LCCC/ILLUMINA/UNCID_2185161.bf9ca847-f30f-4dcf-bb91-a483be8db666.130124_UNC9-SN296_0328_AD188HACXX_5_GATCAG.tar.gz
TCGA-AC-A3TM-01A-11R-A22K-07	BRCA	gs://5aa919de-0aa0-43ec-9ec3-288481102b6d/tcga/BRCA/RNA/RNA-Seq/UNC-LCCC/ILLUMINA/UNCID_2185614.902592e6-c7c5-46b8-b70b-5520df79a8a3.121211_UNC16-SN851_0198_AD1KNMACXX_3_GGCTAC.tar.gz
TCGA-AC-A3TN-01A-11R-A22K-07	BRCA	gs://5aa919de-0aa0-43ec-9ec3-288481102b6d/tcga/BRCA/RNA/RNA-Seq/UNC-LCCC/ILLUMINA/UNCID_2185630.032db552-7828-4ed4-a1d7-b01b7fa89e29.121211_UNC16-SN851_0198_AD1KNMACXX_4_GATCAG.tar.gz
TCGA-AC-A3W5-01A-11R-A22K-07	BRCA	gs://5aa919de-0aa0-43ec-9ec3-288481102b6d/tcga/BRCA/RNA/RNA-Seq/UNC-LCCC/ILLUMINA/UNCID_2185089.3e775d6c-3845-49a7-80e0-82c5c68a473c.130124_UNC9-SN296_0328_AD188HACXX_5_GTTTCG.tar.gz
TCGA-AC-A3W6-01A-12R-A22K-07	BRCA	gs://5aa919de-0aa0-43ec-9ec3-288481102b6d/tcga/BRCA/RNA/RNA-Seq/UNC-LCCC/ILLUMINA/UNCID_2185108.bfedc051-75dd-44f8-add4-40ec7eabf0b0.130124_UNC9-SN296_0328_AD188HACXX_6_GGCTAC.tar.gz
TCGA-AC-A3W7-01A-11R-A22K-07	BRCA	gs://5aa919de-0aa0-43ec-9ec3-288481102b6d/tcga/BRCA/RNA/RNA-Seq/UNC-LCCC/ILLUMINA/UNCID_2185088.e5636c48-9d0d-42d5-9ac2-31ad566bd168.130124_UNC9-SN296_0328_AD188HACXX_6_ACTTGA.tar.gz
TCGA-AC-A3YI-01A-21R-A239-07	BRCA	gs://5aa919de-0aa0-43ec-9ec3-288481102b6d/tcga/BRCA/RNA/RNA-Seq/UNC-LCCC/ILLUMINA/UNCID_2185760.20e8a6eb-4785-42f2-bb0c-bbdf5beb6c26.121211_UNC16-SN851_0198_AD1KNMACXX_1_CGATGT.tar.gz
TCGA-AC-A3YJ-01A-11R-A22U-07	BRCA	gs://5aa919de-0aa0-43ec-9ec3-288481102b6d/tcga/BRCA/RNA/RNA-Seq/UNC-LCCC/ILLUMINA/UNCID_2185693.5d5982c0-530f-4b2b-b1fb-d70c8168c793.121205_UNC14-SN744_0277_BC131TACXX_1_CGATGT.tar.gz
TCGA-AC-A4ZE-01A-11R-A41B-07	BRCA	gs://5aa919de-0aa0-43ec-9ec3-288481102b6d/tcga/BRCA/RNA/RNA-Seq/UNC-LCCC/ILLUMINA/UNCID_2642417.089da1d2-bdac-4ef2-9d59-2d144f77d5da.140821_UNC11-SN627_0377_BC5ERUACXX_4_GATCAG.tar.gz
TCGA-AC-A5EH-01A-11R-A28M-07	BRCA	gs://5aa919de-0aa0-43ec-9ec3-288481102b6d/tcga/BRCA/RNA/RNA-Seq/UNC-LCCC/ILLUMINA/UNCID_2170549.eb9b8bcb-aa3a-4e57-9479-543b53dc1cf7.130513_UNC14-SN744_0339_AD2677ACXX_7_ACTTGA.tar.gz
TCGA-AC-A5XS-01A-11R-A29R-07	BRCA	gs://5aa919de-0aa0-43ec-9ec3-288481102b6d/tcga/BRCA/RNA/RNA-Seq/UNC-LCCC/ILLUMINA/UNCID_2169029.b713b36d-44c7-41ed-82a5-762322472a56.130529_UNC9-SN296_0368_AD24URACXX_7_GGCTAC.tar.gz
TCGA-AC-A5XU-01A-11R-A28M-07	BRCA	gs://5aa919de-0aa0-43ec-9ec3-288481102b6d/tcga/BRCA/RNA/RNA-Seq/UNC-LCCC/ILLUMINA/UNCID_2170403.f48e8432-bcb7-4aa9-9c8f-6de4a96179b2.130513_UNC14-SN744_0339_AD2677ACXX_8_ACTTGA.tar.gz
TCGA-AC-A62V-01A-11R-A31O-07	BRCA	gs://5aa919de-0aa0-43ec-9ec3-288481102b6d/tcga/BRCA/RNA/RNA-Seq/UNC-LCCC/ILLUMINA/UNCID_2319302.7a356940-c460-4714-a949-42afe6ea5d86.130827_UNC15-SN850_0324_AC2B28ACXX_4_GTTTCG.tar.gz
TCGA-AC-A62X-01A-11R-A29R-07	BRCA	gs://5aa919de-0aa0-43ec-9ec3-288481102b6d/tcga/BRCA/RNA/RNA-Seq/UNC-LCCC/ILLUMINA/UNCID_2169028.cdc523d2-da82-4a3d-a97e-9745c8a802d1.130529_UNC9-SN296_0368_AD24URACXX_7_GTTTCG.tar.gz
TCGA-AC-A62Y-01A-11R-A29R-07	BRCA	gs://5aa919de-0aa0-43ec-9ec3-288481102b6d/tcga/BRCA/RNA/RNA-Seq/UNC-LCCC/ILLUMINA/UNCID_2169027.02d9d59b-de6f-41c7-b529-142116debfd9.130529_UNC9-SN296_0368_AD24URACXX_8_TTAGGC.tar.gz
TCGA-AC-A6IV-01A-12R-A33J-07	BRCA	gs://5aa919de-0aa0-43ec-9ec3-288481102b6d/tcga/BRCA/RNA/RNA-Seq/UNC-LCCC/ILLUMINA/UNCID_2364390.253e692f-71db-4a5a-b2f4-9e640ef831a2.131210_UNC13-SN749_0320_AC32G1ACXX_4_ACTTGA.tar.gz
TCGA-AC-A6IW-01A-12R-A33J-07	BRCA	gs://5aa919de-0aa0-43ec-9ec3-288481102b6d/tcga/BRCA/RNA/RNA-Seq/UNC-LCCC/ILLUMINA/UNCID_2364663.fceb1551-4b16-45de-8ba0-7906aa3fe841.131210_UNC13-SN749_0320_AC32G1ACXX_5_ACTTGA.tar.gz
TCGA-AC-A6IX-01A-12R-A32P-07	BRCA	gs://5aa919de-0aa0-43ec-9ec3-288481102b6d/tcga/BRCA/RNA/RNA-Seq/UNC-LCCC/ILLUMINA/UNCID_2319286.ffd6c7c5-d4c4-4ead-9e55-de8f6aa62182.131015_UNC11-SN627_0328_BC2NN6ACXX_4_GAGTGG.tar.gz
TCGA-AC-A6NO-01A-12R-A33J-07	BRCA	gs://5aa919de-0aa0-43ec-9ec3-288481102b6d/tcga/BRCA/RNA/RNA-Seq/UNC-LCCC/ILLUMINA/UNCID_2364494.5055b564-b80d-4003-b1c1-3fe080c99fc1.131127_UNC15-SN850_0341_BC34HHACXX_3_CAGATC.tar.gz
TCGA-AC-A7VB-01A-11R-A352-07	BRCA	gs://5aa919de-0aa0-43ec-9ec3-288481102b6d/tcga/BRCA/RNA/RNA-Seq/UNC-LCCC/ILLUMINA/UNCID_2449542.a0059fcb-6adc-47f4-8601-b7eed9e12576.140312_UNC15-SN850_0357_AC3M7FACXX_3_TTAGGC.tar.gz
TCGA-AC-A7VC-01A-11R-A352-07	BRCA	gs://5aa919de-0aa0-43ec-9ec3-288481102b6d/tcga/BRCA/RNA/RNA-Seq/UNC-LCCC/ILLUMINA/UNCID_2449499.f88a5259-4413-4d0c-9083-600d74caffbc.140312_UNC15-SN850_0357_AC3M7FACXX_3_CTTGTA.tar.gz
TCGA-AC-A8OP-01A-11R-A36F-07	BRCA	gs://5aa919de-0aa0-43ec-9ec3-288481102b6d/tcga/BRCA/RNA/RNA-Seq/UNC-LCCC/ILLUMINA/UNCID_2521248.001773a6-9cf3-48a1-8ea1-1f0da4991bc5.140508_UNC11-SN627_0356_AC3UKNACXX_4_ACAGTG.tar.gz
TCGA-AC-A8OQ-01A-11R-A41B-07	BRCA	gs://5aa919de-0aa0-43ec-9ec3-288481102b6d/tcga/BRCA/RNA/RNA-Seq/UNC-LCCC/ILLUMINA/UNCID_2642400.cca6f765-44ff-4540-a961-0a2be4e41f93.140821_UNC11-SN627_0377_BC5ERUACXX_8_CGTACG.tar.gz
TCGA-AC-A8OR-01A-21R-A41B-07	BRCA	gs://5aa919de-0aa0-43ec-9ec3-288481102b6d/tcga/BRCA/RNA/RNA-Seq/UNC-LCCC/ILLUMINA/UNCID_2642399.15c73666-b316-4108-97e9-9d0e40540a2c.140828_UNC11-SN627_0378_AC5FAWACXX_4_GATCAG.tar.gz
TCGA-AC-A8OS-01A-12R-A41B-07	BRCA	gs://5aa919de-0aa0-43ec-9ec3-288481102b6d/tcga/BRCA/RNA/RNA-Seq/UNC-LCCC/ILLUMINA/UNCID_2642397.c119a170-e1ba-4965-a9c6-5c0b41ceefba.140828_UNC11-SN627_0378_AC5FAWACXX_8_CGTACG.tar.gz
TCGA-AN-A03X-01A-21R-A00Z-07	BRCA	gs://5aa919de-0aa0-43ec-9ec3-288481102b6d/tcga/BRCA/RNA/RNA-Seq/UNC-LCCC/ILLUMINA/UNCID_2187505.ae97b841-ddef-4bed-81ac-0b91627c4ef3.120823_UNC17-SN7001277_0047_AC0Y3YACXX_6_GATCAG.tar.gz
TCGA-AN-A03Y-01A-21R-A00Z-07	BRCA	gs://5aa919de-0aa0-43ec-9ec3-288481102b6d/tcga/BRCA/RNA/RNA-Seq/UNC-LCCC/ILLUMINA/UNCID_2187513.7509b7dc-18cc-4430-ad93-fa598fc97330.120823_UNC17-SN7001277_0047_AC0Y3YACXX_7_TAGCTT.tar.gz
TCGA-AN-A041-01A-11R-A034-07	BRCA	gs://5aa919de-0aa0-43ec-9ec3-288481102b6d/tcga/BRCA/RNA/RNA-Seq/UNC-LCCC/ILLUMINA/UNCID_2213073.dc131436-aa38-4601-a42e-e3ad746d5be3.110218_UNC12-SN629_0062_B81DEHABXX_1.tar.gz
TCGA-AN-A046-01A-21R-A034-07	BRCA	gs://5aa919de-0aa0-43ec-9ec3-288481102b6d/tcga/BRCA/RNA/RNA-Seq/UNC-LCCC/ILLUMINA/UNCID_2213710.20eb1da4-ef70-49dd-956f-18d65725ba27.110218_UNC12-SN629_0062_B81DEHABXX_2.tar.gz
TCGA-AN-A049-01A-21R-A00Z-07	BRCA	gs://5aa919de-0aa0-43ec-9ec3-288481102b6d/tcga/BRCA/RNA/RNA-Seq/UNC-LCCC/ILLUMINA/UNCID_2211190.53a89c04-16e5-4cc3-838c-6b6d1b8ea0c0.110304_UNC12-SN629_0066_BC0086ABXX_7.tar.gz
TCGA-AN-A04A-01A-21R-A034-07	BRCA	gs://5aa919de-0aa0-43ec-9ec3-288481102b6d/tcga/BRCA/RNA/RNA-Seq/UNC-LCCC/ILLUMINA/UNCID_2213428.7e09faf6-137d-4d33-98dd-80c48af7ebab.110218_UNC12-SN629_0062_B81DEHABXX_3.tar.gz
TCGA-AN-A04C-01A-21R-A034-07	BRCA	gs://5aa919de-0aa0-43ec-9ec3-288481102b6d/tcga/BRCA/RNA/RNA-Seq/UNC-LCCC/ILLUMINA/UNCID_2213196.b713c549-0c1f-4c64-bffd-a3b5b693d5a6.110218_UNC12-SN629_0062_B81DEHABXX_4.tar.gz
TCGA-AN-A04D-01A-21R-A034-07	BRCA	gs://5aa919de-0aa0-43ec-9ec3-288481102b6d/tcga/BRCA/RNA/RNA-Seq/UNC-LCCC/ILLUMINA/UNCID_2213255.a09baab9-3eac-4271-9c12-2684642f8869.110218_UNC12-SN629_0062_B81DEHABXX_5.tar.gz
TCGA-AN-A0AJ-01A-11R-A00Z-07	BRCA	gs://5aa919de-0aa0-43ec-9ec3-288481102b6d/tcga/BRCA/RNA/RNA-Seq/UNC-LCCC/ILLUMINA/UNCID_2213695.cc92e983-2367-4353-ac01-88851fd0f71e.110222_SN627_0063_B81FPVABXX_2.tar.gz
TCGA-AN-A0AK-01A-21R-A00Z-07	BRCA	gs://5aa919de-0aa0-43ec-9ec3-288481102b6d/tcga/BRCA/RNA/RNA-Seq/UNC-LCCC/ILLUMINA/UNCID_2211613.5cf8f64b-a9f4-4903-9e24-5d0be19e5d44.110308_UNC9-SN296_0158_BB042UABXX_6.tar.gz
TCGA-AN-A0AL-01A-11R-A00Z-07	BRCA	gs://5aa919de-0aa0-43ec-9ec3-288481102b6d/tcga/BRCA/RNA/RNA-Seq/UNC-LCCC/ILLUMINA/UNCID_2212229.467314d6-f946-447f-920a-d33b60f66eb2.110304_UNC12-SN629_0065_AB05PGABXX_3.tar.gz
TCGA-AN-A0AM-01A-11R-A034-07	BRCA	gs://5aa919de-0aa0-43ec-9ec3-288481102b6d/tcga/BRCA/RNA/RNA-Seq/UNC-LCCC/ILLUMINA/UNCID_2211940.6050d8b9-2d10-4a03-ae57-979cba25bb70.110302_UNC11-SN627_0067_BB04EPABXX_5.tar.gz
TCGA-AN-A0AR-01A-11R-A00Z-07	BRCA	gs://5aa919de-0aa0-43ec-9ec3-288481102b6d/tcga/BRCA/RNA/RNA-Seq/UNC-LCCC/ILLUMINA/UNCID_2319295.12c36b7c-f302-4cea-bb4f-5a01211e00e9.130909_UNC15-SN850_0326_AC2BWBACXX_5_AGTCAA.tar.gz
TCGA-AN-A0AS-01A-11R-A00Z-07	BRCA	gs://5aa919de-0aa0-43ec-9ec3-288481102b6d/tcga/BRCA/RNA/RNA-Seq/UNC-LCCC/ILLUMINA/UNCID_2213517.e866475d-4919-4bf6-920e-5390720d15bf.110222_SN627_0063_B81FPVABXX_3.tar.gz
TCGA-AN-A0AT-01A-11R-A034-07	BRCA	gs://5aa919de-0aa0-43ec-9ec3-288481102b6d/tcga/BRCA/RNA/RNA-Seq/UNC-LCCC/ILLUMINA/UNCID_2212104.edda9023-a8d9-45dc-af21-5bba663967e4.110302_UNC11-SN627_0067_BB04EPABXX_6.tar.gz
TCGA-AN-A0FD-01A-11R-A034-07	BRCA	gs://5aa919de-0aa0-43ec-9ec3-288481102b6d/tcga/BRCA/RNA/RNA-Seq/UNC-LCCC/ILLUMINA/UNCID_2209818.3264f809-4bbf-48e6-bbfd-77eaca9e602e.110427_UNC15-SN850_0064_AB066WABXX_5.tar.gz
TCGA-AN-A0FF-01A-11R-A034-07	BRCA	gs://5aa919de-0aa0-43ec-9ec3-288481102b6d/tcga/BRCA/RNA/RNA-Seq/UNC-LCCC/ILLUMINA/UNCID_2209819.7a5bc56e-e787-4798-8c4d-ee792f9e3149.110427_UNC15-SN850_0064_AB066WABXX_6.tar.gz
TCGA-AN-A0FJ-01A-11R-A00Z-07	BRCA	gs://5aa919de-0aa0-43ec-9ec3-288481102b6d/tcga/BRCA/RNA/RNA-Seq/UNC-LCCC/ILLUMINA/UNCID_2211091.d6b8993f-e850-47a9-842d-ef6173866780.110308_UNC9-SN296_0158_BB042UABXX_7.tar.gz
TCGA-AN-A0FK-01A-11R-A034-07	BRCA	gs://5aa919de-0aa0-43ec-9ec3-288481102b6d/tcga/BRCA/RNA/RNA-Seq/UNC-LCCC/ILLUMINA/UNCID_2209817.570ee0fd-7003-45ce-9c42-8f6145604186.110427_UNC15-SN850_0064_AB066WABXX_7.tar.gz
TCGA-AN-A0FL-01A-11R-A034-07	BRCA	gs://5aa919de-0aa0-43ec-9ec3-288481102b6d/tcga/BRCA/RNA/RNA-Seq/UNC-LCCC/ILLUMINA/UNCID_2209816.299add94-3b97-41a6-9fd4-c572f88982d5.110427_UNC15-SN850_0064_AB066WABXX_8.tar.gz
TCGA-AN-A0FN-01A-11R-A034-07	BRCA	gs://5aa919de-0aa0-43ec-9ec3-288481102b6d/tcga/BRCA/RNA/RNA-Seq/UNC-LCCC/ILLUMINA/UNCID_2210076.4aac7c40-db6b-4648-a82a-7bf397de913a.110414_UNC14-SN744_0094_AB07M4ABXX_1.tar.gz
TCGA-AN-A0FS-01A-11R-A034-07	BRCA	gs://5aa919de-0aa0-43ec-9ec3-288481102b6d/tcga/BRCA/RNA/RNA-Seq/UNC-LCCC/ILLUMINA/UNCID_2210067.29ac13ea-a350-42e9-a3eb-024c537ead94.110414_UNC14-SN744_0094_AB07M4ABXX_2.tar.gz
TCGA-AN-A0FT-01A-11R-A034-07	BRCA	gs://5aa919de-0aa0-43ec-9ec3-288481102b6d/tcga/BRCA/RNA/RNA-Seq/UNC-LCCC/ILLUMINA/UNCID_2210066.ae592879-5689-4818-8ac3-23a00c5d3934.110414_UNC14-SN744_0094_AB07M4ABXX_3.tar.gz
TCGA-AN-A0FV-01A-11R-A00Z-07	BRCA	gs://5aa919de-0aa0-43ec-9ec3-288481102b6d/tcga/BRCA/RNA/RNA-Seq/UNC-LCCC/ILLUMINA/UNCID_2212144.600db536-d7c5-4cfa-bb80-fcc269b96b8c.110304_UNC12-SN629_0065_AB05PGABXX_4.tar.gz
TCGA-AN-A0FW-01A-11R-A034-07	BRCA	gs://5aa919de-0aa0-43ec-9ec3-288481102b6d/tcga/BRCA/RNA/RNA-Seq/UNC-LCCC/ILLUMINA/UNCID_2210042.34b7764e-748a-415c-84b5-c45d0932e642.110414_UNC14-SN744_0094_AB07M4ABXX_4.tar.gz
TCGA-AN-A0FX-01A-11R-A034-07	BRCA	gs://5aa919de-0aa0-43ec-9ec3-288481102b6d/tcga/BRCA/RNA/RNA-Seq/UNC-LCCC/ILLUMINA/UNCID_2210050.c1dc3f35-324b-4a69-b32c-24652ccf9e3a.110414_UNC14-SN744_0094_AB07M4ABXX_5.tar.gz
TCGA-AN-A0FY-01A-11R-A034-07	BRCA	gs://5aa919de-0aa0-43ec-9ec3-288481102b6d/tcga/BRCA/RNA/RNA-Seq/UNC-LCCC/ILLUMINA/UNCID_2210033.9f3ddcc1-a6a9-4f55-84b3-cbe06e58ff8d.110414_UNC14-SN744_0094_AB07M4ABXX_6.tar.gz
TCGA-AN-A0FZ-01A-11R-A034-07	BRCA	gs://5aa919de-0aa0-43ec-9ec3-288481102b6d/tcga/BRCA/RNA/RNA-Seq/UNC-LCCC/ILLUMINA/UNCID_2207168.1fc2800f-3427-4134-8a02-fea3ecbd2656.110725_UNC9-SN296_0209_BC0479ABXX_4.tar.gz
TCGA-AN-A0G0-01A-11R-A034-07	BRCA	gs://5aa919de-0aa0-43ec-9ec3-288481102b6d/tcga/BRCA/RNA/RNA-Seq/UNC-LCCC/ILLUMINA/UNCID_2210041.c09e8a88-5a82-4fd6-8d03-ef3ecb988003.110414_UNC14-SN744_0094_AB07M4ABXX_8.tar.gz
TCGA-AN-A0XL-01A-11R-A10J-07	BRCA	gs://5aa919de-0aa0-43ec-9ec3-288481102b6d/tcga/BRCA/RNA/RNA-Seq/UNC-LCCC/ILLUMINA/UNCID_2209077.0cde4246-2dcb-478b-ace9-df557f71e4cd.110606_UNC12-SN629_0090_AD0CTGABXX_1.tar.gz
TCGA-AN-A0XN-01A-21R-A109-07	BRCA	gs://5aa919de-0aa0-43ec-9ec3-288481102b6d/tcga/BRCA/RNA/RNA-Seq/UNC-LCCC/ILLUMINA/UNCID_2206768.5a269a43-59a4-4718-878e-1086a07b13ee.110912_UNC13-SN749_0112_BD0DDTABXX_2.tar.gz
TCGA-AN-A0XO-01A-11R-A109-07	BRCA	gs://5aa919de-0aa0-43ec-9ec3-288481102b6d/tcga/BRCA/RNA/RNA-Seq/UNC-LCCC/ILLUMINA/UNCID_2209565.508f0932-673f-48b4-ac71-845ed9eb7c52.110510_UNC15-SN850_0069_BC015CABXX_6.tar.gz
TCGA-AN-A0XP-01A-11R-A109-07	BRCA	gs://5aa919de-0aa0-43ec-9ec3-288481102b6d/tcga/BRCA/RNA/RNA-Seq/UNC-LCCC/ILLUMINA/UNCID_2209568.14fb9342-c11d-460d-af84-f31f7753beeb.110510_UNC15-SN850_0069_BC015CABXX_7.tar.gz
TCGA-AN-A0XR-01A-11R-A109-07	BRCA	gs://5aa919de-0aa0-43ec-9ec3-288481102b6d/tcga/BRCA/RNA/RNA-Seq/UNC-LCCC/ILLUMINA/UNCID_2209557.2738d02e-ac2a-4d26-beb6-794f3e11cf88.110510_UNC15-SN850_0069_BC015CABXX_8.tar.gz
TCGA-AN-A0XS-01A-22R-A109-07	BRCA	gs://5aa919de-0aa0-43ec-9ec3-288481102b6d/tcga/BRCA/RNA/RNA-Seq/UNC-LCCC/ILLUMINA/UNCID_2209303.b77f4222-9000-4485-8728-8864780ebcb8.110506_UNC9-SN296_0179_AB0BEFABXX_7.tar.gz
TCGA-AN-A0XT-01A-11R-A109-07	BRCA	gs://5aa919de-0aa0-43ec-9ec3-288481102b6d/tcga/BRCA/RNA/RNA-Seq/UNC-LCCC/ILLUMINA/UNCID_2206757.21f22460-fac7-4dbc-8ab2-75738331cb5c.110912_UNC13-SN749_0112_BD0DDTABXX_3.tar.gz
TCGA-AN-A0XU-01A-11R-A109-07	BRCA	gs://5aa919de-0aa0-43ec-9ec3-288481102b6d/tcga/BRCA/RNA/RNA-Seq/UNC-LCCC/ILLUMINA/UNCID_2206767.74cba80b-7677-41d6-ab22-10f1a962ba2f.110912_UNC13-SN749_0112_BD0DDTABXX_4.tar.gz
TCGA-AN-A0XV-01A-11R-A109-07	BRCA	gs://5aa919de-0aa0-43ec-9ec3-288481102b6d/tcga/BRCA/RNA/RNA-Seq/UNC-LCCC/ILLUMINA/UNCID_2206754.7b33b321-fe4b-4296-91bc-53bac35828e5.110912_UNC13-SN749_0112_BD0DDTABXX_5.tar.gz
TCGA-AN-A0XW-01A-11R-A109-07	BRCA	gs://5aa919de-0aa0-43ec-9ec3-288481102b6d/tcga/BRCA/RNA/RNA-Seq/UNC-LCCC/ILLUMINA/UNCID_2239803.52033f64-1e6f-4657-a4fb-7cfeffc61951.110912_UNC13-SN749_0112_BD0DDTABXX_6.tar.gz
TCGA-AO-A03L-01A-41R-A056-07	BRCA	gs://5aa919de-0aa0-43ec-9ec3-288481102b6d/tcga/BRCA/RNA/RNA-Seq/UNC-LCCC/ILLUMINA/UNCID_2210796.34980e1d-956b-4d89-8bf2-dcc008dbaad7.110318_SN749_0047_BB039EABXX_1.tar.gz
TCGA-AO-A03M-01B-11R-A10J-07	BRCA	gs://5aa919de-0aa0-43ec-9ec3-288481102b6d/tcga/BRCA/RNA/RNA-Seq/UNC-LCCC/ILLUMINA/UNCID_2209585.f65936bc-02d6-4954-9068-0fb7c930d685.110511_UNC11-SN627_0084_AC02M9ABXX_2.tar.gz
TCGA-AO-A03N-01B-11R-A10J-07	BRCA	gs://5aa919de-0aa0-43ec-9ec3-288481102b6d/tcga/BRCA/RNA/RNA-Seq/UNC-LCCC/ILLUMINA/UNCID_2209582.ef37a73c-e0a0-4ff6-83a3-6befcdcb51c6.110511_UNC11-SN627_0084_AC02M9ABXX_3.tar.gz
TCGA-AO-A03O-01A-11R-A00Z-07	BRCA	gs://5aa919de-0aa0-43ec-9ec3-288481102b6d/tcga/BRCA/RNA/RNA-Seq/UNC-LCCC/ILLUMINA/UNCID_2213435.a1460e9a-c4aa-4e07-abf4-fdb5f42f5eeb.110218_UNC12-SN629_0061_A81DH9ABXX_3.tar.gz
TCGA-AO-A03P-01A-11R-A00Z-07	BRCA	gs://5aa919de-0aa0-43ec-9ec3-288481102b6d/tcga/BRCA/RNA/RNA-Seq/UNC-LCCC/ILLUMINA/UNCID_2213675.9543095d-b05b-43e0-8b8d-74bd916b510b.110222_SN627_0063_B81FPVABXX_4.tar.gz
TCGA-AO-A03R-01A-21R-A034-07	BRCA	gs://5aa919de-0aa0-43ec-9ec3-288481102b6d/tcga/BRCA/RNA/RNA-Seq/UNC-LCCC/ILLUMINA/UNCID_2207124.6722de75-5d6d-4b1d-a961-856ec5bd12f1.110725_UNC9-SN296_0209_BC0479ABXX_5.tar.gz
TCGA-AO-A03T-01A-21R-A034-07	BRCA	gs://5aa919de-0aa0-43ec-9ec3-288481102b6d/tcga/BRCA/RNA/RNA-Seq/UNC-LCCC/ILLUMINA/UNCID_2213670.0e6447b4-6e63-4420-bfa8-5b1d711d90fc.110218_UNC12-SN629_0062_B81DEHABXX_7.tar.gz
TCGA-AO-A03U-01B-21R-A10J-07	BRCA	gs://5aa919de-0aa0-43ec-9ec3-288481102b6d/tcga/BRCA/RNA/RNA-Seq/UNC-LCCC/ILLUMINA/UNCID_2209581.bbca4523-28a7-416c-98a8-02c3350705fc.110511_UNC11-SN627_0084_AC02M9ABXX_4.tar.gz
TCGA-AO-A03V-01A-11R-A115-07	BRCA	gs://5aa919de-0aa0-43ec-9ec3-288481102b6d/tcga/BRCA/RNA/RNA-Seq/UNC-LCCC/ILLUMINA/UNCID_2208876.35a76121-7e58-4e28-a39c-6301a4cc0e2e.110606_UNC12-SN629_0090_AD0CTGABXX_8.tar.gz
TCGA-AO-A0J2-01A-11R-A034-07	BRCA	gs://5aa919de-0aa0-43ec-9ec3-288481102b6d/tcga/BRCA/RNA/RNA-Seq/UNC-LCCC/ILLUMINA/UNCID_2209603.81689324-2986-49f6-bef6-f5a525ca36c2.110503_UNC12-SN629_0079_AB0151ABXX_3.tar.gz
TCGA-AO-A0J3-01A-11R-A034-07	BRCA	gs://5aa919de-0aa0-43ec-9ec3-288481102b6d/tcga/BRCA/RNA/RNA-Seq/UNC-LCCC/ILLUMINA/UNCID_2209621.7455cc98-aceb-4adc-932b-4fddd979c522.110503_UNC12-SN629_0079_AB0151ABXX_4.tar.gz
TCGA-AO-A0J4-01A-11R-A034-07	BRCA	gs://5aa919de-0aa0-43ec-9ec3-288481102b6d/tcga/BRCA/RNA/RNA-Seq/UNC-LCCC/ILLUMINA/UNCID_2209609.4808bc63-000a-4a49-a25b-4b817ca5ea54.110503_UNC12-SN629_0079_AB0151ABXX_5.tar.gz
TCGA-AO-A0J5-01A-11R-A034-07	BRCA	gs://5aa919de-0aa0-43ec-9ec3-288481102b6d/tcga/BRCA/RNA/RNA-Seq/UNC-LCCC/ILLUMINA/UNCID_2209616.5d033f3f-b22f-4d10-b39b-0bae2b4db5be.110503_UNC12-SN629_0079_AB0151ABXX_6.tar.gz
TCGA-AO-A0J6-01A-11R-A034-07	BRCA	gs://5aa919de-0aa0-43ec-9ec3-288481102b6d/tcga/BRCA/RNA/RNA-Seq/UNC-LCCC/ILLUMINA/UNCID_2209601.1fe98b05-6803-4803-83cd-a59e794b956e.110503_UNC12-SN629_0079_AB0151ABXX_7.tar.gz
TCGA-AO-A0J7-01A-11R-A034-07	BRCA	gs://5aa919de-0aa0-43ec-9ec3-288481102b6d/tcga/BRCA/RNA/RNA-Seq/UNC-LCCC/ILLUMINA/UNCID_2207158.542bb107-1b0c-4ace-834d-9e32ed82429c.110725_UNC9-SN296_0209_BC0479ABXX_7.tar.gz
TCGA-AO-A0J8-01A-21R-A034-07	BRCA	gs://5aa919de-0aa0-43ec-9ec3-288481102b6d/tcga/BRCA/RNA/RNA-Seq/UNC-LCCC/ILLUMINA/UNCID_2209619.70109263-1d2b-4abe-a582-2b28e87cde67.110503_UNC12-SN629_0080_BC011MABXX_1.tar.gz
TCGA-AO-A0J9-01A-11R-A034-07	BRCA	gs://5aa919de-0aa0-43ec-9ec3-288481102b6d/tcga/BRCA/RNA/RNA-Seq/UNC-LCCC/ILLUMINA/UNCID_2209604.2d4b31ad-8790-426a-965b-25b74293156c.110503_UNC12-SN629_0080_BC011MABXX_2.tar.gz
TCGA-AO-A0JA-01A-11R-A056-07	BRCA	gs://5aa919de-0aa0-43ec-9ec3-288481102b6d/tcga/BRCA/RNA/RNA-Seq/UNC-LCCC/ILLUMINA/UNCID_2210913.d38a839f-06dc-40d2-81e9-3b7822e258c7.110318_SN749_0047_BB039EABXX_2.tar.gz
TCGA-AO-A0JB-01A-11R-A32Y-07	BRCA	gs://5aa919de-0aa0-43ec-9ec3-288481102b6d/tcga/BRCA/RNA/RNA-Seq/UNC-LCCC/ILLUMINA/UNCID_2319277.ad3c5cd7-6115-4e63-a282-f3f02907ebe5.131118_UNC12-SN629_0336_AC31D0ACXX_8_GATCAG.tar.gz
TCGA-AO-A0JC-01A-11R-A056-07	BRCA	gs://5aa919de-0aa0-43ec-9ec3-288481102b6d/tcga/BRCA/RNA/RNA-Seq/UNC-LCCC/ILLUMINA/UNCID_2210856.0f578102-ede7-46ad-ae1f-3c7351edb491.110318_SN749_0047_BB039EABXX_4.tar.gz
TCGA-AO-A0JD-01A-11R-A056-07	BRCA	gs://5aa919de-0aa0-43ec-9ec3-288481102b6d/tcga/BRCA/RNA/RNA-Seq/UNC-LCCC/ILLUMINA/UNCID_2210835.0bef9bfc-43d3-4ac9-a60f-9b65623f7e37.110318_SN749_0047_BB039EABXX_5.tar.gz
TCGA-AO-A0JE-01A-11R-A056-07	BRCA	gs://5aa919de-0aa0-43ec-9ec3-288481102b6d/tcga/BRCA/RNA/RNA-Seq/UNC-LCCC/ILLUMINA/UNCID_2210806.d73174ef-182c-48b9-af79-dfb457d5b7be.110318_SN749_0047_BB039EABXX_6.tar.gz
TCGA-AO-A0JF-01A-11R-A056-07	BRCA	gs://5aa919de-0aa0-43ec-9ec3-288481102b6d/tcga/BRCA/RNA/RNA-Seq/UNC-LCCC/ILLUMINA/UNCID_2210864.3389d4b9-0190-4a69-a647-a6d53e3c96be.110318_SN749_0047_BB039EABXX_7.tar.gz
TCGA-AO-A0JG-01A-31R-A084-07	BRCA	gs://5aa919de-0aa0-43ec-9ec3-288481102b6d/tcga/BRCA/RNA/RNA-Seq/UNC-LCCC/ILLUMINA/UNCID_2210681.97b5ef6f-d621-4093-ab77-d60dcf706173.110325_UNC13-SN749_0047_AB02CWABXX_6.tar.gz
TCGA-AO-A0JI-01A-21R-A056-07	BRCA	gs://5aa919de-0aa0-43ec-9ec3-288481102b6d/tcga/BRCA/RNA/RNA-Seq/UNC-LCCC/ILLUMINA/UNCID_2210896.fb0cd718-5300-4447-9740-a63308f65d92.110318_SN749_0047_BB039EABXX_8.tar.gz
TCGA-AO-A0JJ-01A-11R-A056-07	BRCA	gs://5aa919de-0aa0-43ec-9ec3-288481102b6d/tcga/BRCA/RNA/RNA-Seq/UNC-LCCC/ILLUMINA/UNCID_2210852.b5eeba4f-8e46-4084-9054-961ea524cf72.110318_SN744_0079_AB042LABXX_1.tar.gz
TCGA-AO-A0JL-01A-11R-A056-07	BRCA	gs://5aa919de-0aa0-43ec-9ec3-288481102b6d/tcga/BRCA/RNA/RNA-Seq/UNC-LCCC/ILLUMINA/UNCID_2210828.7953e62d-4871-4928-a2ba-a38c740134e1.110318_SN744_0079_AB042LABXX_2.tar.gz
TCGA-AO-A0JM-01A-21R-A056-07	BRCA	gs://5aa919de-0aa0-43ec-9ec3-288481102b6d/tcga/BRCA/RNA/RNA-Seq/UNC-LCCC/ILLUMINA/UNCID_2210786.7b53ba9f-506e-4af7-9752-ae50e4445880.110318_SN744_0079_AB042LABXX_3.tar.gz
TCGA-AO-A124-01A-11R-A10J-07	BRCA	gs://5aa919de-0aa0-43ec-9ec3-288481102b6d/tcga/BRCA/RNA/RNA-Seq/UNC-LCCC/ILLUMINA/UNCID_2209583.5cd42d4a-5971-4a01-8c10-99321105a864.110511_UNC11-SN627_0084_AC02M9ABXX_5.tar.gz
TCGA-AO-A125-01A-11R-A10J-07	BRCA	gs://5aa919de-0aa0-43ec-9ec3-288481102b6d/tcga/BRCA/RNA/RNA-Seq/UNC-LCCC/ILLUMINA/UNCID_2209579.6c8cb6ae-99bb-4878-b6f5-9da28be98588.110511_UNC11-SN627_0084_AC02M9ABXX_6.tar.gz
TCGA-AO-A126-01A-11R-A10J-07	BRCA	gs://5aa919de-0aa0-43ec-9ec3-288481102b6d/tcga/BRCA/RNA/RNA-Seq/UNC-LCCC/ILLUMINA/UNCID_2209580.690cf196-9b2c-4886-a0e2-ce3a49cb4389.110511_UNC11-SN627_0084_AC02M9ABXX_7.tar.gz
TCGA-AO-A128-01A-11R-A10J-07	BRCA	gs://5aa919de-0aa0-43ec-9ec3-288481102b6d/tcga/BRCA/RNA/RNA-Seq/UNC-LCCC/ILLUMINA/UNCID_2209578.4a93eaee-d821-4640-a441-255008aaf3b4.110511_UNC11-SN627_0084_AC02M9ABXX_8.tar.gz
TCGA-AO-A129-01A-21R-A10J-07	BRCA	gs://5aa919de-0aa0-43ec-9ec3-288481102b6d/tcga/BRCA/RNA/RNA-Seq/UNC-LCCC/ILLUMINA/UNCID_2209545.15b9736e-eafc-465e-9ddd-b1b498e8b701.110509_UNC14-SN744_0110_AC02MVABXX_1.tar.gz
TCGA-AO-A12A-01A-21R-A115-07	BRCA	gs://5aa919de-0aa0-43ec-9ec3-288481102b6d/tcga/BRCA/RNA/RNA-Seq/UNC-LCCC/ILLUMINA/UNCID_2208709.3f4c6d17-a971-4ba0-83ad-3addc24f1298.110620_UNC11-SN627_0109_AD0CNFABXX_7.tar.gz
TCGA-AO-A12B-01A-11R-A10J-07	BRCA	gs://5aa919de-0aa0-43ec-9ec3-288481102b6d/tcga/BRCA/RNA/RNA-Seq/UNC-LCCC/ILLUMINA/UNCID_2209080.44225bb7-92c6-4a6d-b136-bc51666ba84a.110606_UNC12-SN629_0090_AD0CTGABXX_2.tar.gz
TCGA-AO-A12C-01A-11R-A10J-07	BRCA	gs://5aa919de-0aa0-43ec-9ec3-288481102b6d/tcga/BRCA/RNA/RNA-Seq/UNC-LCCC/ILLUMINA/UNCID_2209540.3b1da7ee-4470-4ab5-b1a7-53ac92b4e4d3.110509_UNC14-SN744_0110_AC02MVABXX_2.tar.gz
TCGA-AO-A12D-01A-11R-A115-07	BRCA	gs://5aa919de-0aa0-43ec-9ec3-288481102b6d/tcga/BRCA/RNA/RNA-Seq/UNC-LCCC/ILLUMINA/UNCID_2208059.4adf4439-3d60-44ac-a6f0-9f42cc081a93.110628_UNC10-SN254_0238_AC03J5ABXX_4.tar.gz
TCGA-AO-A12E-01A-11R-A10J-07	BRCA	gs://5aa919de-0aa0-43ec-9ec3-288481102b6d/tcga/BRCA/RNA/RNA-Seq/UNC-LCCC/ILLUMINA/UNCID_2209560.222c7e4d-f6ed-4db0-ba36-1670159cee1b.110509_UNC14-SN744_0110_AC02MVABXX_3.tar.gz
TCGA-AO-A12F-01A-11R-A115-07	BRCA	gs://5aa919de-0aa0-43ec-9ec3-288481102b6d/tcga/BRCA/RNA/RNA-Seq/UNC-LCCC/ILLUMINA/UNCID_2208645.05610046-ec77-4592-892a-464a81d55c45.110608_UNC13-SN749_0073_BD0CV8ABXX_1.tar.gz
TCGA-AO-A12G-01A-11R-A10J-07	BRCA	gs://5aa919de-0aa0-43ec-9ec3-288481102b6d/tcga/BRCA/RNA/RNA-Seq/UNC-LCCC/ILLUMINA/UNCID_2209537.348a0fd6-eb6b-4550-a26a-3896c4963b3a.110509_UNC14-SN744_0110_AC02MVABXX_4.tar.gz
TCGA-AO-A12H-01A-11R-A115-07	BRCA	gs://5aa919de-0aa0-43ec-9ec3-288481102b6d/tcga/BRCA/RNA/RNA-Seq/UNC-LCCC/ILLUMINA/UNCID_2208720.71b58051-3bf8-4dfb-a431-c8aceab7c799.110608_UNC13-SN749_0073_BD0CV8ABXX_2.tar.gz
TCGA-AO-A1KO-01A-31R-A13Q-07	BRCA	gs://5aa919de-0aa0-43ec-9ec3-288481102b6d/tcga/BRCA/RNA/RNA-Seq/UNC-LCCC/ILLUMINA/UNCID_2207089.62a37d05-a1f5-48e1-b4cd-7b24b5ca0b34.110729_UNC15-SN850_0102_BD0E5DABXX_2.tar.gz
TCGA-AO-A1KP-01A-11R-A13Q-07	BRCA	gs://5aa919de-0aa0-43ec-9ec3-288481102b6d/tcga/BRCA/RNA/RNA-Seq/UNC-LCCC/ILLUMINA/UNCID_2207056.773a2357-99b8-40df-b657-f237d9735db9.110729_UNC15-SN850_0102_BD0E5DABXX_3.tar.gz
TCGA-AO-A1KQ-01A-11R-A13Q-07	BRCA	gs://5aa919de-0aa0-43ec-9ec3-288481102b6d/tcga/BRCA/RNA/RNA-Seq/UNC-LCCC/ILLUMINA/UNCID_2206916.204a78d9-67aa-4e49-b285-bbb25c6ed142.110824_UNC11-SN627_0145_AD0DL7ABXX_5_CTTGTA.tar.gz
TCGA-AO-A1KR-01A-12R-A144-07	BRCA	gs://5aa919de-0aa0-43ec-9ec3-288481102b6d/tcga/BRCA/RNA/RNA-Seq/UNC-LCCC/ILLUMINA/UNCID_2206935.6d22f538-114f-48b6-94ba-fb60151ed567.110803_UNC15-SN850_0106_BD0DK2ABXX_1_CAGATC.tar.gz
TCGA-AO-A1KS-01A-11R-A13Q-07	BRCA	gs://5aa919de-0aa0-43ec-9ec3-288481102b6d/tcga/BRCA/RNA/RNA-Seq/UNC-LCCC/ILLUMINA/UNCID_2206793.9eab0553-20cc-41bb-bcdb-9ade0578da82.110901_UNC12-SN629_0126_AD0DG0ABXX_4_TGACCA.tar.gz
TCGA-AO-A1KT-01A-11R-A13Q-07	BRCA	gs://5aa919de-0aa0-43ec-9ec3-288481102b6d/tcga/BRCA/RNA/RNA-Seq/UNC-LCCC/ILLUMINA/UNCID_2207086.82140d3a-0787-4e1e-993d-1b222c073cf8.110729_UNC15-SN850_0102_BD0E5DABXX_4.tar.gz
TCGA-AQ-A04H-01B-11R-A10J-07	BRCA	gs://5aa919de-0aa0-43ec-9ec3-288481102b6d/tcga/BRCA/RNA/RNA-Seq/UNC-LCCC/ILLUMINA/UNCID_2209554.bcd8ae7a-cd43-4781-9ce3-8c87b92dd69d.110509_UNC14-SN744_0110_AC02MVABXX_5.tar.gz
TCGA-AQ-A04J-01A-02R-A034-07	BRCA	gs://5aa919de-0aa0-43ec-9ec3-288481102b6d/tcga/BRCA/RNA/RNA-Seq/UNC-LCCC/ILLUMINA/UNCID_2213379.97168a1f-abf8-414b-af10-b63f5daa7023.110218_UNC12-SN629_0062_B81DEHABXX_8.tar.gz
TCGA-AQ-A04L-01B-21R-A10J-07	BRCA	gs://5aa919de-0aa0-43ec-9ec3-288481102b6d/tcga/BRCA/RNA/RNA-Seq/UNC-LCCC/ILLUMINA/UNCID_2207163.1fa9c013-4d2c-4f3e-8e77-6437dad440c9.110725_UNC14-SN744_0149_BD0DUPABXX_5.tar.gz
TCGA-AQ-A0Y5-01A-11R-A14M-07	BRCA	gs://5aa919de-0aa0-43ec-9ec3-288481102b6d/tcga/BRCA/RNA/RNA-Seq/UNC-LCCC/ILLUMINA/UNCID_2206315.9bb258a4-dd26-4c43-bd29-04b68ea3c7ca.110919_UNC13-SN749_0113_AB00WUABXX_8_GCCAAT.tar.gz
TCGA-AQ-A1H2-01A-11R-A13Q-07	BRCA	gs://5aa919de-0aa0-43ec-9ec3-288481102b6d/tcga/BRCA/RNA/RNA-Seq/UNC-LCCC/ILLUMINA/UNCID_2206985.8b954cec-cf3e-4b0d-a4e8-cfbc9575a732.110805_UNC11-SN627_0134_AC042TABXX_4.tar.gz
TCGA-AQ-A1H3-01A-31R-A13Q-07	BRCA	gs://5aa919de-0aa0-43ec-9ec3-288481102b6d/tcga/BRCA/RNA/RNA-Seq/UNC-LCCC/ILLUMINA/UNCID_2207024.554df3b0-e305-4dab-a268-47ad7c1dcffc.110805_UNC11-SN627_0134_AC042TABXX_5.tar.gz
TCGA-AQ-A54N-01A-11R-A266-07	BRCA	gs://5aa919de-0aa0-43ec-9ec3-288481102b6d/tcga/BRCA/RNA/RNA-Seq/UNC-LCCC/ILLUMINA/UNCID_2178852.ed3e6c57-a0ec-4441-a1a1-794f3f15e112.130325_UNC12-SN629_0268_AC22W1ACXX_3_GATCAG.tar.gz
TCGA-AQ-A54O-01A-11R-A266-07	BRCA	gs://5aa919de-0aa0-43ec-9ec3-288481102b6d/tcga/BRCA/RNA/RNA-Seq/UNC-LCCC/ILLUMINA/UNCID_2178840.3c1b6647-26bb-4110-aaea-f542024e8bf3.130325_UNC12-SN629_0268_AC22W1ACXX_3_CTTGTA.tar.gz
TCGA-AQ-A7U7-01A-22R-A352-07	BRCA	gs://5aa919de-0aa0-43ec-9ec3-288481102b6d/tcga/BRCA/RNA/RNA-Seq/UNC-LCCC/ILLUMINA/UNCID_2449496.0f3672e4-ab71-4cb6-9d46-3ae57b58e249.140312_UNC15-SN850_0357_AC3M7FACXX_4_GTGAAA.tar.gz
TCGA-AR-A0TP-01A-11R-A084-07	BRCA	gs://5aa919de-0aa0-43ec-9ec3-288481102b6d/tcga/BRCA/RNA/RNA-Seq/UNC-LCCC/ILLUMINA/UNCID_2209815.f9739b94-ac64-40d5-bfdd-041a412976c4.110426_UNC12-SN629_0077_AB08WNABXX_2.tar.gz
TCGA-AR-A0TQ-01A-11R-A084-07	BRCA	gs://5aa919de-0aa0-43ec-9ec3-288481102b6d/tcga/BRCA/RNA/RNA-Seq/UNC-LCCC/ILLUMINA/UNCID_2210715.7c7b9232-aadf-476f-b9c7-2fdd67efe1e7.110325_UNC13-SN749_0047_AB02CWABXX_7.tar.gz
TCGA-AR-A0TR-01A-11R-A084-07	BRCA	gs://5aa919de-0aa0-43ec-9ec3-288481102b6d/tcga/BRCA/RNA/RNA-Seq/UNC-LCCC/ILLUMINA/UNCID_2210674.b31bf328-6ead-4ee4-b8c7-4407372dc683.110325_UNC13-SN749_0047_AB02CWABXX_8.tar.gz
TCGA-AR-A0TS-01A-11R-A115-07	BRCA	gs://5aa919de-0aa0-43ec-9ec3-288481102b6d/tcga/BRCA/RNA/RNA-Seq/UNC-LCCC/ILLUMINA/UNCID_2208138.3e57b40c-7079-4f05-bf37-f560304966c1.110628_UNC10-SN254_0238_AC03J5ABXX_5.tar.gz
TCGA-AR-A0TT-01A-31R-A084-07	BRCA	gs://5aa919de-0aa0-43ec-9ec3-288481102b6d/tcga/BRCA/RNA/RNA-Seq/UNC-LCCC/ILLUMINA/UNCID_2210914.dc2ddb88-79d7-44b2-a770-a5f7dde21e3c.110315_UNC9-SN296_0160_BB05L8ABXX_3.tar.gz
TCGA-AR-A0TU-01A-31R-A109-07	BRCA	gs://5aa919de-0aa0-43ec-9ec3-288481102b6d/tcga/BRCA/RNA/RNA-Seq/UNC-LCCC/ILLUMINA/UNCID_2239657.2877059f-b560-413b-b8be-40d9fde8fbcf.110912_UNC13-SN749_0112_BD0DDTABXX_7.tar.gz
TCGA-AR-A0TV-01A-21R-A084-07	BRCA	gs://5aa919de-0aa0-43ec-9ec3-288481102b6d/tcga/BRCA/RNA/RNA-Seq/UNC-LCCC/ILLUMINA/UNCID_2210933.3d0d24de-c3b4-4396-bfb1-2c8c2788cf0c.110315_UNC9-SN296_0160_BB05L8ABXX_4.tar.gz
TCGA-AR-A0TW-01A-11R-A084-07	BRCA	gs://5aa919de-0aa0-43ec-9ec3-288481102b6d/tcga/BRCA/RNA/RNA-Seq/UNC-LCCC/ILLUMINA/UNCID_2210297.f8fd0762-44b8-41ff-9c1a-ff688497e312.110406_UNC13-SN749_0049_AC008AABXX_8.tar.gz
TCGA-AR-A0TX-01A-11R-A084-07	BRCA	gs://5aa919de-0aa0-43ec-9ec3-288481102b6d/tcga/BRCA/RNA/RNA-Seq/UNC-LCCC/ILLUMINA/UNCID_2210272.08d85849-cda7-4709-a934-fdc586418d7f.110406_UNC13-SN749_0050_BB05L2ABXX_1.tar.gz
TCGA-AR-A0TY-01A-12R-A115-07	BRCA	gs://5aa919de-0aa0-43ec-9ec3-288481102b6d/tcga/BRCA/RNA/RNA-Seq/UNC-LCCC/ILLUMINA/UNCID_2209109.7fe47d2c-6b7d-4fa3-8e22-14fdb2b44920.110606_UNC12-SN629_0090_AD0CTGABXX_5.tar.gz
TCGA-AR-A0TZ-01A-12R-A084-07	BRCA	gs://5aa919de-0aa0-43ec-9ec3-288481102b6d/tcga/BRCA/RNA/RNA-Seq/UNC-LCCC/ILLUMINA/UNCID_2209845.1d6480da-a470-4726-8bc4-57fa30799a15.110426_UNC12-SN629_0077_AB08WNABXX_3.tar.gz
TCGA-AR-A0U0-01A-11R-A109-07	BRCA	gs://5aa919de-0aa0-43ec-9ec3-288481102b6d/tcga/BRCA/RNA/RNA-Seq/UNC-LCCC/ILLUMINA/UNCID_2206752.dea20128-b180-4da1-9da5-0f00bea3b1ab.110912_UNC13-SN749_0112_BD0DDTABXX_8.tar.gz
TCGA-AR-A0U2-01A-11R-A109-07	BRCA	gs://5aa919de-0aa0-43ec-9ec3-288481102b6d/tcga/BRCA/RNA/RNA-Seq/UNC-LCCC/ILLUMINA/UNCID_2206740.45f011a1-cc58-47f8-9545-66c313441650.110913_UNC14-SN744_0165_BD0DCHABXX_1.tar.gz
TCGA-AR-A0U3-01A-11R-A109-07	BRCA	gs://5aa919de-0aa0-43ec-9ec3-288481102b6d/tcga/BRCA/RNA/RNA-Seq/UNC-LCCC/ILLUMINA/UNCID_2206763.b36b5a17-972f-442a-84a0-469099a619ec.110913_UNC14-SN744_0165_BD0DCHABXX_2.tar.gz
TCGA-AR-A0U4-01A-11R-A109-07	BRCA	gs://5aa919de-0aa0-43ec-9ec3-288481102b6d/tcga/BRCA/RNA/RNA-Seq/UNC-LCCC/ILLUMINA/UNCID_2209274.ee7156b6-f469-402c-8f63-f4c2f6913db1.110506_UNC9-SN296_0179_AB0BEFABXX_1.tar.gz
TCGA-AR-A1AH-01A-11R-A12D-07	BRCA	gs://5aa919de-0aa0-43ec-9ec3-288481102b6d/tcga/BRCA/RNA/RNA-Seq/UNC-LCCC/ILLUMINA/UNCID_2207924.ff0d7627-cec2-42e7-891b-cba5f42e3272.110628_UNC10-SN254_0239_BD0CTRABXX_4.tar.gz
TCGA-AR-A1AI-01A-11R-A12P-07	BRCA	gs://5aa919de-0aa0-43ec-9ec3-288481102b6d/tcga/BRCA/RNA/RNA-Seq/UNC-LCCC/ILLUMINA/UNCID_2207221.52ff562f-6a13-435a-acab-16a064633b1d.110720_UNC14-SN744_0144_AC0404ABXX_1.tar.gz
TCGA-AR-A1AJ-01A-21R-A12P-07	BRCA	gs://5aa919de-0aa0-43ec-9ec3-288481102b6d/tcga/BRCA/RNA/RNA-Seq/UNC-LCCC/ILLUMINA/UNCID_2207184.98703904-572d-4220-b959-a1293a2e1c33.110720_UNC14-SN744_0145_BB086PABXX_8.tar.gz
TCGA-AR-A1AK-01A-21R-A12P-07	BRCA	gs://5aa919de-0aa0-43ec-9ec3-288481102b6d/tcga/BRCA/RNA/RNA-Seq/UNC-LCCC/ILLUMINA/UNCID_2207207.a3568fd6-4b6d-4507-9c59-1788834d3a75.110720_UNC14-SN744_0145_BB086PABXX_7.tar.gz
TCGA-AR-A1AL-01A-21R-A12P-07	BRCA	gs://5aa919de-0aa0-43ec-9ec3-288481102b6d/tcga/BRCA/RNA/RNA-Seq/UNC-LCCC/ILLUMINA/UNCID_2207097.ad602633-fdd7-4bf1-b3ac-e1c8e0a02934.110725_UNC11-SN627_0129_BC040FABXX_2.tar.gz
TCGA-AR-A1AM-01A-41R-A22K-07	BRCA	gs://5aa919de-0aa0-43ec-9ec3-288481102b6d/tcga/BRCA/RNA/RNA-Seq/UNC-LCCC/ILLUMINA/UNCID_2185082.a58de230-f177-4c58-95ec-55b6edb08452.130124_UNC9-SN296_0328_AD188HACXX_7_GTTTCG.tar.gz
TCGA-AR-A1AN-01A-11R-A12P-07	BRCA	gs://5aa919de-0aa0-43ec-9ec3-288481102b6d/tcga/BRCA/RNA/RNA-Seq/UNC-LCCC/ILLUMINA/UNCID_2207099.9046caf3-bbfe-4554-b9d2-11b333ad7704.110725_UNC11-SN627_0129_BC040FABXX_3.tar.gz
TCGA-AR-A1AO-01A-11R-A12P-07	BRCA	gs://5aa919de-0aa0-43ec-9ec3-288481102b6d/tcga/BRCA/RNA/RNA-Seq/UNC-LCCC/ILLUMINA/UNCID_2207447.56183330-0700-46d7-b45f-6d915ae587fa.110706_UNC12-SN629_0106_AC043GABXX_4.tar.gz
TCGA-AR-A1AP-01A-11R-A12P-07	BRCA	gs://5aa919de-0aa0-43ec-9ec3-288481102b6d/tcga/BRCA/RNA/RNA-Seq/UNC-LCCC/ILLUMINA/UNCID_2207190.8b0f1897-20d8-492d-9ea9-22f771bbae9d.110720_UNC14-SN744_0144_AC0404ABXX_4.tar.gz
TCGA-AR-A1AQ-01A-11R-A12P-07	BRCA	gs://5aa919de-0aa0-43ec-9ec3-288481102b6d/tcga/BRCA/RNA/RNA-Seq/UNC-LCCC/ILLUMINA/UNCID_2207440.747f56be-2fdd-4eb8-99a7-34afd923d8e1.110706_UNC12-SN629_0106_AC043GABXX_5.tar.gz
TCGA-AR-A1AR-01A-31R-A137-07	BRCA	gs://5aa919de-0aa0-43ec-9ec3-288481102b6d/tcga/BRCA/RNA/RNA-Seq/UNC-LCCC/ILLUMINA/UNCID_2207214.6d066a72-f59f-45a8-ab90-216000b36da4.110725_UNC15-SN850_0099_AD0DETABXX_4.tar.gz
TCGA-AR-A1AS-01A-11R-A12P-07	BRCA	gs://5aa919de-0aa0-43ec-9ec3-288481102b6d/tcga/BRCA/RNA/RNA-Seq/UNC-LCCC/ILLUMINA/UNCID_2207185.e7b64cc3-9b2b-4938-9896-84b640d1586f.110720_UNC14-SN744_0145_BB086PABXX_6.tar.gz
TCGA-AR-A1AT-01A-11R-A12P-07	BRCA	gs://5aa919de-0aa0-43ec-9ec3-288481102b6d/tcga/BRCA/RNA/RNA-Seq/UNC-LCCC/ILLUMINA/UNCID_2207202.e70e1882-b4be-4ed6-9c2d-4e8c84fde633.110720_UNC14-SN744_0145_BB086PABXX_5.tar.gz
TCGA-AR-A1AU-01A-11R-A12P-07	BRCA	gs://5aa919de-0aa0-43ec-9ec3-288481102b6d/tcga/BRCA/RNA/RNA-Seq/UNC-LCCC/ILLUMINA/UNCID_2207188.bb07b646-1dcc-4cf5-9aae-1df150e84a84.110720_UNC14-SN744_0145_BB086PABXX_4.tar.gz
TCGA-AR-A1AV-01A-21R-A12P-07	BRCA	gs://5aa919de-0aa0-43ec-9ec3-288481102b6d/tcga/BRCA/RNA/RNA-Seq/UNC-LCCC/ILLUMINA/UNCID_2207095.dddfaed8-0d0e-42ba-9add-fae3cc1e5a9a.110725_UNC11-SN627_0129_BC040FABXX_4.tar.gz
TCGA-AR-A1AW-01A-21R-A12P-07	BRCA	gs://5aa919de-0aa0-43ec-9ec3-288481102b6d/tcga/BRCA/RNA/RNA-Seq/UNC-LCCC/ILLUMINA/UNCID_2206980.cff4a5bc-ba2b-47d6-8d36-6277ae991606.110801_UNC10-SN254_0250_AC01YCABXX_1.tar.gz
TCGA-AR-A1AX-01A-11R-A12P-07	BRCA	gs://5aa919de-0aa0-43ec-9ec3-288481102b6d/tcga/BRCA/RNA/RNA-Seq/UNC-LCCC/ILLUMINA/UNCID_2207431.66626142-7c5c-4ed0-8ef0-f4133423f275.110706_UNC12-SN629_0106_AC043GABXX_6.tar.gz
TCGA-AR-A1AY-01A-21R-A12P-07	BRCA	gs://5aa919de-0aa0-43ec-9ec3-288481102b6d/tcga/BRCA/RNA/RNA-Seq/UNC-LCCC/ILLUMINA/UNCID_2207503.49c4166c-701a-4f53-8968-99aec3347214.110706_UNC12-SN629_0106_AC043GABXX_7.tar.gz
TCGA-AR-A24H-01A-11R-A169-07	BRCA	gs://5aa919de-0aa0-43ec-9ec3-288481102b6d/tcga/BRCA/RNA/RNA-Seq/UNC-LCCC/ILLUMINA/UNCID_2206309.a4ae2bc2-bc93-4f5c-aef7-730eb0e2ba0c.110919_UNC12-SN629_0142_BB00V1ABXX_4_CGATGT.tar.gz
TCGA-AR-A24K-01A-11R-A169-07	BRCA	gs://5aa919de-0aa0-43ec-9ec3-288481102b6d/tcga/BRCA/RNA/RNA-Seq/UNC-LCCC/ILLUMINA/UNCID_2206513.e3008c10-aa31-40ef-ad50-77fd8ec7a1a9.110919_UNC12-SN629_0142_BB00V1ABXX_5_CGATGT.tar.gz
TCGA-AR-A24L-01A-11R-A169-07	BRCA	gs://5aa919de-0aa0-43ec-9ec3-288481102b6d/tcga/BRCA/RNA/RNA-Seq/UNC-LCCC/ILLUMINA/UNCID_2206243.bfa78a45-16bf-410a-816d-bd369ded91e5.110919_UNC12-SN629_0142_BB00V1ABXX_6_CGATGT.tar.gz
TCGA-AR-A24M-01A-11R-A169-07	BRCA	gs://5aa919de-0aa0-43ec-9ec3-288481102b6d/tcga/BRCA/RNA/RNA-Seq/UNC-LCCC/ILLUMINA/UNCID_2206512.4977200c-765d-475f-8df4-bf8d9a3b0aa9.110919_UNC12-SN629_0142_BB00V1ABXX_7_CGATGT.tar.gz
TCGA-AR-A24N-01A-11R-A169-07	BRCA	gs://5aa919de-0aa0-43ec-9ec3-288481102b6d/tcga/BRCA/RNA/RNA-Seq/UNC-LCCC/ILLUMINA/UNCID_2206199.48bf0fa5-66c2-495d-93ef-943bc7ff31ac.110919_UNC12-SN629_0142_BB00V1ABXX_8_CGATGT.tar.gz
TCGA-AR-A24O-01A-11R-A169-07	BRCA	gs://5aa919de-0aa0-43ec-9ec3-288481102b6d/tcga/BRCA/RNA/RNA-Seq/UNC-LCCC/ILLUMINA/UNCID_2206531.2cd8167d-d35f-43e8-927f-cd7decebd9cf.110921_UNC16-SN851_0089_AB0101ABXX_1_CGATGT.tar.gz
TCGA-AR-A24P-01A-11R-A169-07	BRCA	gs://5aa919de-0aa0-43ec-9ec3-288481102b6d/tcga/BRCA/RNA/RNA-Seq/UNC-LCCC/ILLUMINA/UNCID_2206469.49bdbb64-75a8-4a30-bde6-57f3c2a38f9b.110921_UNC16-SN851_0089_AB0101ABXX_2_CGATGT.tar.gz
TCGA-AR-A24Q-01A-12R-A169-07	BRCA	gs://5aa919de-0aa0-43ec-9ec3-288481102b6d/tcga/BRCA/RNA/RNA-Seq/UNC-LCCC/ILLUMINA/UNCID_2206473.72c34d2c-f255-492b-9249-e9e9c506ece2.110921_UNC16-SN851_0089_AB0101ABXX_3_CGATGT.tar.gz
TCGA-AR-A24R-01A-11R-A169-07	BRCA	gs://5aa919de-0aa0-43ec-9ec3-288481102b6d/tcga/BRCA/RNA/RNA-Seq/UNC-LCCC/ILLUMINA/UNCID_2206468.401721b2-a1d1-46d3-b73c-ec06df30d61e.110921_UNC16-SN851_0089_AB0101ABXX_4_CGATGT.tar.gz
TCGA-AR-A24S-01A-11R-A169-07	BRCA	gs://5aa919de-0aa0-43ec-9ec3-288481102b6d/tcga/BRCA/RNA/RNA-Seq/UNC-LCCC/ILLUMINA/UNCID_2206532.3795f6d6-3a1d-4b41-8a4b-e832078e9d48.110921_UNC16-SN851_0089_AB0101ABXX_5_CGATGT.tar.gz
TCGA-AR-A24T-01A-11R-A169-07	BRCA	gs://5aa919de-0aa0-43ec-9ec3-288481102b6d/tcga/BRCA/RNA/RNA-Seq/UNC-LCCC/ILLUMINA/UNCID_2206464.d2e1fdf7-1ac9-49e9-a611-b15c90772bf6.110921_UNC16-SN851_0089_AB0101ABXX_6_CGATGT.tar.gz
TCGA-AR-A24U-01A-11R-A169-07	BRCA	gs://5aa919de-0aa0-43ec-9ec3-288481102b6d/tcga/BRCA/RNA/RNA-Seq/UNC-LCCC/ILLUMINA/UNCID_2206530.296c69de-2b77-4b3a-a228-9552a8a9836e.110921_UNC16-SN851_0089_AB0101ABXX_7_CGATGT.tar.gz
TCGA-AR-A24V-01A-21R-A169-07	BRCA	gs://5aa919de-0aa0-43ec-9ec3-288481102b6d/tcga/BRCA/RNA/RNA-Seq/UNC-LCCC/ILLUMINA/UNCID_2206463.29b04717-c5f2-4d4c-b006-e5c5f0aade7a.110921_UNC16-SN851_0089_AB0101ABXX_8_CGATGT.tar.gz
TCGA-AR-A24W-01A-11R-A169-07	BRCA	gs://5aa919de-0aa0-43ec-9ec3-288481102b6d/tcga/BRCA/RNA/RNA-Seq/UNC-LCCC/ILLUMINA/UNCID_2206784.a2f3fd7f-9a5d-44aa-8810-4978abad6e12.110912_UNC16-SN851_0086_AB011WABXX_1_CGATGT.tar.gz
TCGA-AR-A24X-01A-11R-A169-07	BRCA	gs://5aa919de-0aa0-43ec-9ec3-288481102b6d/tcga/BRCA/RNA/RNA-Seq/UNC-LCCC/ILLUMINA/UNCID_2239821.42a7e579-365d-4393-8b98-e4516863299e.110912_UNC16-SN851_0086_AB011WABXX_2_CGATGT.tar.gz
TCGA-AR-A24Z-01A-11R-A169-07	BRCA	gs://5aa919de-0aa0-43ec-9ec3-288481102b6d/tcga/BRCA/RNA/RNA-Seq/UNC-LCCC/ILLUMINA/UNCID_2206772.8d0d1eea-9e60-4507-8cfa-1fac66edc8a4.110912_UNC16-SN851_0086_AB011WABXX_3_CGATGT.tar.gz
TCGA-AR-A250-01A-31R-A169-07	BRCA	gs://5aa919de-0aa0-43ec-9ec3-288481102b6d/tcga/BRCA/RNA/RNA-Seq/UNC-LCCC/ILLUMINA/UNCID_2206753.86373f83-264a-4875-8672-749ea434422f.110912_UNC16-SN851_0086_AB011WABXX_4_CGATGT.tar.gz
TCGA-AR-A251-01A-12R-A169-07	BRCA	gs://5aa919de-0aa0-43ec-9ec3-288481102b6d/tcga/BRCA/RNA/RNA-Seq/UNC-LCCC/ILLUMINA/UNCID_2206764.06760907-c6ec-4b72-bfd4-87811823b8ba.110912_UNC16-SN851_0086_AB011WABXX_5_CGATGT.tar.gz
TCGA-AR-A252-01A-11R-A169-07	BRCA	gs://5aa919de-0aa0-43ec-9ec3-288481102b6d/tcga/BRCA/RNA/RNA-Seq/UNC-LCCC/ILLUMINA/UNCID_2239867.f325c7a8-46b0-4d75-9228-db391c270c71.110912_UNC16-SN851_0086_AB011WABXX_6_CGATGT.tar.gz
TCGA-AR-A254-01A-21R-A169-07	BRCA	gs://5aa919de-0aa0-43ec-9ec3-288481102b6d/tcga/BRCA/RNA/RNA-Seq/UNC-LCCC/ILLUMINA/UNCID_2239794.5741e1ce-5d4c-40dc-aa01-e71a45341884.110907_UNC13-SN749_0110_AB00RJABXX_6_CTTGTA.tar.gz
TCGA-AR-A255-01A-11R-A169-07	BRCA	gs://5aa919de-0aa0-43ec-9ec3-288481102b6d/tcga/BRCA/RNA/RNA-Seq/UNC-LCCC/ILLUMINA/UNCID_2206749.5f714b76-1ed1-4828-8b66-3627c5d78189.110912_UNC16-SN851_0086_AB011WABXX_7_CGATGT.tar.gz
TCGA-AR-A256-01A-11R-A169-07	BRCA	gs://5aa919de-0aa0-43ec-9ec3-288481102b6d/tcga/BRCA/RNA/RNA-Seq/UNC-LCCC/ILLUMINA/UNCID_2206769.60534f8f-970a-4308-9844-a3a41dd6c187.110912_UNC16-SN851_0086_AB011WABXX_8_CGATGT.tar.gz
TCGA-AR-A2LE-01A-11R-A180-07	BRCA	gs://5aa919de-0aa0-43ec-9ec3-288481102b6d/tcga/BRCA/RNA/RNA-Seq/UNC-LCCC/ILLUMINA/UNCID_2206584.5c052fcb-a9f9-4d6a-86cd-6fa490fe9d74.110926_UNC9-SN296_0244_AD0DW1ABXX_8_ACTTGA.tar.gz
TCGA-AR-A2LH-01A-31R-A18M-07	BRCA	gs://5aa919de-0aa0-43ec-9ec3-288481102b6d/tcga/BRCA/RNA/RNA-Seq/UNC-LCCC/ILLUMINA/UNCID_2203554.6aa1a643-013f-43d4-a3e6-a4a946ac3678.111101_UNC13-SN749_0132_AD0ETKABXX_4_GGCTAC.tar.gz
TCGA-AR-A2LJ-01A-12R-A19W-07	BRCA	gs://5aa919de-0aa0-43ec-9ec3-288481102b6d/tcga/BRCA/RNA/RNA-Seq/UNC-LCCC/ILLUMINA/UNCID_2185075.52cca577-c5d1-4dff-9e3a-4007beb120db.130124_UNC9-SN296_0328_AD188HACXX_7_GTGGCC.tar.gz
TCGA-AR-A2LK-01A-11R-A180-07	BRCA	gs://5aa919de-0aa0-43ec-9ec3-288481102b6d/tcga/BRCA/RNA/RNA-Seq/UNC-LCCC/ILLUMINA/UNCID_2206653.047160f7-3727-4915-b02d-61557350d88b.111005_UNC10-SN254_0286_BD0DPMABXX_1_ACTTGA.tar.gz
TCGA-AR-A2LL-01A-11R-A180-07	BRCA	gs://5aa919de-0aa0-43ec-9ec3-288481102b6d/tcga/BRCA/RNA/RNA-Seq/UNC-LCCC/ILLUMINA/UNCID_2206654.2c08d3bc-c5f6-4077-86b5-633ed85818ec.111005_UNC10-SN254_0286_BD0DPMABXX_2_ACTTGA.tar.gz
TCGA-AR-A2LM-01A-11R-A180-07	BRCA	gs://5aa919de-0aa0-43ec-9ec3-288481102b6d/tcga/BRCA/RNA/RNA-Seq/UNC-LCCC/ILLUMINA/UNCID_2206652.461cbf67-a11d-4411-95b5-cf83ecf05d02.111005_UNC10-SN254_0286_BD0DPMABXX_3_ACTTGA.tar.gz
TCGA-AR-A2LN-01A-21R-A18M-07	BRCA	gs://5aa919de-0aa0-43ec-9ec3-288481102b6d/tcga/BRCA/RNA/RNA-Seq/UNC-LCCC/ILLUMINA/UNCID_2203561.8a23348d-3371-431e-a6c8-b031cde82279.111101_UNC13-SN749_0132_AD0ETKABXX_5_GGCTAC.tar.gz
TCGA-AR-A2LO-01A-31R-A18M-07	BRCA	gs://5aa919de-0aa0-43ec-9ec3-288481102b6d/tcga/BRCA/RNA/RNA-Seq/UNC-LCCC/ILLUMINA/UNCID_2203545.3e71718b-3ab9-4b0d-a92b-52c46e6f1670.111101_UNC13-SN749_0132_AD0ETKABXX_6_GGCTAC.tar.gz
TCGA-AR-A2LQ-01A-22R-A18M-07	BRCA	gs://5aa919de-0aa0-43ec-9ec3-288481102b6d/tcga/BRCA/RNA/RNA-Seq/UNC-LCCC/ILLUMINA/UNCID_2203553.7a72bd47-7504-4a59-ae95-096c32f70965.111101_UNC13-SN749_0132_AD0ETKABXX_7_GGCTAC.tar.gz
TCGA-AR-A2LR-01A-12R-A18M-07	BRCA	gs://5aa919de-0aa0-43ec-9ec3-288481102b6d/tcga/BRCA/RNA/RNA-Seq/UNC-LCCC/ILLUMINA/UNCID_2203534.9f693816-6957-413c-a100-54f7bc0eddf9.111101_UNC13-SN749_0132_AD0ETKABXX_8_GGCTAC.tar.gz
TCGA-AR-A5QM-01A-11R-A27Q-07	BRCA	gs://5aa919de-0aa0-43ec-9ec3-288481102b6d/tcga/BRCA/RNA/RNA-Seq/UNC-LCCC/ILLUMINA/UNCID_2170104.6bbb74ed-93be-4cbe-a854-4ea6aaec0615.130517_UNC9-SN296_0366_BD250HACXX_2_TAGCTT.tar.gz
TCGA-AR-A5QN-01A-12R-A28M-07	BRCA	gs://5aa919de-0aa0-43ec-9ec3-288481102b6d/tcga/BRCA/RNA/RNA-Seq/UNC-LCCC/ILLUMINA/UNCID_2171164.76353751-a05c-432e-a35b-12f2bf62a494.130513_UNC14-SN744_0340_BD250CACXX_1_ACTTGA.tar.gz
TCGA-AR-A5QP-01A-11R-A28M-07	BRCA	gs://5aa919de-0aa0-43ec-9ec3-288481102b6d/tcga/BRCA/RNA/RNA-Seq/UNC-LCCC/ILLUMINA/UNCID_2171065.b2d0c724-40ae-44ca-90eb-ce86a9546c05.130513_UNC14-SN744_0340_BD250CACXX_5_ACTTGA.tar.gz
TCGA-AR-A5QQ-01A-11R-A28M-07	BRCA	gs://5aa919de-0aa0-43ec-9ec3-288481102b6d/tcga/BRCA/RNA/RNA-Seq/UNC-LCCC/ILLUMINA/UNCID_2171115.16f90247-c9a5-40d5-a3a1-08bba2d1d266.130513_UNC14-SN744_0340_BD250CACXX_2_ACTTGA.tar.gz
TCGA-B6-A0I1-01A-11R-A21T-07	BRCA	gs://5aa919de-0aa0-43ec-9ec3-288481102b6d/tcga/BRCA/RNA/RNA-Seq/UNC-LCCC/ILLUMINA/UNCID_2189438.785856FC-D042-4B7F-A137-95B17C59B876.120529_UNC16-SN851_0164_AD12VAACXX_5_TTAGGC.tar.gz
TCGA-B6-A0I2-01A-11R-A034-07	BRCA	gs://5aa919de-0aa0-43ec-9ec3-288481102b6d/tcga/BRCA/RNA/RNA-Seq/UNC-LCCC/ILLUMINA/UNCID_2210173.7175b3eb-5198-4d7f-b205-91ae8df344b4.110412_UNC13-SN749_0051_AB0168ABXX_1.tar.gz
TCGA-B6-A0I5-01A-11R-A034-07	BRCA	gs://5aa919de-0aa0-43ec-9ec3-288481102b6d/tcga/BRCA/RNA/RNA-Seq/UNC-LCCC/ILLUMINA/UNCID_2210174.2448118f-9664-4b9e-b67f-c019cf5b8d35.110412_UNC13-SN749_0051_AB0168ABXX_2.tar.gz
TCGA-B6-A0I6-01A-11R-A034-07	BRCA	gs://5aa919de-0aa0-43ec-9ec3-288481102b6d/tcga/BRCA/RNA/RNA-Seq/UNC-LCCC/ILLUMINA/UNCID_2210154.09c248f8-cdd7-4c13-9085-26c56544bcf7.110412_UNC13-SN749_0051_AB0168ABXX_3.tar.gz
TCGA-B6-A0I8-01A-11R-A034-07	BRCA	gs://5aa919de-0aa0-43ec-9ec3-288481102b6d/tcga/BRCA/RNA/RNA-Seq/UNC-LCCC/ILLUMINA/UNCID_2210188.c71ca9f7-248f-460c-b5d3-afb2c648fef2.110412_UNC13-SN749_0051_AB0168ABXX_4.tar.gz
TCGA-B6-A0I9-01A-11R-A034-07	BRCA	gs://5aa919de-0aa0-43ec-9ec3-288481102b6d/tcga/BRCA/RNA/RNA-Seq/UNC-LCCC/ILLUMINA/UNCID_2210160.1a99c4ba-6948-4054-96cd-62164ff4a6f0.110412_UNC13-SN749_0051_AB0168ABXX_5.tar.gz
TCGA-B6-A0IA-01A-11R-A034-07	BRCA	gs://5aa919de-0aa0-43ec-9ec3-288481102b6d/tcga/BRCA/RNA/RNA-Seq/UNC-LCCC/ILLUMINA/UNCID_2210162.80cfaf9d-f0aa-4a35-918a-2eaad05b3a5a.110412_UNC13-SN749_0051_AB0168ABXX_6.tar.gz
TCGA-B6-A0IB-01A-11R-A034-07	BRCA	gs://5aa919de-0aa0-43ec-9ec3-288481102b6d/tcga/BRCA/RNA/RNA-Seq/UNC-LCCC/ILLUMINA/UNCID_2210150.9857acef-08eb-43d6-b086-4b513e23753a.110412_UNC13-SN749_0051_AB0168ABXX_7.tar.gz
TCGA-B6-A0IC-01A-11R-A034-07	BRCA	gs://5aa919de-0aa0-43ec-9ec3-288481102b6d/tcga/BRCA/RNA/RNA-Seq/UNC-LCCC/ILLUMINA/UNCID_2210172.718599d7-723a-4121-ac07-51120cde9af1.110412_UNC13-SN749_0051_AB0168ABXX_8.tar.gz
TCGA-B6-A0IE-01A-11R-A034-07	BRCA	gs://5aa919de-0aa0-43ec-9ec3-288481102b6d/tcga/BRCA/RNA/RNA-Seq/UNC-LCCC/ILLUMINA/UNCID_2210133.f40b4aa3-b474-4c2e-a197-0347e46d3309.110412_UNC13-SN749_0053_BB018EABXX_1.tar.gz
TCGA-B6-A0IG-01A-11R-A034-07	BRCA	gs://5aa919de-0aa0-43ec-9ec3-288481102b6d/tcga/BRCA/RNA/RNA-Seq/UNC-LCCC/ILLUMINA/UNCID_2210153.463d3f12-16bb-456a-8fb1-f200c7996406.110412_UNC13-SN749_0053_BB018EABXX_2.tar.gz
TCGA-B6-A0IH-01A-11R-A115-07	BRCA	gs://5aa919de-0aa0-43ec-9ec3-288481102b6d/tcga/BRCA/RNA/RNA-Seq/UNC-LCCC/ILLUMINA/UNCID_2209552.76fabc98-ad85-4315-8653-4028e24cd2ff.110510_UNC15-SN850_0068_AB0BDUABXX_4.tar.gz
TCGA-B6-A0IJ-01A-11R-A034-07	BRCA	gs://5aa919de-0aa0-43ec-9ec3-288481102b6d/tcga/BRCA/RNA/RNA-Seq/UNC-LCCC/ILLUMINA/UNCID_2210132.f77e9ef0-0a62-426b-98d9-6813edeb63a5.110412_UNC13-SN749_0053_BB018EABXX_3.tar.gz
TCGA-B6-A0IK-01A-12R-A056-07	BRCA	gs://5aa919de-0aa0-43ec-9ec3-288481102b6d/tcga/BRCA/RNA/RNA-Seq/UNC-LCCC/ILLUMINA/UNCID_2210766.8fb338fe-ffa8-45c2-857b-f713d1935330.110318_SN744_0079_AB042LABXX_5.tar.gz
TCGA-B6-A0IM-01A-11R-A034-07	BRCA	gs://5aa919de-0aa0-43ec-9ec3-288481102b6d/tcga/BRCA/RNA/RNA-Seq/UNC-LCCC/ILLUMINA/UNCID_2209600.53f4d557-cad7-4367-9546-c10752cc6189.110503_UNC12-SN629_0080_BC011MABXX_4.tar.gz
TCGA-B6-A0IN-01A-11R-A034-07	BRCA	gs://5aa919de-0aa0-43ec-9ec3-288481102b6d/tcga/BRCA/RNA/RNA-Seq/UNC-LCCC/ILLUMINA/UNCID_2209612.4eaae575-d631-4e2e-8e70-4b4e0a429d74.110503_UNC12-SN629_0080_BC011MABXX_5.tar.gz
TCGA-B6-A0IO-01A-11R-A034-07	BRCA	gs://5aa919de-0aa0-43ec-9ec3-288481102b6d/tcga/BRCA/RNA/RNA-Seq/UNC-LCCC/ILLUMINA/UNCID_2209699.e7a1527b-dbaf-48ae-a322-e54efd36985d.110503_UNC12-SN629_0080_BC011MABXX_6.tar.gz
TCGA-B6-A0IP-01A-11R-A034-07	BRCA	gs://5aa919de-0aa0-43ec-9ec3-288481102b6d/tcga/BRCA/RNA/RNA-Seq/UNC-LCCC/ILLUMINA/UNCID_2209615.9384eb09-5787-49e8-b07e-bd9f71997771.110503_UNC12-SN629_0080_BC011MABXX_7.tar.gz
TCGA-B6-A0IQ-01A-11R-A034-07	BRCA	gs://5aa919de-0aa0-43ec-9ec3-288481102b6d/tcga/BRCA/RNA/RNA-Seq/UNC-LCCC/ILLUMINA/UNCID_2209613.2e9c893c-1d72-49a7-8755-1ede20b26fcf.110503_UNC12-SN629_0080_BC011MABXX_8.tar.gz
TCGA-B6-A0RE-01A-11R-A056-07	BRCA	gs://5aa919de-0aa0-43ec-9ec3-288481102b6d/tcga/BRCA/RNA/RNA-Seq/UNC-LCCC/ILLUMINA/UNCID_2210783.ad46ed65-3cc2-4956-9d90-3e1edca24417.110318_SN744_0079_AB042LABXX_6.tar.gz
TCGA-B6-A0RG-01A-11R-A056-07	BRCA	gs://5aa919de-0aa0-43ec-9ec3-288481102b6d/tcga/BRCA/RNA/RNA-Seq/UNC-LCCC/ILLUMINA/UNCID_2210844.006e88ce-ad31-45bf-8da5-802f0e387b3a.110318_SN744_0079_AB042LABXX_7.tar.gz
TCGA-B6-A0RH-01A-21R-A115-07	BRCA	gs://5aa919de-0aa0-43ec-9ec3-288481102b6d/tcga/BRCA/RNA/RNA-Seq/UNC-LCCC/ILLUMINA/UNCID_2236385.d40f62c9-c134-4477-98d7-11d343b5e867.110607_UNC14-SN744_0125_BD0CRWABXX_3.tar.gz
TCGA-B6-A0RI-01A-11R-A056-07	BRCA	gs://5aa919de-0aa0-43ec-9ec3-288481102b6d/tcga/BRCA/RNA/RNA-Seq/UNC-LCCC/ILLUMINA/UNCID_2210823.6f5986b6-28b9-4213-97a9-899190ea36dd.110318_SN744_0080_BB042NABXX_1.tar.gz
TCGA-B6-A0RL-01A-11R-A084-07	BRCA	gs://5aa919de-0aa0-43ec-9ec3-288481102b6d/tcga/BRCA/RNA/RNA-Seq/UNC-LCCC/ILLUMINA/UNCID_2210568.0e704d8f-c0c0-4165-83c4-a1fa93014894.110325_UNC13-SN749_0048_BB02DUABXX_1.tar.gz
TCGA-B6-A0RM-01A-11R-A084-07	BRCA	gs://5aa919de-0aa0-43ec-9ec3-288481102b6d/tcga/BRCA/RNA/RNA-Seq/UNC-LCCC/ILLUMINA/UNCID_2211089.17fdb26d-d808-4b0d-a794-6b664dae8b2b.110315_UNC9-SN296_0160_BB05L8ABXX_5.tar.gz
TCGA-B6-A0RN-01A-12R-A084-07	BRCA	gs://5aa919de-0aa0-43ec-9ec3-288481102b6d/tcga/BRCA/RNA/RNA-Seq/UNC-LCCC/ILLUMINA/UNCID_2211055.c417152a-d278-4aeb-951e-a7b6ae5654c1.110315_UNC9-SN296_0160_BB05L8ABXX_6.tar.gz
TCGA-B6-A0RO-01A-22R-A084-07	BRCA	gs://5aa919de-0aa0-43ec-9ec3-288481102b6d/tcga/BRCA/RNA/RNA-Seq/UNC-LCCC/ILLUMINA/UNCID_2210338.d99fef01-1eb5-4300-8031-d5a157fd5b28.110406_UNC13-SN749_0050_BB05L2ABXX_2.tar.gz
TCGA-B6-A0RP-01A-21R-A084-07	BRCA	gs://5aa919de-0aa0-43ec-9ec3-288481102b6d/tcga/BRCA/RNA/RNA-Seq/UNC-LCCC/ILLUMINA/UNCID_2210358.a77173cb-3e81-4957-a76f-18824d5e06dd.110406_UNC13-SN749_0050_BB05L2ABXX_3.tar.gz
TCGA-B6-A0RQ-01A-11R-A115-07	BRCA	gs://5aa919de-0aa0-43ec-9ec3-288481102b6d/tcga/BRCA/RNA/RNA-Seq/UNC-LCCC/ILLUMINA/UNCID_2208797.184fe3c4-58bb-45c5-a9a5-9a8a56985f9f.110607_UNC14-SN744_0125_BD0CRWABXX_4.tar.gz
TCGA-B6-A0RS-01A-11R-A084-07	BRCA	gs://5aa919de-0aa0-43ec-9ec3-288481102b6d/tcga/BRCA/RNA/RNA-Seq/UNC-LCCC/ILLUMINA/UNCID_2209820.be1f09ae-deec-45d7-8504-fea3f6e7feb4.110426_UNC12-SN629_0077_AB08WNABXX_5.tar.gz
TCGA-B6-A0RT-01A-21R-A084-07	BRCA	gs://5aa919de-0aa0-43ec-9ec3-288481102b6d/tcga/BRCA/RNA/RNA-Seq/UNC-LCCC/ILLUMINA/UNCID_2209826.2b721e04-5452-4b34-b3df-c6cdd04e87b1.110426_UNC12-SN629_0077_AB08WNABXX_6.tar.gz
TCGA-B6-A0RU-01A-11R-A084-07	BRCA	gs://5aa919de-0aa0-43ec-9ec3-288481102b6d/tcga/BRCA/RNA/RNA-Seq/UNC-LCCC/ILLUMINA/UNCID_2210627.7abad802-817a-4d95-b022-f21cc4b1d9bc.110325_UNC13-SN749_0048_BB02DUABXX_2.tar.gz
TCGA-B6-A0RV-01A-11R-A084-07	BRCA	gs://5aa919de-0aa0-43ec-9ec3-288481102b6d/tcga/BRCA/RNA/RNA-Seq/UNC-LCCC/ILLUMINA/UNCID_2210541.25068ef3-d87f-45e2-a15f-152b87e9dedb.110325_UNC13-SN749_0048_BB02DUABXX_3.tar.gz
TCGA-B6-A0WS-01A-11R-A115-07	BRCA	gs://5aa919de-0aa0-43ec-9ec3-288481102b6d/tcga/BRCA/RNA/RNA-Seq/UNC-LCCC/ILLUMINA/UNCID_2208965.44bd10a8-c4c0-466c-8cd8-31a5da70ba0b.110607_UNC14-SN744_0125_BD0CRWABXX_5.tar.gz
TCGA-B6-A0WT-01A-11R-A109-07	BRCA	gs://5aa919de-0aa0-43ec-9ec3-288481102b6d/tcga/BRCA/RNA/RNA-Seq/UNC-LCCC/ILLUMINA/UNCID_2206775.0507f62d-e776-4efb-bd51-dba9d74090bd.110913_UNC14-SN744_0165_BD0DCHABXX_3.tar.gz
TCGA-B6-A0WV-01A-11R-A109-07	BRCA	gs://5aa919de-0aa0-43ec-9ec3-288481102b6d/tcga/BRCA/RNA/RNA-Seq/UNC-LCCC/ILLUMINA/UNCID_2206751.87bdfb78-8690-4569-ba85-592cd2390c24.110913_UNC14-SN744_0165_BD0DCHABXX_4.tar.gz
TCGA-B6-A0WW-01A-11R-A109-07	BRCA	gs://5aa919de-0aa0-43ec-9ec3-288481102b6d/tcga/BRCA/RNA/RNA-Seq/UNC-LCCC/ILLUMINA/UNCID_2206759.3bdcdadf-67da-4a50-b311-81196c0c8362.110913_UNC14-SN744_0165_BD0DCHABXX_5.tar.gz
TCGA-B6-A0WX-01A-11R-A109-07	BRCA	gs://5aa919de-0aa0-43ec-9ec3-288481102b6d/tcga/BRCA/RNA/RNA-Seq/UNC-LCCC/ILLUMINA/UNCID_2209275.8dc04505-fae5-4185-b3f8-53882fbbb4fd.110506_UNC9-SN296_0179_AB0BEFABXX_2.tar.gz
TCGA-B6-A0WY-01A-11R-A109-07	BRCA	gs://5aa919de-0aa0-43ec-9ec3-288481102b6d/tcga/BRCA/RNA/RNA-Seq/UNC-LCCC/ILLUMINA/UNCID_2209272.90a60ebe-ce7e-4b64-af2a-1676f46e6601.110506_UNC9-SN296_0179_AB0BEFABXX_3.tar.gz
TCGA-B6-A0WZ-01A-11R-A109-07	BRCA	gs://5aa919de-0aa0-43ec-9ec3-288481102b6d/tcga/BRCA/RNA/RNA-Seq/UNC-LCCC/ILLUMINA/UNCID_2209403.dc4a013a-c52a-40ef-8aeb-e1163519cdb8.110506_UNC9-SN296_0179_AB0BEFABXX_8.tar.gz
TCGA-B6-A0X0-01A-21R-A115-07	BRCA	gs://5aa919de-0aa0-43ec-9ec3-288481102b6d/tcga/BRCA/RNA/RNA-Seq/UNC-LCCC/ILLUMINA/UNCID_2208780.222a566c-2bad-4b47-97dc-ca1f60a9a981.110607_UNC14-SN744_0125_BD0CRWABXX_6.tar.gz
TCGA-B6-A0X1-01A-11R-A109-07	BRCA	gs://5aa919de-0aa0-43ec-9ec3-288481102b6d/tcga/BRCA/RNA/RNA-Seq/UNC-LCCC/ILLUMINA/UNCID_2206732.897b769d-f66a-4baf-b5fa-fe92ed49a8b4.110913_UNC14-SN744_0165_BD0DCHABXX_6.tar.gz
TCGA-B6-A0X4-01A-11R-A109-07	BRCA	gs://5aa919de-0aa0-43ec-9ec3-288481102b6d/tcga/BRCA/RNA/RNA-Seq/UNC-LCCC/ILLUMINA/UNCID_2206762.3d3d2beb-8c6f-45d0-bde3-12a68dbd5317.110913_UNC14-SN744_0165_BD0DCHABXX_7.tar.gz
TCGA-B6-A0X5-01A-21R-A109-07	BRCA	gs://5aa919de-0aa0-43ec-9ec3-288481102b6d/tcga/BRCA/RNA/RNA-Seq/UNC-LCCC/ILLUMINA/UNCID_2206734.d4d04af8-9c60-4d14-90a2-c2b211e20092.110913_UNC14-SN744_0165_BD0DCHABXX_8.tar.gz
TCGA-B6-A0X7-01A-11R-A10J-07	BRCA	gs://5aa919de-0aa0-43ec-9ec3-288481102b6d/tcga/BRCA/RNA/RNA-Seq/UNC-LCCC/ILLUMINA/UNCID_2209538.b5ec5184-90d6-4b74-b08c-e39af59bc807.110509_UNC14-SN744_0110_AC02MVABXX_7.tar.gz
TCGA-B6-A1KC-01B-11R-A157-07	BRCA	gs://5aa919de-0aa0-43ec-9ec3-288481102b6d/tcga/BRCA/RNA/RNA-Seq/UNC-LCCC/ILLUMINA/UNCID_2206558.fe5e5b08-d5c0-4165-ae92-bec6a1d98e60.110926_UNC12-SN629_0143_AD0DY7ABXX_4_CTTGTA.tar.gz
TCGA-B6-A1KF-01A-11R-A13Q-07	BRCA	gs://5aa919de-0aa0-43ec-9ec3-288481102b6d/tcga/BRCA/RNA/RNA-Seq/UNC-LCCC/ILLUMINA/UNCID_2206835.e7d1fcd1-eb2a-4b6d-b5bd-6a0a6e4bec66.110829_UNC10-SN254_0271_AC00PWABXX_2_CTTGTA.tar.gz
TCGA-B6-A1KI-01A-11R-A14M-07	BRCA	gs://5aa919de-0aa0-43ec-9ec3-288481102b6d/tcga/BRCA/RNA/RNA-Seq/UNC-LCCC/ILLUMINA/UNCID_2202426.7d34b1bc-ac5a-4365-8dae-75b3f2ea5055.110909_UNC10-SN254_0276_BB0A28ABXX_2_CTTGTA.tar.gz
TCGA-B6-A1KN-01A-11R-A13Q-07	BRCA	gs://5aa919de-0aa0-43ec-9ec3-288481102b6d/tcga/BRCA/RNA/RNA-Seq/UNC-LCCC/ILLUMINA/UNCID_2206816.71b773fb-1efb-4d0f-9499-110ba937ade6.110901_UNC12-SN629_0126_AD0DG0ABXX_5_TGACCA.tar.gz
TCGA-B6-A2IU-01A-32R-A18M-07	BRCA	gs://5aa919de-0aa0-43ec-9ec3-288481102b6d/tcga/BRCA/RNA/RNA-Seq/UNC-LCCC/ILLUMINA/UNCID_2203600.71a6367e-a876-4f1e-b80c-0e2d7d02e7cd.111101_UNC13-SN749_0133_BC04U8ABXX_3_GGCTAC.tar.gz
TCGA-B6-A3ZX-01A-11R-A239-07	BRCA	gs://5aa919de-0aa0-43ec-9ec3-288481102b6d/tcga/BRCA/RNA/RNA-Seq/UNC-LCCC/ILLUMINA/UNCID_2185632.e89806d3-1cd5-4bc0-8e8a-edf823d8f110.121211_UNC16-SN851_0198_AD1KNMACXX_2_ACAGTG.tar.gz
TCGA-B6-A400-01A-11R-A239-07	BRCA	gs://5aa919de-0aa0-43ec-9ec3-288481102b6d/tcga/BRCA/RNA/RNA-Seq/UNC-LCCC/ILLUMINA/UNCID_2185706.6b70d210-9cbd-44bc-a770-a075fd0d4672.121205_UNC14-SN744_0277_BC131TACXX_2_CAGATC.tar.gz
TCGA-B6-A401-01A-11R-A239-07	BRCA	gs://5aa919de-0aa0-43ec-9ec3-288481102b6d/tcga/BRCA/RNA/RNA-Seq/UNC-LCCC/ILLUMINA/UNCID_2185694.2a591fdd-c9e5-4c6e-90f8-8f993450a8d7.121205_UNC14-SN744_0277_BC131TACXX_2_AGTCAA.tar.gz
TCGA-B6-A402-01A-11R-A239-07	BRCA	gs://5aa919de-0aa0-43ec-9ec3-288481102b6d/tcga/BRCA/RNA/RNA-Seq/UNC-LCCC/ILLUMINA/UNCID_2185700.976a1b88-ed7a-493a-8ac9-3d504edfbc76.121205_UNC14-SN744_0277_BC131TACXX_3_CGATGT.tar.gz
TCGA-B6-A408-01A-12R-A24H-07	BRCA	gs://5aa919de-0aa0-43ec-9ec3-288481102b6d/tcga/BRCA/RNA/RNA-Seq/UNC-LCCC/ILLUMINA/UNCID_2185691.bbb7f769-ac55-4e7f-b0bf-acc36294bb05.121205_UNC14-SN744_0277_BC131TACXX_3_GCCAAT.tar.gz
TCGA-B6-A409-01A-11R-A24H-07	BRCA	gs://5aa919de-0aa0-43ec-9ec3-288481102b6d/tcga/BRCA/RNA/RNA-Seq/UNC-LCCC/ILLUMINA/UNCID_2185703.4d9bb08c-d954-4e14-aff2-3bec55cdf1c1.121205_UNC14-SN744_0277_BC131TACXX_4_TGACCA.tar.gz
TCGA-B6-A40B-01A-11R-A239-07	BRCA	gs://5aa919de-0aa0-43ec-9ec3-288481102b6d/tcga/BRCA/RNA/RNA-Seq/UNC-LCCC/ILLUMINA/UNCID_2185689.40c7e862-e1f6-4425-af9d-c9d07161a2ed.121205_UNC14-SN744_0277_BC131TACXX_4_GCCAAT.tar.gz
TCGA-B6-A40C-01A-11R-A239-07	BRCA	gs://5aa919de-0aa0-43ec-9ec3-288481102b6d/tcga/BRCA/RNA/RNA-Seq/UNC-LCCC/ILLUMINA/UNCID_2185688.e04bddbb-224b-4c6c-a8c8-88fd42a52ac5.121205_UNC14-SN744_0277_BC131TACXX_5_CTTGTA.tar.gz
TCGA-BH-A0AU-01A-11R-A12P-07	BRCA	gs://5aa919de-0aa0-43ec-9ec3-288481102b6d/tcga/BRCA/RNA/RNA-Seq/UNC-LCCC/ILLUMINA/UNCID_2207428.d448433c-3c4b-4371-b749-f96af8da2237.110706_UNC12-SN629_0106_AC043GABXX_8.tar.gz
TCGA-BH-A0AU-11A-11R-A12P-07	BRCA	gs://5aa919de-0aa0-43ec-9ec3-288481102b6d/tcga/BRCA/RNA/RNA-Seq/UNC-LCCC/ILLUMINA/UNCID_2207191.eb7e6bfc-79ad-4674-9d58-2cbad8c65658.110720_UNC14-SN744_0145_BB086PABXX_1.tar.gz
TCGA-BH-A0AV-01A-31R-A115-07	BRCA	gs://5aa919de-0aa0-43ec-9ec3-288481102b6d/tcga/BRCA/RNA/RNA-Seq/UNC-LCCC/ILLUMINA/UNCID_2208973.afe0fbfe-18e0-4b80-a44c-7abe3c7e5c93.110607_UNC14-SN744_0125_BD0CRWABXX_7.tar.gz
TCGA-BH-A0AW-01A-11R-A056-07	BRCA	gs://5aa919de-0aa0-43ec-9ec3-288481102b6d/tcga/BRCA/RNA/RNA-Seq/UNC-LCCC/ILLUMINA/UNCID_2210870.8b615995-6210-4dd5-bf58-cf8a109d7648.110318_SN744_0080_BB042NABXX_2.tar.gz
TCGA-BH-A0AY-01A-21R-A00Z-07	BRCA	gs://5aa919de-0aa0-43ec-9ec3-288481102b6d/tcga/BRCA/RNA/RNA-Seq/UNC-LCCC/ILLUMINA/UNCID_2212485.80817359-b0f0-4bea-ada4-b48bea37f5d2.110225_SN254_0195_A81LH6ABXX_8.tar.gz
TCGA-BH-A0AY-11A-23R-A089-07	BRCA	gs://5aa919de-0aa0-43ec-9ec3-288481102b6d/tcga/BRCA/RNA/RNA-Seq/UNC-LCCC/ILLUMINA/UNCID_2206766.d9c8ecc3-0e92-49e9-99e4-9976785c73a6.110909_UNC9-SN296_0240_BD0DDBABXX_4.tar.gz
TCGA-BH-A0AZ-01A-21R-A12P-07	BRCA	gs://5aa919de-0aa0-43ec-9ec3-288481102b6d/tcga/BRCA/RNA/RNA-Seq/UNC-LCCC/ILLUMINA/UNCID_2207082.cb9d4717-15a8-4499-ae3b-e047e5c2926a.110725_UNC11-SN627_0128_AB0AYGABXX_1.tar.gz
TCGA-BH-A0AZ-11A-22R-A12P-07	BRCA	gs://5aa919de-0aa0-43ec-9ec3-288481102b6d/tcga/BRCA/RNA/RNA-Seq/UNC-LCCC/ILLUMINA/UNCID_2207133.ec31d946-74b0-4984-b3d8-cb1bf58e4d20.110725_UNC11-SN627_0129_BC040FABXX_1.tar.gz
TCGA-BH-A0B0-01A-21R-A115-07	BRCA	gs://5aa919de-0aa0-43ec-9ec3-288481102b6d/tcga/BRCA/RNA/RNA-Seq/UNC-LCCC/ILLUMINA/UNCID_2208796.059c8834-efd5-447c-97c6-49fd68c09c0d.110607_UNC14-SN744_0125_BD0CRWABXX_8.tar.gz
TCGA-BH-A0B1-01A-12R-A056-07	BRCA	gs://5aa919de-0aa0-43ec-9ec3-288481102b6d/tcga/BRCA/RNA/RNA-Seq/UNC-LCCC/ILLUMINA/UNCID_2210909.0042b857-502f-4d8e-baac-845c1a9bb64b.110318_SN744_0080_BB042NABXX_3.tar.gz
TCGA-BH-A0B2-01A-11R-A10J-07	BRCA	gs://5aa919de-0aa0-43ec-9ec3-288481102b6d/tcga/BRCA/RNA/RNA-Seq/UNC-LCCC/ILLUMINA/UNCID_2209511.a27c5907-1ad2-4414-a9c9-448f1b484946.110509_UNC14-SN744_0110_AC02MVABXX_8.tar.gz
TCGA-BH-A0B3-01A-11R-A056-07	BRCA	gs://5aa919de-0aa0-43ec-9ec3-288481102b6d/tcga/BRCA/RNA/RNA-Seq/UNC-LCCC/ILLUMINA/UNCID_2210843.6d2744ba-4817-482b-ad46-2e4e0897ad88.110318_SN744_0080_BB042NABXX_4.tar.gz
TCGA-BH-A0B3-11B-21R-A089-07	BRCA	gs://5aa919de-0aa0-43ec-9ec3-288481102b6d/tcga/BRCA/RNA/RNA-Seq/UNC-LCCC/ILLUMINA/UNCID_2206782.bc387ac9-46c2-49b5-9dbb-2d2b5ea2d437.110909_UNC9-SN296_0240_BD0DDBABXX_5.tar.gz
TCGA-BH-A0B4-01A-11R-A00Z-07	BRCA	gs://5aa919de-0aa0-43ec-9ec3-288481102b6d/tcga/BRCA/RNA/RNA-Seq/UNC-LCCC/ILLUMINA/UNCID_2187499.8af4a557-aebf-44ac-8ed5-b8b7b10ed24e.120823_UNC17-SN7001277_0047_AC0Y3YACXX_8_TAGCTT.tar.gz
TCGA-BH-A0B5-01A-11R-A12P-07	BRCA	gs://5aa919de-0aa0-43ec-9ec3-288481102b6d/tcga/BRCA/RNA/RNA-Seq/UNC-LCCC/ILLUMINA/UNCID_2207108.4b964043-f6dd-4f19-ab4c-439ee68ce2b0.110725_UNC11-SN627_0128_AB0AYGABXX_2.tar.gz
TCGA-BH-A0B5-11A-23R-A12P-07	BRCA	gs://5aa919de-0aa0-43ec-9ec3-288481102b6d/tcga/BRCA/RNA/RNA-Seq/UNC-LCCC/ILLUMINA/UNCID_2251245.35429f42-252a-4a9d-8e99-125f26019418.110801_UNC10-SN254_0250_AC01YCABXX_2.tar.gz
TCGA-BH-A0B6-01A-11R-A19W-07	BRCA	gs://5aa919de-0aa0-43ec-9ec3-288481102b6d/tcga/BRCA/RNA/RNA-Seq/UNC-LCCC/ILLUMINA/UNCID_2185081.b455387f-a8b4-43b8-b898-89628723d7da.130124_UNC9-SN296_0328_AD188HACXX_8_GATCAG.tar.gz
TCGA-BH-A0B7-01A-12R-A115-07	BRCA	gs://5aa919de-0aa0-43ec-9ec3-288481102b6d/tcga/BRCA/RNA/RNA-Seq/UNC-LCCC/ILLUMINA/UNCID_2208543.2af2adfe-bd7b-4eb1-9971-182b11075159.110620_UNC11-SN627_0109_AD0CNFABXX_8.tar.gz
TCGA-BH-A0B7-11A-34R-A115-07	BRCA	gs://5aa919de-0aa0-43ec-9ec3-288481102b6d/tcga/BRCA/RNA/RNA-Seq/UNC-LCCC/ILLUMINA/UNCID_2209176.30cee921-7fb5-4543-aeb6-ab3eaf669f84.110527_UNC10-SN254_0224_AD0CPKABXX_1.tar.gz
TCGA-BH-A0B8-01A-21R-A056-07	BRCA	gs://5aa919de-0aa0-43ec-9ec3-288481102b6d/tcga/BRCA/RNA/RNA-Seq/UNC-LCCC/ILLUMINA/UNCID_2210797.de7eef02-1a8d-4a6a-9d87-e2b1430066e3.110318_SN744_0080_BB042NABXX_5.tar.gz
TCGA-BH-A0B8-11A-41R-A089-07	BRCA	gs://5aa919de-0aa0-43ec-9ec3-288481102b6d/tcga/BRCA/RNA/RNA-Seq/UNC-LCCC/ILLUMINA/UNCID_2206743.61e357f3-e4e1-49b8-9e37-7e0ef5a29e23.110909_UNC9-SN296_0240_BD0DDBABXX_6.tar.gz
TCGA-BH-A0B9-01A-11R-A056-07	BRCA	gs://5aa919de-0aa0-43ec-9ec3-288481102b6d/tcga/BRCA/RNA/RNA-Seq/UNC-LCCC/ILLUMINA/UNCID_2187524.d5c39754-79c3-432c-b496-34a394662e17.120823_UNC17-SN7001277_0047_AC0Y3YACXX_4_CAGATC.tar.gz
TCGA-BH-A0BA-01A-11R-A056-07	BRCA	gs://5aa919de-0aa0-43ec-9ec3-288481102b6d/tcga/BRCA/RNA/RNA-Seq/UNC-LCCC/ILLUMINA/UNCID_2210832.651d6ca6-8e1c-4c5a-b7f4-1af98b415561.110318_SN744_0080_BB042NABXX_7.tar.gz
TCGA-BH-A0BA-11A-22R-A19E-07	BRCA	gs://5aa919de-0aa0-43ec-9ec3-288481102b6d/tcga/BRCA/RNA/RNA-Seq/UNC-LCCC/ILLUMINA/UNCID_2189093.3bfd1811-bd2a-439d-8dde-237abcf855af.120604_UNC13-SN749_0179_AC0V5LACXX_3_ATCACG.tar.gz
TCGA-BH-A0BC-01A-22R-A084-07	BRCA	gs://5aa919de-0aa0-43ec-9ec3-288481102b6d/tcga/BRCA/RNA/RNA-Seq/UNC-LCCC/ILLUMINA/UNCID_2210576.9fc55d1c-ecb6-4406-bf25-34f59a0dcfec.110325_UNC13-SN749_0048_BB02DUABXX_4.tar.gz
TCGA-BH-A0BC-11A-22R-A089-07	BRCA	gs://5aa919de-0aa0-43ec-9ec3-288481102b6d/tcga/BRCA/RNA/RNA-Seq/UNC-LCCC/ILLUMINA/UNCID_2206774.32336250-dc07-4e96-9a6c-3c7094fd5342.110909_UNC9-SN296_0240_BD0DDBABXX_7.tar.gz
TCGA-BH-A0BD-01A-11R-A034-07	BRCA	gs://5aa919de-0aa0-43ec-9ec3-288481102b6d/tcga/BRCA/RNA/RNA-Seq/UNC-LCCC/ILLUMINA/UNCID_2212242.bf23a402-18ab-47b7-8bca-a9b01eeaf605.110302_UNC11-SN627_0067_BB04EPABXX_7.tar.gz
TCGA-BH-A0BF-01A-21R-A12P-07	BRCA	gs://5aa919de-0aa0-43ec-9ec3-288481102b6d/tcga/BRCA/RNA/RNA-Seq/UNC-LCCC/ILLUMINA/UNCID_2207081.3491d44a-675b-4510-8699-2ee83f960d02.110725_UNC11-SN627_0128_AB0AYGABXX_3.tar.gz
TCGA-BH-A0BG-01A-11R-A115-07	BRCA	gs://5aa919de-0aa0-43ec-9ec3-288481102b6d/tcga/BRCA/RNA/RNA-Seq/UNC-LCCC/ILLUMINA/UNCID_2208724.70b29dd6-1688-4510-94dd-5fcb26a1a908.110608_UNC13-SN749_0073_BD0CV8ABXX_4.tar.gz
TCGA-BH-A0BJ-01A-11R-A056-07	BRCA	gs://5aa919de-0aa0-43ec-9ec3-288481102b6d/tcga/BRCA/RNA/RNA-Seq/UNC-LCCC/ILLUMINA/UNCID_2210767.224cbe13-ebf8-41eb-ab1c-1d6792a66774.110318_SN744_0080_BB042NABXX_8.tar.gz
TCGA-BH-A0BJ-11A-23R-A089-07	BRCA	gs://5aa919de-0aa0-43ec-9ec3-288481102b6d/tcga/BRCA/RNA/RNA-Seq/UNC-LCCC/ILLUMINA/UNCID_2206765.4317b197-dc43-44f2-8854-557832570098.110909_UNC9-SN296_0240_BD0DDBABXX_8.tar.gz
TCGA-BH-A0BL-01A-11R-A115-07	BRCA	gs://5aa919de-0aa0-43ec-9ec3-288481102b6d/tcga/BRCA/RNA/RNA-Seq/UNC-LCCC/ILLUMINA/UNCID_2208883.39ca8590-3733-4b61-9a46-4ec5e6e0501e.110608_UNC13-SN749_0073_BD0CV8ABXX_5.tar.gz
TCGA-BH-A0BM-01A-11R-A056-07	BRCA	gs://5aa919de-0aa0-43ec-9ec3-288481102b6d/tcga/BRCA/RNA/RNA-Seq/UNC-LCCC/ILLUMINA/UNCID_2210614.986550fb-92db-4e9f-b79a-6c3023dd63a3.110325_UNC11-SN627_0070_AB02DVABXX_1.tar.gz
TCGA-BH-A0BM-11A-12R-A089-07	BRCA	gs://5aa919de-0aa0-43ec-9ec3-288481102b6d/tcga/BRCA/RNA/RNA-Seq/UNC-LCCC/ILLUMINA/UNCID_2206760.fe538d53-c7ce-455f-afe6-cb4fc3a63dbd.110912_UNC13-SN749_0111_AD0DEAABXX_1.tar.gz
TCGA-BH-A0BO-01A-23R-A12D-07	BRCA	gs://5aa919de-0aa0-43ec-9ec3-288481102b6d/tcga/BRCA/RNA/RNA-Seq/UNC-LCCC/ILLUMINA/UNCID_2207950.682a9c8d-8174-4435-9ec8-cb2d58bbe6d5.110628_UNC10-SN254_0239_BD0CTRABXX_5.tar.gz
TCGA-BH-A0BP-01A-11R-A115-07	BRCA	gs://5aa919de-0aa0-43ec-9ec3-288481102b6d/tcga/BRCA/RNA/RNA-Seq/UNC-LCCC/ILLUMINA/UNCID_2209556.acbae442-ba6c-4d28-b3bc-58bb4dd93ece.110510_UNC15-SN850_0068_AB0BDUABXX_5.tar.gz
TCGA-BH-A0BQ-01A-21R-A115-07	BRCA	gs://5aa919de-0aa0-43ec-9ec3-288481102b6d/tcga/BRCA/RNA/RNA-Seq/UNC-LCCC/ILLUMINA/UNCID_2209549.2ada4fe0-57f2-4a54-9580-4e0ae45a2f65.110510_UNC15-SN850_0068_AB0BDUABXX_6.tar.gz
TCGA-BH-A0BQ-11A-33R-A115-07	BRCA	gs://5aa919de-0aa0-43ec-9ec3-288481102b6d/tcga/BRCA/RNA/RNA-Seq/UNC-LCCC/ILLUMINA/UNCID_2208719.4096c8a6-5ead-4410-8da1-a20b0f37cce8.110608_SN254_0230_AC03JGABXX_8.tar.gz
TCGA-BH-A0BR-01A-21R-A115-07	BRCA	gs://5aa919de-0aa0-43ec-9ec3-288481102b6d/tcga/BRCA/RNA/RNA-Seq/UNC-LCCC/ILLUMINA/UNCID_2208887.0ef20000-2c8e-47bb-86e5-ffa2814099a7.110608_SN254_0230_AC03JGABXX_7.tar.gz
TCGA-BH-A0BS-01A-11R-A12P-07	BRCA	gs://5aa919de-0aa0-43ec-9ec3-288481102b6d/tcga/BRCA/RNA/RNA-Seq/UNC-LCCC/ILLUMINA/UNCID_2206979.354c08e2-61d3-4cfa-9d26-76d74dcfe44f.110801_UNC10-SN254_0250_AC01YCABXX_3.tar.gz
TCGA-BH-A0BS-11A-11R-A12P-07	BRCA	gs://5aa919de-0aa0-43ec-9ec3-288481102b6d/tcga/BRCA/RNA/RNA-Seq/UNC-LCCC/ILLUMINA/UNCID_2207506.10d54893-647f-40a9-8aa7-602e04d55faf.110706_UNC12-SN629_0107_BD0DKWABXX_1.tar.gz
TCGA-BH-A0BT-01A-11R-A12P-07	BRCA	gs://5aa919de-0aa0-43ec-9ec3-288481102b6d/tcga/BRCA/RNA/RNA-Seq/UNC-LCCC/ILLUMINA/UNCID_2207011.fe8764cf-04ee-480d-96ce-09d0d388f4f6.110801_UNC10-SN254_0250_AC01YCABXX_4.tar.gz
TCGA-BH-A0BT-11A-21R-A12P-07	BRCA	gs://5aa919de-0aa0-43ec-9ec3-288481102b6d/tcga/BRCA/RNA/RNA-Seq/UNC-LCCC/ILLUMINA/UNCID_2207426.8e31c471-6f4b-4d2d-8594-5c2c91f6e5ef.110706_UNC12-SN629_0107_BD0DKWABXX_2.tar.gz
TCGA-BH-A0BV-01A-11R-A00Z-07	BRCA	gs://5aa919de-0aa0-43ec-9ec3-288481102b6d/tcga/BRCA/RNA/RNA-Seq/UNC-LCCC/ILLUMINA/UNCID_2212118.6dc89d5b-7613-4a0f-bbdc-ba13f51d12cc.110304_UNC12-SN629_0065_AB05PGABXX_5.tar.gz
TCGA-BH-A0BV-11A-31R-A089-07	BRCA	gs://5aa919de-0aa0-43ec-9ec3-288481102b6d/tcga/BRCA/RNA/RNA-Seq/UNC-LCCC/ILLUMINA/UNCID_2236023.452bf9da-c065-4d95-8272-adce3684a9e9.110912_UNC13-SN749_0111_AD0DEAABXX_2.tar.gz
TCGA-BH-A0BW-01A-11R-A115-07	BRCA	gs://5aa919de-0aa0-43ec-9ec3-288481102b6d/tcga/BRCA/RNA/RNA-Seq/UNC-LCCC/ILLUMINA/UNCID_2209179.7e84df9f-1da5-4add-a5e8-a9d9d8af409c.110527_UNC10-SN254_0224_AD0CPKABXX_2.tar.gz
TCGA-BH-A0BW-11A-12R-A115-07	BRCA	gs://5aa919de-0aa0-43ec-9ec3-288481102b6d/tcga/BRCA/RNA/RNA-Seq/UNC-LCCC/ILLUMINA/UNCID_2209175.ca5076dc-0fb2-444f-b34f-305c8479cba3.110527_UNC10-SN254_0224_AD0CPKABXX_3.tar.gz
TCGA-BH-A0BZ-01A-31R-A12P-07	BRCA	gs://5aa919de-0aa0-43ec-9ec3-288481102b6d/tcga/BRCA/RNA/RNA-Seq/UNC-LCCC/ILLUMINA/UNCID_2207432.317ffb84-f4a8-435b-907b-b05587d6515e.110706_UNC12-SN629_0107_BD0DKWABXX_3.tar.gz
TCGA-BH-A0BZ-11A-61R-A12P-07	BRCA	gs://5aa919de-0aa0-43ec-9ec3-288481102b6d/tcga/BRCA/RNA/RNA-Seq/UNC-LCCC/ILLUMINA/UNCID_2207084.561e0da7-0e2c-430c-8a54-c9a3535a1679.110725_UNC11-SN627_0128_AB0AYGABXX_4.tar.gz
TCGA-BH-A0C0-01A-21R-A056-07	BRCA	gs://5aa919de-0aa0-43ec-9ec3-288481102b6d/tcga/BRCA/RNA/RNA-Seq/UNC-LCCC/ILLUMINA/UNCID_2210662.f8ac9655-03ed-4e14-a4d3-88f63ef6bf7c.110325_UNC11-SN627_0070_AB02DVABXX_2.tar.gz
TCGA-BH-A0C0-11A-21R-A089-07	BRCA	gs://5aa919de-0aa0-43ec-9ec3-288481102b6d/tcga/BRCA/RNA/RNA-Seq/UNC-LCCC/ILLUMINA/UNCID_2239802.86c4b2fd-d034-469d-adfa-712055f30dc3.110912_UNC13-SN749_0111_AD0DEAABXX_3.tar.gz
TCGA-BH-A0C1-01B-11R-A12D-07	BRCA	gs://5aa919de-0aa0-43ec-9ec3-288481102b6d/tcga/BRCA/RNA/RNA-Seq/UNC-LCCC/ILLUMINA/UNCID_2207179.73b732bb-f387-4618-a2a3-8c7db1c75fd8.110715_UNC14-SN744_0142_AB099EABXX_6.tar.gz
TCGA-BH-A0C3-01A-21R-A12P-07	BRCA	gs://5aa919de-0aa0-43ec-9ec3-288481102b6d/tcga/BRCA/RNA/RNA-Seq/UNC-LCCC/ILLUMINA/UNCID_2207425.52a863fe-b210-456b-9c2d-545277362b65.110706_UNC12-SN629_0107_BD0DKWABXX_4.tar.gz
TCGA-BH-A0C3-11A-23R-A12P-07	BRCA	gs://5aa919de-0aa0-43ec-9ec3-288481102b6d/tcga/BRCA/RNA/RNA-Seq/UNC-LCCC/ILLUMINA/UNCID_2207080.65923c68-2c86-4b4d-abe2-5320c08bb68f.110725_UNC11-SN627_0128_AB0AYGABXX_5.tar.gz
TCGA-BH-A0C7-01B-11R-A115-07	BRCA	gs://5aa919de-0aa0-43ec-9ec3-288481102b6d/tcga/BRCA/RNA/RNA-Seq/UNC-LCCC/ILLUMINA/UNCID_2208718.e58a6cf4-a4ff-4179-9671-a5661f380a8d.110608_UNC13-SN749_0073_BD0CV8ABXX_6.tar.gz
TCGA-BH-A0DD-01A-31R-A12P-07	BRCA	gs://5aa919de-0aa0-43ec-9ec3-288481102b6d/tcga/BRCA/RNA/RNA-Seq/UNC-LCCC/ILLUMINA/UNCID_2207475.e15ff180-38d3-4614-88ee-3645afaab54b.110706_UNC12-SN629_0107_BD0DKWABXX_5.tar.gz
TCGA-BH-A0DD-11A-23R-A12P-07	BRCA	gs://5aa919de-0aa0-43ec-9ec3-288481102b6d/tcga/BRCA/RNA/RNA-Seq/UNC-LCCC/ILLUMINA/UNCID_2207104.c38c7c6d-7c7c-45ea-9fae-a889e6ce0df5.110725_UNC11-SN627_0128_AB0AYGABXX_6.tar.gz
TCGA-BH-A0DE-01A-11R-A115-07	BRCA	gs://5aa919de-0aa0-43ec-9ec3-288481102b6d/tcga/BRCA/RNA/RNA-Seq/UNC-LCCC/ILLUMINA/UNCID_2209260.b9a1f505-713e-4044-b76e-57134a4802f1.110527_UNC10-SN254_0224_AD0CPKABXX_4.tar.gz
TCGA-BH-A0DG-01A-21R-A12P-07	BRCA	gs://5aa919de-0aa0-43ec-9ec3-288481102b6d/tcga/BRCA/RNA/RNA-Seq/UNC-LCCC/ILLUMINA/UNCID_2207077.a6b72c40-c921-4159-abad-b64e20619241.110725_UNC11-SN627_0128_AB0AYGABXX_7.tar.gz
TCGA-BH-A0DG-11A-43R-A12P-07	BRCA	gs://5aa919de-0aa0-43ec-9ec3-288481102b6d/tcga/BRCA/RNA/RNA-Seq/UNC-LCCC/ILLUMINA/UNCID_2206978.61c8278b-4c06-4563-b1ac-97cceec76ca4.110801_UNC10-SN254_0250_AC01YCABXX_5.tar.gz
TCGA-BH-A0DH-01A-11R-A084-07	BRCA	gs://5aa919de-0aa0-43ec-9ec3-288481102b6d/tcga/BRCA/RNA/RNA-Seq/UNC-LCCC/ILLUMINA/UNCID_2211060.c643222a-e138-4b3c-a96d-02be24ccb0d0.110315_UNC9-SN296_0160_BB05L8ABXX_7.tar.gz
TCGA-BH-A0DH-11A-31R-A089-07	BRCA	gs://5aa919de-0aa0-43ec-9ec3-288481102b6d/tcga/BRCA/RNA/RNA-Seq/UNC-LCCC/ILLUMINA/UNCID_2206758.4a8c96d9-b08d-4812-93ec-c8c9db8139aa.110912_UNC13-SN749_0111_AD0DEAABXX_4.tar.gz
TCGA-BH-A0DI-01A-21R-A12P-07	BRCA	gs://5aa919de-0aa0-43ec-9ec3-288481102b6d/tcga/BRCA/RNA/RNA-Seq/UNC-LCCC/ILLUMINA/UNCID_2207103.91285ac6-c627-4101-b551-28f37b947276.110725_UNC11-SN627_0128_AB0AYGABXX_8.tar.gz
TCGA-BH-A0DK-01A-21R-A056-07	BRCA	gs://5aa919de-0aa0-43ec-9ec3-288481102b6d/tcga/BRCA/RNA/RNA-Seq/UNC-LCCC/ILLUMINA/UNCID_2210579.fef221ff-634b-4188-92cf-5723b9a3c04d.110325_UNC11-SN627_0070_AB02DVABXX_3.tar.gz
TCGA-BH-A0DK-11A-13R-A089-07	BRCA	gs://5aa919de-0aa0-43ec-9ec3-288481102b6d/tcga/BRCA/RNA/RNA-Seq/UNC-LCCC/ILLUMINA/UNCID_2206776.4c1d73ba-31f8-4652-a83d-cc367dde9f43.110912_UNC13-SN749_0111_AD0DEAABXX_5.tar.gz
TCGA-BH-A0DL-01A-11R-A115-07	BRCA	gs://5aa919de-0aa0-43ec-9ec3-288481102b6d/tcga/BRCA/RNA/RNA-Seq/UNC-LCCC/ILLUMINA/UNCID_2208617.1013446f-5beb-485d-809a-efe81a2138dd.110608_UNC13-SN749_0073_BD0CV8ABXX_7.tar.gz
TCGA-BH-A0DL-11A-13R-A115-07	BRCA	gs://5aa919de-0aa0-43ec-9ec3-288481102b6d/tcga/BRCA/RNA/RNA-Seq/UNC-LCCC/ILLUMINA/UNCID_2208970.f6745ef4-b601-4d5f-bb7a-0bf7e1f1671d.110608_UNC13-SN749_0073_BD0CV8ABXX_8.tar.gz
TCGA-BH-A0DO-01B-11R-A12D-07	BRCA	gs://5aa919de-0aa0-43ec-9ec3-288481102b6d/tcga/BRCA/RNA/RNA-Seq/UNC-LCCC/ILLUMINA/UNCID_2207208.46892fa4-f179-4991-99da-629d8cf936f6.110715_UNC14-SN744_0142_AB099EABXX_5.tar.gz
TCGA-BH-A0DO-11A-22R-A12D-07	BRCA	gs://5aa919de-0aa0-43ec-9ec3-288481102b6d/tcga/BRCA/RNA/RNA-Seq/UNC-LCCC/ILLUMINA/UNCID_2207182.eb9e415f-0545-4e97-ad35-b56b0f3db79b.110715_UNC14-SN744_0142_AB099EABXX_4.tar.gz
TCGA-BH-A0DP-01A-21R-A056-07	BRCA	gs://5aa919de-0aa0-43ec-9ec3-288481102b6d/tcga/BRCA/RNA/RNA-Seq/UNC-LCCC/ILLUMINA/UNCID_2210605.72967b75-a711-425a-819d-dd673c5edc44.110325_UNC11-SN627_0070_AB02DVABXX_4.tar.gz
TCGA-BH-A0DP-11A-12R-A089-07	BRCA	gs://5aa919de-0aa0-43ec-9ec3-288481102b6d/tcga/BRCA/RNA/RNA-Seq/UNC-LCCC/ILLUMINA/UNCID_2239676.6ff2976a-2570-409b-afde-b7d2e7f2e4ea.110912_UNC13-SN749_0111_AD0DEAABXX_6.tar.gz
TCGA-BH-A0DQ-01A-11R-A084-07	BRCA	gs://5aa919de-0aa0-43ec-9ec3-288481102b6d/tcga/BRCA/RNA/RNA-Seq/UNC-LCCC/ILLUMINA/UNCID_2211011.6022db68-1e06-4974-b657-cd65aed560c4.110315_UNC9-SN296_0160_BB05L8ABXX_8.tar.gz
TCGA-BH-A0DQ-11A-12R-A089-07	BRCA	gs://5aa919de-0aa0-43ec-9ec3-288481102b6d/tcga/BRCA/RNA/RNA-Seq/UNC-LCCC/ILLUMINA/UNCID_2236011.2b11e565-01a8-4054-a200-03e06765bd5e.110912_UNC13-SN749_0111_AD0DEAABXX_7.tar.gz
TCGA-BH-A0DS-01A-11R-A056-07	BRCA	gs://5aa919de-0aa0-43ec-9ec3-288481102b6d/tcga/BRCA/RNA/RNA-Seq/UNC-LCCC/ILLUMINA/UNCID_2210615.00ee8acd-0841-4c85-a99a-8966a6828dd7.110325_UNC11-SN627_0070_AB02DVABXX_5.tar.gz
TCGA-BH-A0DT-01A-21R-A12D-07	BRCA	gs://5aa919de-0aa0-43ec-9ec3-288481102b6d/tcga/BRCA/RNA/RNA-Seq/UNC-LCCC/ILLUMINA/UNCID_2207187.e88bcf68-e904-4511-92f6-01cbd0da62de.110715_UNC14-SN744_0142_AB099EABXX_3.tar.gz
TCGA-BH-A0DT-11A-12R-A12D-07	BRCA	gs://5aa919de-0aa0-43ec-9ec3-288481102b6d/tcga/BRCA/RNA/RNA-Seq/UNC-LCCC/ILLUMINA/UNCID_2207176.75ba5803-449e-4770-8105-b675af8e6907.110715_UNC14-SN744_0142_AB099EABXX_2.tar.gz
TCGA-BH-A0DV-01A-21R-A12P-07	BRCA	gs://5aa919de-0aa0-43ec-9ec3-288481102b6d/tcga/BRCA/RNA/RNA-Seq/UNC-LCCC/ILLUMINA/UNCID_2207093.0d029d04-13cd-4870-a9e3-9d2e65c9b0b7.110725_UNC11-SN627_0129_BC040FABXX_5.tar.gz
TCGA-BH-A0DV-11A-22R-A12P-07	BRCA	gs://5aa919de-0aa0-43ec-9ec3-288481102b6d/tcga/BRCA/RNA/RNA-Seq/UNC-LCCC/ILLUMINA/UNCID_2207014.09f570eb-a751-41db-9511-300be228f24e.110801_UNC10-SN254_0250_AC01YCABXX_6.tar.gz
TCGA-BH-A0DX-01A-11R-A115-07	BRCA	gs://5aa919de-0aa0-43ec-9ec3-288481102b6d/tcga/BRCA/RNA/RNA-Seq/UNC-LCCC/ILLUMINA/UNCID_2209344.c791026a-9fda-47b4-86fd-9b5933325326.110512_UNC9-SN296_0180_AC036NABXX_1.tar.gz
TCGA-BH-A0DZ-01A-11R-A00Z-07	BRCA	gs://5aa919de-0aa0-43ec-9ec3-288481102b6d/tcga/BRCA/RNA/RNA-Seq/UNC-LCCC/ILLUMINA/UNCID_2213298.4543cecd-6333-473b-b5ce-96d33ab47706.110218_UNC12-SN629_0061_A81DH9ABXX_4.tar.gz
TCGA-BH-A0DZ-11A-22R-A089-07	BRCA	gs://5aa919de-0aa0-43ec-9ec3-288481102b6d/tcga/BRCA/RNA/RNA-Seq/UNC-LCCC/ILLUMINA/UNCID_2319290.f59f9272-412f-4884-9874-a6ff59ab1740.131008_UNC15-SN850_0331_AC2KJ8ACXX_2_ACAGTG.tar.gz
TCGA-BH-A0E0-01A-11R-A056-07	BRCA	gs://5aa919de-0aa0-43ec-9ec3-288481102b6d/tcga/BRCA/RNA/RNA-Seq/UNC-LCCC/ILLUMINA/UNCID_2210584.fac9101c-a974-4415-9eac-d2d433d02b13.110325_UNC11-SN627_0070_AB02DVABXX_6.tar.gz
TCGA-BH-A0E0-11A-13R-A089-07	BRCA	gs://5aa919de-0aa0-43ec-9ec3-288481102b6d/tcga/BRCA/RNA/RNA-Seq/UNC-LCCC/ILLUMINA/UNCID_2206844.5cc82d2c-f960-40c3-9b37-59e087563dc1.110824_UNC13-SN749_0101_BB0AHBABXX_1.tar.gz
TCGA-BH-A0E1-01A-11R-A056-07	BRCA	gs://5aa919de-0aa0-43ec-9ec3-288481102b6d/tcga/BRCA/RNA/RNA-Seq/UNC-LCCC/ILLUMINA/UNCID_2210581.9bf836ee-036e-40f2-88fb-cf903a40d9f5.110325_UNC11-SN627_0070_AB02DVABXX_7.tar.gz
TCGA-BH-A0E1-11A-13R-A089-07	BRCA	gs://5aa919de-0aa0-43ec-9ec3-288481102b6d/tcga/BRCA/RNA/RNA-Seq/UNC-LCCC/ILLUMINA/UNCID_2206845.b6302c6b-2bab-40b1-b835-7f285719fff5.110824_UNC13-SN749_0101_BB0AHBABXX_2.tar.gz
TCGA-BH-A0E2-01A-11R-A056-07	BRCA	gs://5aa919de-0aa0-43ec-9ec3-288481102b6d/tcga/BRCA/RNA/RNA-Seq/UNC-LCCC/ILLUMINA/UNCID_2210671.b605d803-523b-46e6-b656-7d9888d306cc.110325_UNC11-SN627_0070_AB02DVABXX_8.tar.gz
TCGA-BH-A0E6-01A-11R-A034-07	BRCA	gs://5aa919de-0aa0-43ec-9ec3-288481102b6d/tcga/BRCA/RNA/RNA-Seq/UNC-LCCC/ILLUMINA/UNCID_2207015.6bf094a5-1f62-406c-9b3a-e686bb4a074e.110801_UNC13-SN749_0089_BD0DT6ABXX_6.tar.gz
TCGA-BH-A0E7-01A-11R-A034-07	BRCA	gs://5aa919de-0aa0-43ec-9ec3-288481102b6d/tcga/BRCA/RNA/RNA-Seq/UNC-LCCC/ILLUMINA/UNCID_2210990.3850a348-8e53-497d-8e06-680672b19557.110315_UNC9-SN296_0159_AC008BABXX_2.tar.gz
TCGA-BH-A0E9-01B-11R-A115-07	BRCA	gs://5aa919de-0aa0-43ec-9ec3-288481102b6d/tcga/BRCA/RNA/RNA-Seq/UNC-LCCC/ILLUMINA/UNCID_2208723.bfc39e77-7a26-4699-a4a3-217d4ea9425b.110608_SN254_0230_AC03JGABXX_6.tar.gz
TCGA-BH-A0EA-01A-11R-A115-07	BRCA	gs://5aa919de-0aa0-43ec-9ec3-288481102b6d/tcga/BRCA/RNA/RNA-Seq/UNC-LCCC/ILLUMINA/UNCID_2208732.ca71ca96-cbb7-4eab-9487-251dda34e107.110608_SN254_0230_AC03JGABXX_5.tar.gz
TCGA-BH-A0EB-01A-11R-A034-07	BRCA	gs://5aa919de-0aa0-43ec-9ec3-288481102b6d/tcga/BRCA/RNA/RNA-Seq/UNC-LCCC/ILLUMINA/UNCID_2211009.efb01993-cfe4-4f01-b628-ee34fceb4a5e.110315_UNC9-SN296_0159_AC008BABXX_3.tar.gz
TCGA-BH-A0EE-01A-11R-A034-07	BRCA	gs://5aa919de-0aa0-43ec-9ec3-288481102b6d/tcga/BRCA/RNA/RNA-Seq/UNC-LCCC/ILLUMINA/UNCID_2211063.24c0ef45-670d-4595-b623-87f81aeb92a7.110315_UNC9-SN296_0159_AC008BABXX_4.tar.gz
TCGA-BH-A0EI-01A-11R-A115-07	BRCA	gs://5aa919de-0aa0-43ec-9ec3-288481102b6d/tcga/BRCA/RNA/RNA-Seq/UNC-LCCC/ILLUMINA/UNCID_2209161.c6929312-e22d-4d4e-830d-6f735184d9b2.110527_UNC10-SN254_0224_AD0CPKABXX_5.tar.gz
TCGA-BH-A0GY-01A-11R-A056-07	BRCA	gs://5aa919de-0aa0-43ec-9ec3-288481102b6d/tcga/BRCA/RNA/RNA-Seq/UNC-LCCC/ILLUMINA/UNCID_2210580.91d63f86-9c62-47cb-8b4a-e3bd981ab8b2.110325_UNC11-SN627_0071_BB042MABXX_1.tar.gz
TCGA-BH-A0GZ-01A-11R-A056-07	BRCA	gs://5aa919de-0aa0-43ec-9ec3-288481102b6d/tcga/BRCA/RNA/RNA-Seq/UNC-LCCC/ILLUMINA/UNCID_2210577.8ffcb765-094c-4623-b172-ea8400965f00.110325_UNC11-SN627_0071_BB042MABXX_2.tar.gz
TCGA-BH-A0H0-01A-11R-A056-07	BRCA	gs://5aa919de-0aa0-43ec-9ec3-288481102b6d/tcga/BRCA/RNA/RNA-Seq/UNC-LCCC/ILLUMINA/UNCID_2210628.38e26122-c473-41c1-afb0-cd3b9096e9f4.110325_UNC11-SN627_0071_BB042MABXX_3.tar.gz
TCGA-BH-A0H3-01A-11R-A12P-07	BRCA	gs://5aa919de-0aa0-43ec-9ec3-288481102b6d/tcga/BRCA/RNA/RNA-Seq/UNC-LCCC/ILLUMINA/UNCID_2206977.4baa8edc-9ab0-4cd6-b316-dfe1ff7c1f4d.110801_UNC10-SN254_0250_AC01YCABXX_7.tar.gz
TCGA-BH-A0H5-01A-21R-A115-07	BRCA	gs://5aa919de-0aa0-43ec-9ec3-288481102b6d/tcga/BRCA/RNA/RNA-Seq/UNC-LCCC/ILLUMINA/UNCID_2236407.e5378cd0-4045-4afe-8157-7187b3d294ef.110608_UNC11-SN627_0103_BD0CVVABXX_1.tar.gz
TCGA-BH-A0H5-11A-62R-A115-07	BRCA	gs://5aa919de-0aa0-43ec-9ec3-288481102b6d/tcga/BRCA/RNA/RNA-Seq/UNC-LCCC/ILLUMINA/UNCID_2208935.fe1a74fd-c9b4-405b-86a7-61bcb75f825d.110608_UNC11-SN627_0103_BD0CVVABXX_2.tar.gz
TCGA-BH-A0H6-01A-21R-A056-07	BRCA	gs://5aa919de-0aa0-43ec-9ec3-288481102b6d/tcga/BRCA/RNA/RNA-Seq/UNC-LCCC/ILLUMINA/UNCID_2210651.f7e26041-2b2f-45ea-8da9-5a0d5bf25781.110325_UNC11-SN627_0071_BB042MABXX_4.tar.gz
TCGA-BH-A0H7-01A-13R-A056-07	BRCA	gs://5aa919de-0aa0-43ec-9ec3-288481102b6d/tcga/BRCA/RNA/RNA-Seq/UNC-LCCC/ILLUMINA/UNCID_2206923.5969d3bb-19fb-4bda-9483-db4791257b95.110801_UNC13-SN749_0089_BD0DT6ABXX_7.tar.gz
TCGA-BH-A0H7-11A-13R-A089-07	BRCA	gs://5aa919de-0aa0-43ec-9ec3-288481102b6d/tcga/BRCA/RNA/RNA-Seq/UNC-LCCC/ILLUMINA/UNCID_2206843.6136a15e-6c8f-44bc-85c2-c7cbf675cab0.110824_UNC13-SN749_0101_BB0AHBABXX_3.tar.gz
TCGA-BH-A0H9-01A-11R-A056-07	BRCA	gs://5aa919de-0aa0-43ec-9ec3-288481102b6d/tcga/BRCA/RNA/RNA-Seq/UNC-LCCC/ILLUMINA/UNCID_2210531.827431d3-e25a-45b6-9b0f-5732501e2a5b.110325_UNC11-SN627_0071_BB042MABXX_6.tar.gz
TCGA-BH-A0H9-11A-22R-A466-07	BRCA	gs://5aa919de-0aa0-43ec-9ec3-288481102b6d/tcga/BRCA/RNA/RNA-Seq/UNC-LCCC/ILLUMINA/UNCID_2668056.27d4c881-e906-437f-921d-467eb107798a.150108_UNC15-SN850_0402_AC5FTHACXX_2_GTTTCG.tar.gz
TCGA-BH-A0HA-01A-11R-A12P-07	BRCA	gs://5aa919de-0aa0-43ec-9ec3-288481102b6d/tcga/BRCA/RNA/RNA-Seq/UNC-LCCC/ILLUMINA/UNCID_2206976.cffc0fe5-533f-46f8-a54a-2e09c392767d.110801_UNC10-SN254_0250_AC01YCABXX_8.tar.gz
TCGA-BH-A0HA-11A-31R-A12P-07	BRCA	gs://5aa919de-0aa0-43ec-9ec3-288481102b6d/tcga/BRCA/RNA/RNA-Seq/UNC-LCCC/ILLUMINA/UNCID_2206871.a521a6fa-da2b-48ef-94e8-3307030427b6.110824_UNC13-SN749_0098_AC03YVABXX_5.tar.gz
TCGA-BH-A0HB-01A-11R-A056-07	BRCA	gs://5aa919de-0aa0-43ec-9ec3-288481102b6d/tcga/BRCA/RNA/RNA-Seq/UNC-LCCC/ILLUMINA/UNCID_2210571.67b214bc-ac5f-4993-9907-fe0e0398d4ed.110325_UNC11-SN627_0071_BB042MABXX_7.tar.gz
TCGA-BH-A0HF-01A-11R-A056-07	BRCA	gs://5aa919de-0aa0-43ec-9ec3-288481102b6d/tcga/BRCA/RNA/RNA-Seq/UNC-LCCC/ILLUMINA/UNCID_2210631.5b92fd62-9fec-4b18-b7c3-50c88fa0d464.110325_UNC11-SN627_0071_BB042MABXX_8.tar.gz
TCGA-BH-A0HI-01A-11R-A084-07	BRCA	gs://5aa919de-0aa0-43ec-9ec3-288481102b6d/tcga/BRCA/RNA/RNA-Seq/UNC-LCCC/ILLUMINA/UNCID_2210330.682942cb-589f-4348-abc2-3c7cc76fb34d.110406_UNC13-SN749_0050_BB05L2ABXX_4.tar.gz
TCGA-BH-A0HK-01A-11R-A056-07	BRCA	gs://5aa919de-0aa0-43ec-9ec3-288481102b6d/tcga/BRCA/RNA/RNA-Seq/UNC-LCCC/ILLUMINA/UNCID_2210333.85845e8c-e9d7-43c4-8dfc-d7fb0cf85ac5.110406_UNC13-SN749_0050_BB05L2ABXX_5.tar.gz
TCGA-BH-A0HK-11A-11R-A089-07	BRCA	gs://5aa919de-0aa0-43ec-9ec3-288481102b6d/tcga/BRCA/RNA/RNA-Seq/UNC-LCCC/ILLUMINA/UNCID_2206891.01163f75-8956-40a6-97a5-3c0478d904f8.110824_UNC13-SN749_0101_BB0AHBABXX_4.tar.gz
TCGA-BH-A0HL-01A-11R-A10U-07	BRCA	gs://5aa919de-0aa0-43ec-9ec3-288481102b6d/tcga/BRCA/RNA/RNA-Seq/UNC-LCCC/ILLUMINA/UNCID_2187759.1ee60bda-48df-4288-90cb-480fbfbc5d50.120806_UNC17-SN7001277_0041_BD132VACXX_1_TAGCTT.tar.gz
TCGA-BH-A0HN-01A-11R-A10U-07	BRCA	gs://5aa919de-0aa0-43ec-9ec3-288481102b6d/tcga/BRCA/RNA/RNA-Seq/UNC-LCCC/ILLUMINA/UNCID_2187795.6f0cf450-76f1-489d-9890-5093816c0680.120806_UNC17-SN7001277_0041_BD132VACXX_2_GGCTAC.tar.gz
TCGA-BH-A0HO-01A-11R-A034-07	BRCA	gs://5aa919de-0aa0-43ec-9ec3-288481102b6d/tcga/BRCA/RNA/RNA-Seq/UNC-LCCC/ILLUMINA/UNCID_2210134.92f53e8e-abd5-4597-a6be-678be549315d.110412_UNC13-SN749_0053_BB018EABXX_5.tar.gz
TCGA-BH-A0HP-01A-12R-A084-07	BRCA	gs://5aa919de-0aa0-43ec-9ec3-288481102b6d/tcga/BRCA/RNA/RNA-Seq/UNC-LCCC/ILLUMINA/UNCID_2209828.f0c59856-0421-46e3-a2f9-e17f0f267930.110426_UNC12-SN629_0077_AB08WNABXX_8.tar.gz
TCGA-BH-A0HQ-01A-11R-A034-07	BRCA	gs://5aa919de-0aa0-43ec-9ec3-288481102b6d/tcga/BRCA/RNA/RNA-Seq/UNC-LCCC/ILLUMINA/UNCID_2210114.856452d1-5480-4921-bf5b-4c6f625a99c0.110412_UNC13-SN749_0053_BB018EABXX_6.tar.gz
TCGA-BH-A0HU-01A-11R-A034-07	BRCA	gs://5aa919de-0aa0-43ec-9ec3-288481102b6d/tcga/BRCA/RNA/RNA-Seq/UNC-LCCC/ILLUMINA/UNCID_2210120.c3c6bd09-e8ea-45f3-bdd6-e592bfc2b94f.110412_UNC13-SN749_0053_BB018EABXX_7.tar.gz
TCGA-BH-A0HW-01A-11R-A034-07	BRCA	gs://5aa919de-0aa0-43ec-9ec3-288481102b6d/tcga/BRCA/RNA/RNA-Seq/UNC-LCCC/ILLUMINA/UNCID_2210117.0172d30c-287c-4f3e-b70c-5760c6dccb7c.110412_UNC13-SN749_0053_BB018EABXX_8.tar.gz
TCGA-BH-A0HX-01A-21R-A056-07	BRCA	gs://5aa919de-0aa0-43ec-9ec3-288481102b6d/tcga/BRCA/RNA/RNA-Seq/UNC-LCCC/ILLUMINA/UNCID_2210317.8bbaef6c-31c4-47a4-8e7b-7e6242d02666.110406_UNC13-SN749_0050_BB05L2ABXX_6.tar.gz
TCGA-BH-A0HY-01A-11R-A056-07	BRCA	gs://5aa919de-0aa0-43ec-9ec3-288481102b6d/tcga/BRCA/RNA/RNA-Seq/UNC-LCCC/ILLUMINA/UNCID_2210329.e074391d-348f-4f95-aad0-7f51c56b9696.110406_UNC13-SN749_0050_BB05L2ABXX_7.tar.gz
TCGA-BH-A0RX-01A-21R-A084-07	BRCA	gs://5aa919de-0aa0-43ec-9ec3-288481102b6d/tcga/BRCA/RNA/RNA-Seq/UNC-LCCC/ILLUMINA/UNCID_2210845.5c911cb7-4e7b-4ffd-bd2b-4498ee7b0e88.110318_SN749_0046_AB039FABXX_1.tar.gz
TCGA-BH-A0W3-01A-11R-A109-07	BRCA	gs://5aa919de-0aa0-43ec-9ec3-288481102b6d/tcga/BRCA/RNA/RNA-Seq/UNC-LCCC/ILLUMINA/UNCID_2209088.0def3ef8-7608-483c-b899-4d459f6d2e2d.110607_UNC11-SN627_0100_AD0CT7ABXX_2.tar.gz
TCGA-BH-A0W4-01A-11R-A109-07	BRCA	gs://5aa919de-0aa0-43ec-9ec3-288481102b6d/tcga/BRCA/RNA/RNA-Seq/UNC-LCCC/ILLUMINA/UNCID_2209402.750469b2-05c7-4647-b101-cdd94246d254.110506_UNC9-SN296_0178_BC02MGABXX_8.tar.gz
TCGA-BH-A0W5-01A-11R-A109-07	BRCA	gs://5aa919de-0aa0-43ec-9ec3-288481102b6d/tcga/BRCA/RNA/RNA-Seq/UNC-LCCC/ILLUMINA/UNCID_2206818.91e55e6f-b884-4112-8d3f-a9f8974dd63b.110901_UNC12-SN629_0127_BC025UABXX_2.tar.gz
TCGA-BH-A0W7-01A-11R-A115-07	BRCA	gs://5aa919de-0aa0-43ec-9ec3-288481102b6d/tcga/BRCA/RNA/RNA-Seq/UNC-LCCC/ILLUMINA/UNCID_2209432.afaeb45f-d795-4fe0-b4ee-5b90816e6427.110512_UNC9-SN296_0180_AC036NABXX_2.tar.gz
TCGA-BH-A0WA-01A-11R-A109-07	BRCA	gs://5aa919de-0aa0-43ec-9ec3-288481102b6d/tcga/BRCA/RNA/RNA-Seq/UNC-LCCC/ILLUMINA/UNCID_2206799.519e1ea1-6658-4978-9f3d-313d7cc1e0c1.110901_UNC12-SN629_0127_BC025UABXX_3.tar.gz
TCGA-BH-A18F-01A-11R-A12D-07	BRCA	gs://5aa919de-0aa0-43ec-9ec3-288481102b6d/tcga/BRCA/RNA/RNA-Seq/UNC-LCCC/ILLUMINA/UNCID_2207422.eed6d177-6cec-493a-b811-1779bebae72a.110711_UNC10-SN254_0242_AD0DK5ABXX_4.tar.gz
TCGA-BH-A18G-01A-11R-A12D-07	BRCA	gs://5aa919de-0aa0-43ec-9ec3-288481102b6d/tcga/BRCA/RNA/RNA-Seq/UNC-LCCC/ILLUMINA/UNCID_2251246.a8a7a335-8e21-4f24-b48b-8764caa21329.110711_UNC10-SN254_0242_AD0DK5ABXX_5.tar.gz
TCGA-BH-A18H-01A-11R-A12D-07	BRCA	gs://5aa919de-0aa0-43ec-9ec3-288481102b6d/tcga/BRCA/RNA/RNA-Seq/UNC-LCCC/ILLUMINA/UNCID_2207433.7bc7f99c-28d4-4b54-b9bd-53d5de00cab7.110711_UNC10-SN254_0242_AD0DK5ABXX_6.tar.gz
TCGA-BH-A18I-01A-11R-A12D-07	BRCA	gs://5aa919de-0aa0-43ec-9ec3-288481102b6d/tcga/BRCA/RNA/RNA-Seq/UNC-LCCC/ILLUMINA/UNCID_2207925.844b3442-a740-4cb4-a1fb-b481c552cc88.110628_UNC10-SN254_0239_BD0CTRABXX_6.tar.gz
TCGA-BH-A18J-01A-11R-A12D-07	BRCA	gs://5aa919de-0aa0-43ec-9ec3-288481102b6d/tcga/BRCA/RNA/RNA-Seq/UNC-LCCC/ILLUMINA/UNCID_2207926.56d889ba-6484-4940-ae85-1373ce4255b9.110628_UNC10-SN254_0239_BD0CTRABXX_7.tar.gz
TCGA-BH-A18J-11A-31R-A12D-07	BRCA	gs://5aa919de-0aa0-43ec-9ec3-288481102b6d/tcga/BRCA/RNA/RNA-Seq/UNC-LCCC/ILLUMINA/UNCID_2207416.9fa440b0-6e8d-4c48-a425-50abc2682f6e.110711_UNC10-SN254_0242_AD0DK5ABXX_1.tar.gz
TCGA-BH-A18K-01A-11R-A12D-07	BRCA	gs://5aa919de-0aa0-43ec-9ec3-288481102b6d/tcga/BRCA/RNA/RNA-Seq/UNC-LCCC/ILLUMINA/UNCID_2207180.78e00469-0dd6-490e-93f1-068b9a386839.110715_UNC14-SN744_0142_AB099EABXX_1.tar.gz
TCGA-BH-A18K-11A-13R-A12D-07	BRCA	gs://5aa919de-0aa0-43ec-9ec3-288481102b6d/tcga/BRCA/RNA/RNA-Seq/UNC-LCCC/ILLUMINA/UNCID_2207363.dc55c016-0e33-46b0-ac5e-f854c667a378.110714_UNC13-SN749_0082_AD0DGMABXX_1.tar.gz
TCGA-BH-A18L-01A-32R-A12D-07	BRCA	gs://5aa919de-0aa0-43ec-9ec3-288481102b6d/tcga/BRCA/RNA/RNA-Seq/UNC-LCCC/ILLUMINA/UNCID_2207145.c3604281-d909-4819-a90e-a1081b1e9d7f.110715_UNC10-SN254_0245_BD0DG6ABXX_1.tar.gz
TCGA-BH-A18L-11A-42R-A12D-07	BRCA	gs://5aa919de-0aa0-43ec-9ec3-288481102b6d/tcga/BRCA/RNA/RNA-Seq/UNC-LCCC/ILLUMINA/UNCID_2207364.0b937a20-66d4-4d05-bf50-4828cead9c92.110714_UNC13-SN749_0082_AD0DGMABXX_2.tar.gz
TCGA-BH-A18M-01A-11R-A12D-07	BRCA	gs://5aa919de-0aa0-43ec-9ec3-288481102b6d/tcga/BRCA/RNA/RNA-Seq/UNC-LCCC/ILLUMINA/UNCID_2207142.4dfbdec6-1911-412c-9873-f6782ab8ff66.110715_UNC10-SN254_0245_BD0DG6ABXX_2.tar.gz
TCGA-BH-A18M-11A-33R-A12D-07	BRCA	gs://5aa919de-0aa0-43ec-9ec3-288481102b6d/tcga/BRCA/RNA/RNA-Seq/UNC-LCCC/ILLUMINA/UNCID_2207348.2147e537-16f0-4bc3-a87f-572f8dcb9191.110714_UNC13-SN749_0082_AD0DGMABXX_3.tar.gz
TCGA-BH-A18N-01A-11R-A12D-07	BRCA	gs://5aa919de-0aa0-43ec-9ec3-288481102b6d/tcga/BRCA/RNA/RNA-Seq/UNC-LCCC/ILLUMINA/UNCID_2207369.a8884443-832f-45bb-96a0-dead699cc7e3.110714_UNC13-SN749_0082_AD0DGMABXX_4.tar.gz
TCGA-BH-A18N-11A-43R-A12D-07	BRCA	gs://5aa919de-0aa0-43ec-9ec3-288481102b6d/tcga/BRCA/RNA/RNA-Seq/UNC-LCCC/ILLUMINA/UNCID_2207897.d40f0f2c-4acf-4ea6-b344-1eca23f50fa6.110628_UNC10-SN254_0239_BD0CTRABXX_8.tar.gz
TCGA-BH-A18P-01A-11R-A12D-07	BRCA	gs://5aa919de-0aa0-43ec-9ec3-288481102b6d/tcga/BRCA/RNA/RNA-Seq/UNC-LCCC/ILLUMINA/UNCID_2207346.3b48796b-8591-4d7a-a502-5c4293647156.110714_UNC13-SN749_0082_AD0DGMABXX_5.tar.gz
TCGA-BH-A18P-11A-43R-A12D-07	BRCA	gs://5aa919de-0aa0-43ec-9ec3-288481102b6d/tcga/BRCA/RNA/RNA-Seq/UNC-LCCC/ILLUMINA/UNCID_2207591.08236177-a046-4cfe-a11c-a24292a1f777.110629_UNC15-SN850_0090_AC03J3ABXX_1.tar.gz
TCGA-BH-A18Q-01A-12R-A12D-07	BRCA	gs://5aa919de-0aa0-43ec-9ec3-288481102b6d/tcga/BRCA/RNA/RNA-Seq/UNC-LCCC/ILLUMINA/UNCID_2207366.2c75afc3-11b5-444d-b6e0-61d76b299f40.110714_UNC13-SN749_0082_AD0DGMABXX_6.tar.gz
TCGA-BH-A18Q-11A-34R-A12D-07	BRCA	gs://5aa919de-0aa0-43ec-9ec3-288481102b6d/tcga/BRCA/RNA/RNA-Seq/UNC-LCCC/ILLUMINA/UNCID_2207146.120bc298-f016-4c80-aa5f-a9006444942c.110715_UNC10-SN254_0245_BD0DG6ABXX_3.tar.gz
TCGA-BH-A18R-01A-11R-A12D-07	BRCA	gs://5aa919de-0aa0-43ec-9ec3-288481102b6d/tcga/BRCA/RNA/RNA-Seq/UNC-LCCC/ILLUMINA/UNCID_2207518.b05828bc-eb75-4220-9972-6c6d62fa5303.110629_UNC15-SN850_0090_AC03J3ABXX_2.tar.gz
TCGA-BH-A18R-11A-42R-A12D-07	BRCA	gs://5aa919de-0aa0-43ec-9ec3-288481102b6d/tcga/BRCA/RNA/RNA-Seq/UNC-LCCC/ILLUMINA/UNCID_2207143.5462aaff-d060-4ba7-9ab5-0e6977accb91.110715_UNC10-SN254_0245_BD0DG6ABXX_4.tar.gz
TCGA-BH-A18S-01A-11R-A12D-07	BRCA	gs://5aa919de-0aa0-43ec-9ec3-288481102b6d/tcga/BRCA/RNA/RNA-Seq/UNC-LCCC/ILLUMINA/UNCID_2207519.cf00b389-d06b-4dd5-9b18-737b06ab9bed.110629_UNC15-SN850_0090_AC03J3ABXX_3.tar.gz
TCGA-BH-A18S-11A-43R-A12D-07	BRCA	gs://5aa919de-0aa0-43ec-9ec3-288481102b6d/tcga/BRCA/RNA/RNA-Seq/UNC-LCCC/ILLUMINA/UNCID_2207429.fa7bcdff-10e1-44f1-86ed-90fab26bc61f.110711_UNC10-SN254_0242_AD0DK5ABXX_2.tar.gz
TCGA-BH-A18T-01A-11R-A12D-07	BRCA	gs://5aa919de-0aa0-43ec-9ec3-288481102b6d/tcga/BRCA/RNA/RNA-Seq/UNC-LCCC/ILLUMINA/UNCID_2207141.733890d7-6557-454e-8697-fe9c619874e3.110715_UNC10-SN254_0245_BD0DG6ABXX_5.tar.gz
TCGA-BH-A18U-01A-21R-A12D-07	BRCA	gs://5aa919de-0aa0-43ec-9ec3-288481102b6d/tcga/BRCA/RNA/RNA-Seq/UNC-LCCC/ILLUMINA/UNCID_2207139.f6e76192-c4ed-485f-bb51-1b752bd7f544.110715_UNC10-SN254_0245_BD0DG6ABXX_6.tar.gz
TCGA-BH-A18U-11A-23R-A12D-07	BRCA	gs://5aa919de-0aa0-43ec-9ec3-288481102b6d/tcga/BRCA/RNA/RNA-Seq/UNC-LCCC/ILLUMINA/UNCID_2207287.02222fea-f3da-4328-8188-8ef24d1f55e4.110714_UNC13-SN749_0082_AD0DGMABXX_7.tar.gz
TCGA-BH-A18V-01A-11R-A12D-07	BRCA	gs://5aa919de-0aa0-43ec-9ec3-288481102b6d/tcga/BRCA/RNA/RNA-Seq/UNC-LCCC/ILLUMINA/UNCID_2207140.429b50eb-316f-459c-bc3a-0aca6e6dba46.110715_UNC10-SN254_0245_BD0DG6ABXX_7.tar.gz
TCGA-BH-A18V-11A-52R-A12D-07	BRCA	gs://5aa919de-0aa0-43ec-9ec3-288481102b6d/tcga/BRCA/RNA/RNA-Seq/UNC-LCCC/ILLUMINA/UNCID_2207340.288c81eb-4c43-406b-a5e5-fee452a95afb.110714_UNC13-SN749_0082_AD0DGMABXX_8.tar.gz
TCGA-BH-A1EN-01A-11R-A13Q-07	BRCA	gs://5aa919de-0aa0-43ec-9ec3-288481102b6d/tcga/BRCA/RNA/RNA-Seq/UNC-LCCC/ILLUMINA/UNCID_2206941.a6db80e4-b161-412d-932a-fe2898a1722f.110805_UNC11-SN627_0134_AC042TABXX_7.tar.gz
TCGA-BH-A1EN-11A-23R-A13Q-07	BRCA	gs://5aa919de-0aa0-43ec-9ec3-288481102b6d/tcga/BRCA/RNA/RNA-Seq/UNC-LCCC/ILLUMINA/UNCID_2207055.c03683bd-2fe1-4ab2-9a16-796553be5467.110729_UNC15-SN850_0102_BD0E5DABXX_5.tar.gz
TCGA-BH-A1EO-01A-11R-A137-07	BRCA	gs://5aa919de-0aa0-43ec-9ec3-288481102b6d/tcga/BRCA/RNA/RNA-Seq/UNC-LCCC/ILLUMINA/UNCID_2207167.e6f1450a-6731-4593-82c3-28f839ebf148.110725_UNC15-SN850_0099_AD0DETABXX_6.tar.gz
TCGA-BH-A1EO-11A-31R-A137-07	BRCA	gs://5aa919de-0aa0-43ec-9ec3-288481102b6d/tcga/BRCA/RNA/RNA-Seq/UNC-LCCC/ILLUMINA/UNCID_2207183.71cc9cf0-2992-4ac6-8642-6fdb66958fca.110725_UNC15-SN850_0099_AD0DETABXX_7.tar.gz
TCGA-BH-A1ES-01A-11R-A137-07	BRCA	gs://5aa919de-0aa0-43ec-9ec3-288481102b6d/tcga/BRCA/RNA/RNA-Seq/UNC-LCCC/ILLUMINA/UNCID_2187497.cbb45082-6d4e-4457-b023-52f9372ae053.120823_UNC17-SN7001277_0047_AC0Y3YACXX_7_CGATGT.tar.gz
TCGA-BH-A1ET-01A-11R-A137-07	BRCA	gs://5aa919de-0aa0-43ec-9ec3-288481102b6d/tcga/BRCA/RNA/RNA-Seq/UNC-LCCC/ILLUMINA/UNCID_2207175.b0388c2e-0793-4084-bcc3-454c2ec88931.110725_UNC15-SN850_0100_BD0DRKABXX_1.tar.gz
TCGA-BH-A1ET-11B-23R-A137-07	BRCA	gs://5aa919de-0aa0-43ec-9ec3-288481102b6d/tcga/BRCA/RNA/RNA-Seq/UNC-LCCC/ILLUMINA/UNCID_2207211.ef7f2a68-bbfc-4458-9c3e-18c5d81ef7be.110725_UNC15-SN850_0100_BD0DRKABXX_2.tar.gz
TCGA-BH-A1EU-01A-11R-A137-07	BRCA	gs://5aa919de-0aa0-43ec-9ec3-288481102b6d/tcga/BRCA/RNA/RNA-Seq/UNC-LCCC/ILLUMINA/UNCID_2207174.bfeed1cc-e0f8-493f-a950-829ecb3acccc.110725_UNC15-SN850_0100_BD0DRKABXX_3.tar.gz
TCGA-BH-A1EU-11A-23R-A137-07	BRCA	gs://5aa919de-0aa0-43ec-9ec3-288481102b6d/tcga/BRCA/RNA/RNA-Seq/UNC-LCCC/ILLUMINA/UNCID_2207181.9e12314d-d1f0-44be-93f7-e50a56f86b46.110725_UNC15-SN850_0100_BD0DRKABXX_4.tar.gz
TCGA-BH-A1EV-01A-11R-A137-07	BRCA	gs://5aa919de-0aa0-43ec-9ec3-288481102b6d/tcga/BRCA/RNA/RNA-Seq/UNC-LCCC/ILLUMINA/UNCID_2207166.4dac7a33-db46-4815-8c6c-fb326959c741.110725_UNC15-SN850_0100_BD0DRKABXX_5.tar.gz
TCGA-BH-A1EV-11A-24R-A137-07	BRCA	gs://5aa919de-0aa0-43ec-9ec3-288481102b6d/tcga/BRCA/RNA/RNA-Seq/UNC-LCCC/ILLUMINA/UNCID_2207177.7b234c36-729b-422d-8e2a-ebd42af74bce.110725_UNC15-SN850_0100_BD0DRKABXX_6.tar.gz
TCGA-BH-A1EW-01A-11R-A137-07	BRCA	gs://5aa919de-0aa0-43ec-9ec3-288481102b6d/tcga/BRCA/RNA/RNA-Seq/UNC-LCCC/ILLUMINA/UNCID_2207165.59783c67-6446-44c1-b9b3-505470f54c82.110725_UNC15-SN850_0100_BD0DRKABXX_7.tar.gz
TCGA-BH-A1EW-11B-33R-A137-07	BRCA	gs://5aa919de-0aa0-43ec-9ec3-288481102b6d/tcga/BRCA/RNA/RNA-Seq/UNC-LCCC/ILLUMINA/UNCID_2207215.cf1027dc-9ba9-4e3c-80d9-4bb13021cc31.110725_UNC15-SN850_0100_BD0DRKABXX_8.tar.gz
TCGA-BH-A1EX-01A-11R-A13Q-07	BRCA	gs://5aa919de-0aa0-43ec-9ec3-288481102b6d/tcga/BRCA/RNA/RNA-Seq/UNC-LCCC/ILLUMINA/UNCID_2207059.b5c8962b-15d5-45ba-9a5a-a75dfacbaad9.110729_UNC15-SN850_0102_BD0E5DABXX_6.tar.gz
TCGA-BH-A1EY-01A-11R-A13Q-07	BRCA	gs://5aa919de-0aa0-43ec-9ec3-288481102b6d/tcga/BRCA/RNA/RNA-Seq/UNC-LCCC/ILLUMINA/UNCID_2206919.4a6f7935-86f8-4c08-9d0e-9fe77878f2ce.110824_UNC11-SN627_0145_AD0DL7ABXX_2_CTTGTA.tar.gz
TCGA-BH-A1F0-01A-11R-A137-07	BRCA	gs://5aa919de-0aa0-43ec-9ec3-288481102b6d/tcga/BRCA/RNA/RNA-Seq/UNC-LCCC/ILLUMINA/UNCID_2206934.d31b476c-c047-4e5f-a0cb-eff1065f0121.110801_UNC13-SN749_0088_AD0DTHABXX_1.tar.gz
TCGA-BH-A1F0-11B-23R-A137-07	BRCA	gs://5aa919de-0aa0-43ec-9ec3-288481102b6d/tcga/BRCA/RNA/RNA-Seq/UNC-LCCC/ILLUMINA/UNCID_2207031.889f6f61-9b3a-406c-9af8-ddee74a8a19e.110801_UNC13-SN749_0088_AD0DTHABXX_2.tar.gz
TCGA-BH-A1F2-01A-31R-A13Q-07	BRCA	gs://5aa919de-0aa0-43ec-9ec3-288481102b6d/tcga/BRCA/RNA/RNA-Seq/UNC-LCCC/ILLUMINA/UNCID_2206792.dbba4276-4b85-4309-8f98-951313c3a3dc.110901_UNC12-SN629_0126_AD0DG0ABXX_6_TGACCA.tar.gz
TCGA-BH-A1F2-11A-32R-A13Q-07	BRCA	gs://5aa919de-0aa0-43ec-9ec3-288481102b6d/tcga/BRCA/RNA/RNA-Seq/UNC-LCCC/ILLUMINA/UNCID_2207054.85e9922a-0ede-4fea-8338-ead05addef79.110729_UNC15-SN850_0102_BD0E5DABXX_7.tar.gz
TCGA-BH-A1F5-01A-12R-A13Q-07	BRCA	gs://5aa919de-0aa0-43ec-9ec3-288481102b6d/tcga/BRCA/RNA/RNA-Seq/UNC-LCCC/ILLUMINA/UNCID_2206791.07c52f68-8ece-4702-8573-9b21f32df787.110901_UNC12-SN629_0126_AD0DG0ABXX_7_TGACCA.tar.gz
TCGA-BH-A1F6-01A-11R-A13Q-07	BRCA	gs://5aa919de-0aa0-43ec-9ec3-288481102b6d/tcga/BRCA/RNA/RNA-Seq/UNC-LCCC/ILLUMINA/UNCID_2207001.5f5a884c-ffbd-401a-8689-baded1bdbe50.110802_UNC16-SN851_0067_BB07W5ABXX_1_CTTGTA.tar.gz
TCGA-BH-A1F6-11B-94R-A13Q-07	BRCA	gs://5aa919de-0aa0-43ec-9ec3-288481102b6d/tcga/BRCA/RNA/RNA-Seq/UNC-LCCC/ILLUMINA/UNCID_2207083.a248476b-7c40-42c6-905b-b9c3ba6b2aed.110729_UNC15-SN850_0102_BD0E5DABXX_8.tar.gz
TCGA-BH-A1F8-01A-11R-A13Q-07	BRCA	gs://5aa919de-0aa0-43ec-9ec3-288481102b6d/tcga/BRCA/RNA/RNA-Seq/UNC-LCCC/ILLUMINA/UNCID_2206794.ca39657a-073d-4b89-a3da-900f7c9f1012.110901_UNC12-SN629_0126_AD0DG0ABXX_8_TGACCA.tar.gz
TCGA-BH-A1F8-11B-21R-A13Q-07	BRCA	gs://5aa919de-0aa0-43ec-9ec3-288481102b6d/tcga/BRCA/RNA/RNA-Seq/UNC-LCCC/ILLUMINA/UNCID_2206856.c6cc7496-98d2-4181-8517-fbd875fd5623.110824_UNC11-SN627_0145_AD0DL7ABXX_4_CTTGTA.tar.gz
TCGA-BH-A1FB-01A-11R-A13Q-07	BRCA	gs://5aa919de-0aa0-43ec-9ec3-288481102b6d/tcga/BRCA/RNA/RNA-Seq/UNC-LCCC/ILLUMINA/UNCID_2206508.5b262ec0-72f2-4c54-820e-a39afad67212.110921_UNC9-SN296_0242_AD0DDEABXX_1_TGACCA.tar.gz
TCGA-BH-A1FB-11A-33R-A13Q-07	BRCA	gs://5aa919de-0aa0-43ec-9ec3-288481102b6d/tcga/BRCA/RNA/RNA-Seq/UNC-LCCC/ILLUMINA/UNCID_2207038.71899388-d223-4774-a1ce-3be260240b2c.110802_UNC16-SN851_0066_AB09M4ABXX_7_CTTGTA.tar.gz
TCGA-BH-A1FC-01A-11R-A13Q-07	BRCA	gs://5aa919de-0aa0-43ec-9ec3-288481102b6d/tcga/BRCA/RNA/RNA-Seq/UNC-LCCC/ILLUMINA/UNCID_2206944.42e2160c-07b5-4be6-a989-1e3474926d2a.110805_UNC11-SN627_0134_AC042TABXX_8.tar.gz
TCGA-BH-A1FC-11A-32R-A13Q-07	BRCA	gs://5aa919de-0aa0-43ec-9ec3-288481102b6d/tcga/BRCA/RNA/RNA-Seq/UNC-LCCC/ILLUMINA/UNCID_2206882.58e94be5-2da2-4a96-944a-060f20216572.110824_UNC11-SN627_0145_AD0DL7ABXX_6_CTTGTA.tar.gz
TCGA-BH-A1FD-01A-11R-A13Q-07	BRCA	gs://5aa919de-0aa0-43ec-9ec3-288481102b6d/tcga/BRCA/RNA/RNA-Seq/UNC-LCCC/ILLUMINA/UNCID_2207114.744ed141-8809-4bc9-90e6-74098383914e.110729_UNC9-SN296_0211_BC046VABXX_1.tar.gz
TCGA-BH-A1FD-11B-21R-A13Q-07	BRCA	gs://5aa919de-0aa0-43ec-9ec3-288481102b6d/tcga/BRCA/RNA/RNA-Seq/UNC-LCCC/ILLUMINA/UNCID_2206505.e0ed3e93-0ead-4fc0-a82d-79807c7d5162.110921_UNC9-SN296_0242_AD0DDEABXX_2_TGACCA.tar.gz
TCGA-BH-A1FE-01A-11R-A13Q-07	BRCA	gs://5aa919de-0aa0-43ec-9ec3-288481102b6d/tcga/BRCA/RNA/RNA-Seq/UNC-LCCC/ILLUMINA/UNCID_2206878.2cb3a793-6e37-42fd-a544-65aa2d939d50.110809_UNC10-SN254_0260_BD0DKNABXX_1.tar.gz
TCGA-BH-A1FE-11B-14R-A13Q-07	BRCA	gs://5aa919de-0aa0-43ec-9ec3-288481102b6d/tcga/BRCA/RNA/RNA-Seq/UNC-LCCC/ILLUMINA/UNCID_2206507.64f3f52d-a484-49c6-9048-6eadedd2c2c5.110921_UNC9-SN296_0242_AD0DDEABXX_3_TGACCA.tar.gz
TCGA-BH-A1FG-01A-11R-A13Q-07	BRCA	gs://5aa919de-0aa0-43ec-9ec3-288481102b6d/tcga/BRCA/RNA/RNA-Seq/UNC-LCCC/ILLUMINA/UNCID_2206861.39fe5d50-f454-4f7b-b07b-1a59b5c828f9.110824_UNC11-SN627_0145_AD0DL7ABXX_7_CTTGTA.tar.gz
TCGA-BH-A1FG-11B-12R-A13Q-07	BRCA	gs://5aa919de-0aa0-43ec-9ec3-288481102b6d/tcga/BRCA/RNA/RNA-Seq/UNC-LCCC/ILLUMINA/UNCID_2206501.ea037776-3759-425c-a7f4-35e8a5571025.110921_UNC9-SN296_0242_AD0DDEABXX_4_TGACCA.tar.gz
TCGA-BH-A1FH-01A-12R-A13Q-07	BRCA	gs://5aa919de-0aa0-43ec-9ec3-288481102b6d/tcga/BRCA/RNA/RNA-Seq/UNC-LCCC/ILLUMINA/UNCID_2206500.693a3c69-75bd-435d-874e-f3b90b7ed180.110921_UNC9-SN296_0242_AD0DDEABXX_5_TGACCA.tar.gz
TCGA-BH-A1FH-11B-42R-A13Q-07	BRCA	gs://5aa919de-0aa0-43ec-9ec3-288481102b6d/tcga/BRCA/RNA/RNA-Seq/UNC-LCCC/ILLUMINA/UNCID_2206884.1b831e2d-c265-4eac-aee0-248493a14218.110824_UNC11-SN627_0145_AD0DL7ABXX_8_CTTGTA.tar.gz
TCGA-BH-A1FJ-01A-11R-A13Q-07	BRCA	gs://5aa919de-0aa0-43ec-9ec3-288481102b6d/tcga/BRCA/RNA/RNA-Seq/UNC-LCCC/ILLUMINA/UNCID_2206499.28bc840d-296e-436e-93b8-9c28c0eaf47a.110921_UNC9-SN296_0242_AD0DDEABXX_6_TGACCA.tar.gz
TCGA-BH-A1FJ-11B-42R-A13Q-07	BRCA	gs://5aa919de-0aa0-43ec-9ec3-288481102b6d/tcga/BRCA/RNA/RNA-Seq/UNC-LCCC/ILLUMINA/UNCID_2206503.3078c384-b624-4f5a-ae36-fc896212e616.110921_UNC9-SN296_0242_AD0DDEABXX_7_TGACCA.tar.gz
TCGA-BH-A1FL-01A-11R-A13Q-07	BRCA	gs://5aa919de-0aa0-43ec-9ec3-288481102b6d/tcga/BRCA/RNA/RNA-Seq/UNC-LCCC/ILLUMINA/UNCID_2207126.0858a026-142c-4428-b05d-fdc22080afd3.110729_UNC9-SN296_0211_BC046VABXX_2.tar.gz
TCGA-BH-A1FM-01A-11R-A13Q-07	BRCA	gs://5aa919de-0aa0-43ec-9ec3-288481102b6d/tcga/BRCA/RNA/RNA-Seq/UNC-LCCC/ILLUMINA/UNCID_2206488.99157b66-ae2a-4ba2-8b28-5653803063a9.110921_UNC9-SN296_0242_AD0DDEABXX_8_TGACCA.tar.gz
TCGA-BH-A1FM-11B-23R-A13Q-07	BRCA	gs://5aa919de-0aa0-43ec-9ec3-288481102b6d/tcga/BRCA/RNA/RNA-Seq/UNC-LCCC/ILLUMINA/UNCID_2207149.39ec3623-c15f-4af6-b2df-5413eec21bec.110729_UNC9-SN296_0211_BC046VABXX_3.tar.gz
TCGA-BH-A1FN-01A-11R-A13Q-07	BRCA	gs://5aa919de-0aa0-43ec-9ec3-288481102b6d/tcga/BRCA/RNA/RNA-Seq/UNC-LCCC/ILLUMINA/UNCID_2206831.c870e04b-c3b7-495c-8465-7ef2a00fadc7.110829_UNC10-SN254_0271_AC00PWABXX_1_CTTGTA.tar.gz
TCGA-BH-A1FN-11A-34R-A13Q-07	BRCA	gs://5aa919de-0aa0-43ec-9ec3-288481102b6d/tcga/BRCA/RNA/RNA-Seq/UNC-LCCC/ILLUMINA/UNCID_2206892.48353101-484c-4d47-ae60-239d710ec00a.110809_UNC10-SN254_0260_BD0DKNABXX_2.tar.gz
TCGA-BH-A1FR-01A-11R-A13Q-07	BRCA	gs://5aa919de-0aa0-43ec-9ec3-288481102b6d/tcga/BRCA/RNA/RNA-Seq/UNC-LCCC/ILLUMINA/UNCID_2206862.56d5aac4-62b4-43e4-b0e4-f40b19a5893f.110824_UNC11-SN627_0145_AD0DL7ABXX_1_CTTGTA.tar.gz
TCGA-BH-A1FR-11B-42R-A13Q-07	BRCA	gs://5aa919de-0aa0-43ec-9ec3-288481102b6d/tcga/BRCA/RNA/RNA-Seq/UNC-LCCC/ILLUMINA/UNCID_2206832.c2db17b1-c288-4f73-8e22-22929d846678.110829_UNC10-SN254_0271_AC00PWABXX_3_CTTGTA.tar.gz
TCGA-BH-A1FU-01A-11R-A14D-07	BRCA	gs://5aa919de-0aa0-43ec-9ec3-288481102b6d/tcga/BRCA/RNA/RNA-Seq/UNC-LCCC/ILLUMINA/UNCID_2203861.05a4f4ff-cdfd-4332-8146-066657a4c3cc.111014_UNC10-SN254_0289_AC00VNABXX_8.tar.gz
TCGA-BH-A1FU-11A-23R-A14D-07	BRCA	gs://5aa919de-0aa0-43ec-9ec3-288481102b6d/tcga/BRCA/RNA/RNA-Seq/UNC-LCCC/ILLUMINA/UNCID_2206939.df661ba2-098b-49e0-884c-27cf2ecd87f2.110805_UNC11-SN627_0135_BD0DKJABXX_1_ACTTGA.tar.gz
TCGA-BH-A201-01A-11R-A14M-07	BRCA	gs://5aa919de-0aa0-43ec-9ec3-288481102b6d/tcga/BRCA/RNA/RNA-Seq/UNC-LCCC/ILLUMINA/UNCID_2206539.a7050752-eefd-4576-a304-c79dc6fa30e7.110921_UNC16-SN851_0090_BB060BABXX_1_GCCAAT.tar.gz
TCGA-BH-A202-01A-11R-A14M-07	BRCA	gs://5aa919de-0aa0-43ec-9ec3-288481102b6d/tcga/BRCA/RNA/RNA-Seq/UNC-LCCC/ILLUMINA/UNCID_2206481.d3169d74-dd69-4c6b-8232-6e15ac2920b9.110921_UNC16-SN851_0090_BB060BABXX_2_GCCAAT.tar.gz
TCGA-BH-A203-01A-12R-A169-07	BRCA	gs://5aa919de-0aa0-43ec-9ec3-288481102b6d/tcga/BRCA/RNA/RNA-Seq/UNC-LCCC/ILLUMINA/UNCID_2206523.ff6fb75e-aefc-44e3-accd-c4f690a51cca.110921_UNC9-SN296_0243_BC010LABXX_2_CGATGT.tar.gz
TCGA-BH-A203-11A-42R-A169-07	BRCA	gs://5aa919de-0aa0-43ec-9ec3-288481102b6d/tcga/BRCA/RNA/RNA-Seq/UNC-LCCC/ILLUMINA/UNCID_2206517.6e5015d8-55e8-448a-9663-7b8625f170ae.110921_UNC9-SN296_0243_BC010LABXX_3_CGATGT.tar.gz
TCGA-BH-A204-01A-11R-A157-07	BRCA	gs://5aa919de-0aa0-43ec-9ec3-288481102b6d/tcga/BRCA/RNA/RNA-Seq/UNC-LCCC/ILLUMINA/UNCID_2206548.19c3c4c7-d34c-47d5-b09f-c5671f49b858.110926_UNC12-SN629_0143_AD0DY7ABXX_5_CTTGTA.tar.gz
TCGA-BH-A204-11A-53R-A157-07	BRCA	gs://5aa919de-0aa0-43ec-9ec3-288481102b6d/tcga/BRCA/RNA/RNA-Seq/UNC-LCCC/ILLUMINA/UNCID_2206547.6b52803e-274b-4a1b-910f-2d307932bbb2.110926_UNC12-SN629_0143_AD0DY7ABXX_6_CTTGTA.tar.gz
TCGA-BH-A208-01A-11R-A157-07	BRCA	gs://5aa919de-0aa0-43ec-9ec3-288481102b6d/tcga/BRCA/RNA/RNA-Seq/UNC-LCCC/ILLUMINA/UNCID_2206540.7a276d04-8f45-4c07-9c24-8b1f50a1202d.110926_UNC12-SN629_0143_AD0DY7ABXX_7_CTTGTA.tar.gz
TCGA-BH-A208-11A-51R-A157-07	BRCA	gs://5aa919de-0aa0-43ec-9ec3-288481102b6d/tcga/BRCA/RNA/RNA-Seq/UNC-LCCC/ILLUMINA/UNCID_2206555.a0ac3d9f-7700-4319-929a-fb51d85c9d49.110926_UNC12-SN629_0143_AD0DY7ABXX_8_CTTGTA.tar.gz
TCGA-BH-A209-01A-11R-A157-07	BRCA	gs://5aa919de-0aa0-43ec-9ec3-288481102b6d/tcga/BRCA/RNA/RNA-Seq/UNC-LCCC/ILLUMINA/UNCID_2205226.9073fc5c-a281-4ed2-a66e-5235a5a55098.110916_UNC16-SN851_0087_AD0DE7ABXX_1_CTTGTA.tar.gz
TCGA-BH-A209-11A-42R-A157-07	BRCA	gs://5aa919de-0aa0-43ec-9ec3-288481102b6d/tcga/BRCA/RNA/RNA-Seq/UNC-LCCC/ILLUMINA/UNCID_2205386.7a4e994d-ed10-45e7-9107-51dc02068963.110916_UNC16-SN851_0087_AD0DE7ABXX_2_CTTGTA.tar.gz
TCGA-BH-A28O-01A-11R-A22K-07	BRCA	gs://5aa919de-0aa0-43ec-9ec3-288481102b6d/tcga/BRCA/RNA/RNA-Seq/UNC-LCCC/ILLUMINA/UNCID_2185685.7fdcbf9d-e485-4b2b-8b9e-dba41ceed97b.121205_UNC14-SN744_0276_AC19W1ACXX_1_TAGCTT.tar.gz
TCGA-BH-A28Q-01A-11R-A16F-07	BRCA	gs://5aa919de-0aa0-43ec-9ec3-288481102b6d/tcga/BRCA/RNA/RNA-Seq/UNC-LCCC/ILLUMINA/UNCID_2206625.5427eb83-38f3-4258-b241-25efae8fa70a.110930_UNC12-SN629_0146_BB01KPABXX_6_TAGCTT.tar.gz
TCGA-BH-A2L8-01A-11R-A18M-07	BRCA	gs://5aa919de-0aa0-43ec-9ec3-288481102b6d/tcga/BRCA/RNA/RNA-Seq/UNC-LCCC/ILLUMINA/UNCID_2203682.c55bb0b8-3417-4142-97f8-c43f1ec56496.111101_UNC13-SN749_0133_BC04U8ABXX_1_GGCTAC.tar.gz
TCGA-BH-A42T-01A-11R-A24H-07	BRCA	gs://5aa919de-0aa0-43ec-9ec3-288481102b6d/tcga/BRCA/RNA/RNA-Seq/UNC-LCCC/ILLUMINA/UNCID_2185698.59b2f0cb-4789-4642-9aa6-605a1ebb0e32.121205_UNC14-SN744_0277_BC131TACXX_6_AGTTCC.tar.gz
TCGA-BH-A42U-01A-12R-A24H-07	BRCA	gs://5aa919de-0aa0-43ec-9ec3-288481102b6d/tcga/BRCA/RNA/RNA-Seq/UNC-LCCC/ILLUMINA/UNCID_2185686.b3ce7ee4-fc5e-445c-b1ca-5f324b33678a.121205_UNC14-SN744_0277_BC131TACXX_6_CTTGTA.tar.gz
TCGA-BH-A42V-01A-11R-A24H-07	BRCA	gs://5aa919de-0aa0-43ec-9ec3-288481102b6d/tcga/BRCA/RNA/RNA-Seq/UNC-LCCC/ILLUMINA/UNCID_2185690.2fa59be9-ecde-49b2-b109-7000d5180847.121205_UNC14-SN744_0277_BC131TACXX_7_GCCAAT.tar.gz
TCGA-BH-A5IZ-01A-11R-A27Q-07	BRCA	gs://5aa919de-0aa0-43ec-9ec3-288481102b6d/tcga/BRCA/RNA/RNA-Seq/UNC-LCCC/ILLUMINA/UNCID_2169037.39033a17-79c9-4723-9fa7-fa82f67f5344.130529_UNC9-SN296_0368_AD24URACXX_4_GTGGCC.tar.gz
TCGA-BH-A5J0-01A-11R-A27Q-07	BRCA	gs://5aa919de-0aa0-43ec-9ec3-288481102b6d/tcga/BRCA/RNA/RNA-Seq/UNC-LCCC/ILLUMINA/UNCID_2170097.a5f14d53-fe35-494e-b6b1-bc5c8484e4a9.130517_UNC9-SN296_0366_BD250HACXX_3_ATCACG.tar.gz
TCGA-BH-A6R8-01A-21R-A33J-07	BRCA	gs://5aa919de-0aa0-43ec-9ec3-288481102b6d/tcga/BRCA/RNA/RNA-Seq/UNC-LCCC/ILLUMINA/UNCID_2364497.2bea5d05-bcad-4a2e-8954-462b589a8aa4.131127_UNC15-SN850_0341_BC34HHACXX_2_GATCAG.tar.gz
TCGA-BH-A6R9-01A-21R-A32P-07	BRCA	gs://5aa919de-0aa0-43ec-9ec3-288481102b6d/tcga/BRCA/RNA/RNA-Seq/UNC-LCCC/ILLUMINA/UNCID_2319285.7c73dae6-4478-4cbc-aee1-0b18e730f7a2.131015_UNC11-SN627_0328_BC2NN6ACXX_5_CGATGT.tar.gz
TCGA-BH-A8FY-01A-11R-A36F-07	BRCA	gs://5aa919de-0aa0-43ec-9ec3-288481102b6d/tcga/BRCA/RNA/RNA-Seq/UNC-LCCC/ILLUMINA/UNCID_2521670.f037b9d3-819b-429d-8e2d-fa8b27008e70.140417_UNC13-SN749_0342_AC41N6ACXX_4_TTAGGC.tar.gz
TCGA-BH-A8FZ-01A-11R-A352-07	BRCA	gs://5aa919de-0aa0-43ec-9ec3-288481102b6d/tcga/BRCA/RNA/RNA-Seq/UNC-LCCC/ILLUMINA/UNCID_2449449.2281c64c-9394-44f6-a4e7-87c7cce08c13.140318_UNC12-SN629_0354_AC3K7VACXX_7_ACAGTG.tar.gz
TCGA-BH-A8G0-01A-11R-A352-07	BRCA	gs://5aa919de-0aa0-43ec-9ec3-288481102b6d/tcga/BRCA/RNA/RNA-Seq/UNC-LCCC/ILLUMINA/UNCID_2449534.8e9f7a7a-3115-4687-9fce-a97e4c3c9cde.140304_UNC14-SN744_0400_AC3LWGACXX_1_TAGCTT.tar.gz
TCGA-BH-AB28-01A-31R-A41B-07	BRCA	gs://5aa919de-0aa0-43ec-9ec3-288481102b6d/tcga/BRCA/RNA/RNA-Seq/UNC-LCCC/ILLUMINA/UNCID_2642395.3cf4fddd-7fb5-4bb6-bca8-412019df4e2d.140828_UNC11-SN627_0379_BC5FDFACXX_4_GATCAG.tar.gz
TCGA-C8-A12K-01A-21R-A115-07	BRCA	gs://5aa919de-0aa0-43ec-9ec3-288481102b6d/tcga/BRCA/RNA/RNA-Seq/UNC-LCCC/ILLUMINA/UNCID_2208889.0ef00203-8a0a-4d04-aa1e-c1164958d8ec.110607_UNC14-SN744_0124_AD0CVCABXX_1.tar.gz
TCGA-C8-A12L-01A-11R-A115-07	BRCA	gs://5aa919de-0aa0-43ec-9ec3-288481102b6d/tcga/BRCA/RNA/RNA-Seq/UNC-LCCC/ILLUMINA/UNCID_2208735.0a5a7511-4e7b-4fe4-b323-c354acffab57.110608_SN254_0230_AC03JGABXX_4.tar.gz
TCGA-C8-A12M-01A-11R-A115-07	BRCA	gs://5aa919de-0aa0-43ec-9ec3-288481102b6d/tcga/BRCA/RNA/RNA-Seq/UNC-LCCC/ILLUMINA/UNCID_2208893.8f007e7a-6260-4ecc-baff-f68665b760cb.110608_SN254_0230_AC03JGABXX_3.tar.gz
TCGA-C8-A12N-01A-11R-A115-07	BRCA	gs://5aa919de-0aa0-43ec-9ec3-288481102b6d/tcga/BRCA/RNA/RNA-Seq/UNC-LCCC/ILLUMINA/UNCID_2209236.9eb3306d-6c84-4bc1-be42-4bd00ef46cbb.110527_UNC10-SN254_0224_AD0CPKABXX_6.tar.gz
TCGA-C8-A12O-01A-11R-A115-07	BRCA	gs://5aa919de-0aa0-43ec-9ec3-288481102b6d/tcga/BRCA/RNA/RNA-Seq/UNC-LCCC/ILLUMINA/UNCID_2209154.5efabaa8-f296-4c9c-9632-559ef7f6dd44.110527_UNC10-SN254_0224_AD0CPKABXX_7.tar.gz
TCGA-C8-A12P-01A-11R-A115-07	BRCA	gs://5aa919de-0aa0-43ec-9ec3-288481102b6d/tcga/BRCA/RNA/RNA-Seq/UNC-LCCC/ILLUMINA/UNCID_2208044.9e30b9ee-391d-40d9-8eba-de47656f3629.110628_UNC10-SN254_0238_AC03J5ABXX_7.tar.gz
TCGA-C8-A12Q-01A-11R-A115-07	BRCA	gs://5aa919de-0aa0-43ec-9ec3-288481102b6d/tcga/BRCA/RNA/RNA-Seq/UNC-LCCC/ILLUMINA/UNCID_2209031.e042ea6d-3204-41a7-9811-25f4ac0c3558.110608_UNC11-SN627_0103_BD0CVVABXX_3.tar.gz
TCGA-C8-A12T-01A-11R-A115-07	BRCA	gs://5aa919de-0aa0-43ec-9ec3-288481102b6d/tcga/BRCA/RNA/RNA-Seq/UNC-LCCC/ILLUMINA/UNCID_2209084.c13962b2-674a-4edc-a7c8-c077ab86d198.110608_UNC11-SN627_0103_BD0CVVABXX_4.tar.gz
TCGA-C8-A12U-01A-11R-A115-07	BRCA	gs://5aa919de-0aa0-43ec-9ec3-288481102b6d/tcga/BRCA/RNA/RNA-Seq/UNC-LCCC/ILLUMINA/UNCID_2209004.803bb42f-e0f2-44b6-aebb-8f956646ecc7.110607_UNC14-SN744_0124_AD0CVCABXX_2.tar.gz
TCGA-C8-A12V-01A-11R-A115-07	BRCA	gs://5aa919de-0aa0-43ec-9ec3-288481102b6d/tcga/BRCA/RNA/RNA-Seq/UNC-LCCC/ILLUMINA/UNCID_2208751.b12c9095-55c7-4add-9e22-3d65eeef2040.110608_SN254_0230_AC03JGABXX_2.tar.gz
TCGA-C8-A12W-01A-11R-A115-07	BRCA	gs://5aa919de-0aa0-43ec-9ec3-288481102b6d/tcga/BRCA/RNA/RNA-Seq/UNC-LCCC/ILLUMINA/UNCID_2208875.24e6e8f5-3caa-46f0-8915-7bd09f0736f9.110608_SN254_0230_AC03JGABXX_1.tar.gz
TCGA-C8-A12X-01A-11R-A115-07	BRCA	gs://5aa919de-0aa0-43ec-9ec3-288481102b6d/tcga/BRCA/RNA/RNA-Seq/UNC-LCCC/ILLUMINA/UNCID_2209166.2efa4fd0-1c0b-49c8-a11f-606d8618ec97.110527_UNC10-SN254_0224_AD0CPKABXX_8.tar.gz
TCGA-C8-A12Y-01A-11R-A12D-07	BRCA	gs://5aa919de-0aa0-43ec-9ec3-288481102b6d/tcga/BRCA/RNA/RNA-Seq/UNC-LCCC/ILLUMINA/UNCID_2207345.ef42155a-112e-48fe-b52a-a99ebcd5f7f5.110714_UNC13-SN749_0083_BD0DLNABXX_1.tar.gz
TCGA-C8-A12Z-01A-11R-A115-07	BRCA	gs://5aa919de-0aa0-43ec-9ec3-288481102b6d/tcga/BRCA/RNA/RNA-Seq/UNC-LCCC/ILLUMINA/UNCID_2209204.4018d26c-0ce0-4c5a-9ce4-200bb4273349.110527_UNC10-SN254_0225_BD0CVWABXX_8.tar.gz
TCGA-C8-A130-01A-31R-A115-07	BRCA	gs://5aa919de-0aa0-43ec-9ec3-288481102b6d/tcga/BRCA/RNA/RNA-Seq/UNC-LCCC/ILLUMINA/UNCID_2208064.697dfcbf-0c6b-4cae-b851-d46dd6be42c9.110628_UNC10-SN254_0238_AC03J5ABXX_8.tar.gz
TCGA-C8-A131-01A-11R-A115-07	BRCA	gs://5aa919de-0aa0-43ec-9ec3-288481102b6d/tcga/BRCA/RNA/RNA-Seq/UNC-LCCC/ILLUMINA/UNCID_2236382.5162ef6d-6978-4ff7-b385-a59325cefe17.110608_UNC11-SN627_0103_BD0CVVABXX_5.tar.gz
TCGA-C8-A132-01A-31R-A115-07	BRCA	gs://5aa919de-0aa0-43ec-9ec3-288481102b6d/tcga/BRCA/RNA/RNA-Seq/UNC-LCCC/ILLUMINA/UNCID_2208837.143e8620-56cc-4b65-a2aa-d793543f6854.110607_UNC14-SN744_0124_AD0CVCABXX_3.tar.gz
TCGA-C8-A133-01A-32R-A12D-07	BRCA	gs://5aa919de-0aa0-43ec-9ec3-288481102b6d/tcga/BRCA/RNA/RNA-Seq/UNC-LCCC/ILLUMINA/UNCID_2207349.3028d15d-698a-4a23-8a09-a79221e28a62.110714_UNC13-SN749_0083_BD0DLNABXX_2.tar.gz
TCGA-C8-A134-01A-11R-A115-07	BRCA	gs://5aa919de-0aa0-43ec-9ec3-288481102b6d/tcga/BRCA/RNA/RNA-Seq/UNC-LCCC/ILLUMINA/UNCID_2209026.d96863aa-33a8-43bf-a9b5-589de1e9cf44.110607_UNC14-SN744_0124_AD0CVCABXX_4.tar.gz
TCGA-C8-A135-01A-11R-A115-07	BRCA	gs://5aa919de-0aa0-43ec-9ec3-288481102b6d/tcga/BRCA/RNA/RNA-Seq/UNC-LCCC/ILLUMINA/UNCID_2208936.306818e8-2e51-4dee-b27c-53ee9cea8d03.110608_SN254_0231_BD0CT2ABXX_8.tar.gz
TCGA-C8-A137-01A-11R-A115-07	BRCA	gs://5aa919de-0aa0-43ec-9ec3-288481102b6d/tcga/BRCA/RNA/RNA-Seq/UNC-LCCC/ILLUMINA/UNCID_2208756.2c829af4-a6a7-48b1-9e48-a88be0564752.110608_SN254_0231_BD0CT2ABXX_7.tar.gz
TCGA-C8-A138-01A-11R-A115-07	BRCA	gs://5aa919de-0aa0-43ec-9ec3-288481102b6d/tcga/BRCA/RNA/RNA-Seq/UNC-LCCC/ILLUMINA/UNCID_2209120.f543c792-d997-420a-8bf1-c45456b62a8b.110527_UNC10-SN254_0225_BD0CVWABXX_7.tar.gz
TCGA-C8-A1HE-01A-11R-A13Q-07	BRCA	gs://5aa919de-0aa0-43ec-9ec3-288481102b6d/tcga/BRCA/RNA/RNA-Seq/UNC-LCCC/ILLUMINA/UNCID_2207170.b5f56bfb-6fc1-448f-8c2b-4753084aaa00.110729_UNC9-SN296_0211_BC046VABXX_4.tar.gz
TCGA-C8-A1HF-01A-11R-A137-07	BRCA	gs://5aa919de-0aa0-43ec-9ec3-288481102b6d/tcga/BRCA/RNA/RNA-Seq/UNC-LCCC/ILLUMINA/UNCID_2206983.62b06301-531d-4fc1-bb00-ede8e507e8f4.110801_UNC13-SN749_0088_AD0DTHABXX_3.tar.gz
TCGA-C8-A1HG-01A-11R-A137-07	BRCA	gs://5aa919de-0aa0-43ec-9ec3-288481102b6d/tcga/BRCA/RNA/RNA-Seq/UNC-LCCC/ILLUMINA/UNCID_2206938.094076d0-97e4-460d-b48c-7ee2371db99d.110801_UNC13-SN749_0088_AD0DTHABXX_4.tar.gz
TCGA-C8-A1HI-01A-11R-A137-07	BRCA	gs://5aa919de-0aa0-43ec-9ec3-288481102b6d/tcga/BRCA/RNA/RNA-Seq/UNC-LCCC/ILLUMINA/UNCID_2206986.994c96ec-ea0a-4741-8fef-53cdbfe28cfa.110801_UNC13-SN749_0088_AD0DTHABXX_5.tar.gz
TCGA-C8-A1HJ-01A-11R-A13Q-07	BRCA	gs://5aa919de-0aa0-43ec-9ec3-288481102b6d/tcga/BRCA/RNA/RNA-Seq/UNC-LCCC/ILLUMINA/UNCID_2206925.c0dd6c33-008d-44e8-b20c-8089bc3e29a3.110809_UNC10-SN254_0260_BD0DKNABXX_3.tar.gz
TCGA-C8-A1HK-01A-21R-A13Q-07	BRCA	gs://5aa919de-0aa0-43ec-9ec3-288481102b6d/tcga/BRCA/RNA/RNA-Seq/UNC-LCCC/ILLUMINA/UNCID_2206863.83d9c730-9a1e-42b6-a1dd-6a57d0e24f2c.110829_UNC10-SN254_0271_AC00PWABXX_4_CTTGTA.tar.gz
TCGA-C8-A1HL-01A-11R-A137-07	BRCA	gs://5aa919de-0aa0-43ec-9ec3-288481102b6d/tcga/BRCA/RNA/RNA-Seq/UNC-LCCC/ILLUMINA/UNCID_2206922.9d80ba46-b65f-4338-99bc-370f8eaefe4e.110801_UNC13-SN749_0088_AD0DTHABXX_6.tar.gz
TCGA-C8-A1HM-01A-12R-A137-07	BRCA	gs://5aa919de-0aa0-43ec-9ec3-288481102b6d/tcga/BRCA/RNA/RNA-Seq/UNC-LCCC/ILLUMINA/UNCID_2206981.eb908a6f-d6f2-40ef-90da-97438cd2281e.110801_UNC13-SN749_0088_AD0DTHABXX_7.tar.gz
TCGA-C8-A1HN-01A-11R-A137-07	BRCA	gs://5aa919de-0aa0-43ec-9ec3-288481102b6d/tcga/BRCA/RNA/RNA-Seq/UNC-LCCC/ILLUMINA/UNCID_2206931.4795628e-50d8-41e0-b3c6-00fe4600dc5d.110801_UNC13-SN749_0088_AD0DTHABXX_8.tar.gz
TCGA-C8-A1HO-01A-11R-A13Q-07	BRCA	gs://5aa919de-0aa0-43ec-9ec3-288481102b6d/tcga/BRCA/RNA/RNA-Seq/UNC-LCCC/ILLUMINA/UNCID_2207109.1d8ecbae-6996-4d9d-bff8-ac761a8309ea.110729_UNC9-SN296_0211_BC046VABXX_5.tar.gz
TCGA-C8-A26V-01A-11R-A16F-07	BRCA	gs://5aa919de-0aa0-43ec-9ec3-288481102b6d/tcga/BRCA/RNA/RNA-Seq/UNC-LCCC/ILLUMINA/UNCID_2206612.67a58c72-fa64-4c63-b568-bec834626edf.110930_UNC12-SN629_0146_BB01KPABXX_7_TAGCTT.tar.gz
TCGA-C8-A26W-01A-11R-A16F-07	BRCA	gs://5aa919de-0aa0-43ec-9ec3-288481102b6d/tcga/BRCA/RNA/RNA-Seq/UNC-LCCC/ILLUMINA/UNCID_2206615.bd304a35-2d0c-4b11-bd62-3db480c1e730.110930_UNC12-SN629_0146_BB01KPABXX_8_TAGCTT.tar.gz
TCGA-C8-A26X-01A-31R-A16F-07	BRCA	gs://5aa919de-0aa0-43ec-9ec3-288481102b6d/tcga/BRCA/RNA/RNA-Seq/UNC-LCCC/ILLUMINA/UNCID_2206572.5213da80-35ac-4172-b2e8-de686e73a498.110926_UNC14-SN744_0172_AB036MABXX_1_TAGCTT.tar.gz
TCGA-C8-A26Y-01A-11R-A16F-07	BRCA	gs://5aa919de-0aa0-43ec-9ec3-288481102b6d/tcga/BRCA/RNA/RNA-Seq/UNC-LCCC/ILLUMINA/UNCID_2206565.afad9647-befe-4493-8386-475d0097c716.110926_UNC14-SN744_0172_AB036MABXX_2_TAGCTT.tar.gz
TCGA-C8-A26Z-01A-11R-A16F-07	BRCA	gs://5aa919de-0aa0-43ec-9ec3-288481102b6d/tcga/BRCA/RNA/RNA-Seq/UNC-LCCC/ILLUMINA/UNCID_2206568.8213eb8c-db23-4f92-b3d3-07b45eeec76a.110926_UNC14-SN744_0172_AB036MABXX_3_TAGCTT.tar.gz
TCGA-C8-A273-01A-11R-A16F-07	BRCA	gs://5aa919de-0aa0-43ec-9ec3-288481102b6d/tcga/BRCA/RNA/RNA-Seq/UNC-LCCC/ILLUMINA/UNCID_2206562.c2e4eb91-bc79-4c8a-beef-4c5abc61d2fa.110926_UNC14-SN744_0172_AB036MABXX_4_TAGCTT.tar.gz
TCGA-C8-A274-01A-11R-A16F-07	BRCA	gs://5aa919de-0aa0-43ec-9ec3-288481102b6d/tcga/BRCA/RNA/RNA-Seq/UNC-LCCC/ILLUMINA/UNCID_2206569.f9521be2-aaaf-414c-a906-3ba53a060614.110926_UNC14-SN744_0172_AB036MABXX_5_TAGCTT.tar.gz
TCGA-C8-A275-01A-21R-A16F-07	BRCA	gs://5aa919de-0aa0-43ec-9ec3-288481102b6d/tcga/BRCA/RNA/RNA-Seq/UNC-LCCC/ILLUMINA/UNCID_2206560.59c6ed76-762c-4caa-98c1-0886b6d9651c.110926_UNC14-SN744_0172_AB036MABXX_6_TAGCTT.tar.gz
TCGA-C8-A278-01A-11R-A169-07	BRCA	gs://5aa919de-0aa0-43ec-9ec3-288481102b6d/tcga/BRCA/RNA/RNA-Seq/UNC-LCCC/ILLUMINA/UNCID_2206773.8cdae811-9f3f-4c8b-9fe5-e542d30d40f2.110907_UNC13-SN749_0110_AB00RJABXX_7_CTTGTA.tar.gz
TCGA-C8-A27A-01A-11R-A169-07	BRCA	gs://5aa919de-0aa0-43ec-9ec3-288481102b6d/tcga/BRCA/RNA/RNA-Seq/UNC-LCCC/ILLUMINA/UNCID_2206549.520a6569-bf3a-495f-9460-7f65e4f59687.110921_UNC9-SN296_0243_BC010LABXX_4_CGATGT.tar.gz
TCGA-C8-A27B-01A-11R-A169-07	BRCA	gs://5aa919de-0aa0-43ec-9ec3-288481102b6d/tcga/BRCA/RNA/RNA-Seq/UNC-LCCC/ILLUMINA/UNCID_2206518.fb03a31f-6611-4343-816d-37a332147eac.110921_UNC9-SN296_0243_BC010LABXX_5_CGATGT.tar.gz
TCGA-C8-A3M7-01A-12R-A21T-07	BRCA	gs://5aa919de-0aa0-43ec-9ec3-288481102b6d/tcga/BRCA/RNA/RNA-Seq/UNC-LCCC/ILLUMINA/UNCID_2189320.B55B6630-7CF5-4BCA-B76F-E135271018E4.120529_UNC16-SN851_0164_AD12VAACXX_5_ACTTGA.tar.gz
TCGA-C8-A3M8-01A-11R-A213-07	BRCA	gs://5aa919de-0aa0-43ec-9ec3-288481102b6d/tcga/BRCA/RNA/RNA-Seq/UNC-LCCC/ILLUMINA/UNCID_2192616.a04ad65d-6d83-4e84-8bd8-3cab2a195642.120419_UNC12-SN629_0204_BD0VCGACXX_3_GCCAAT.tar.gz
TCGA-C8-A8HP-01A-11R-A36F-07	BRCA	gs://5aa919de-0aa0-43ec-9ec3-288481102b6d/tcga/BRCA/RNA/RNA-Seq/UNC-LCCC/ILLUMINA/UNCID_2521714.02cf1db9-55c0-4ece-b230-966b30cd0b94.140417_UNC13-SN749_0343_BC41HBACXX_1_AGTTCC.tar.gz
TCGA-C8-A8HQ-01A-11R-A36F-07	BRCA	gs://5aa919de-0aa0-43ec-9ec3-288481102b6d/tcga/BRCA/RNA/RNA-Seq/UNC-LCCC/ILLUMINA/UNCID_2521705.7f8c9d62-0803-44d6-9375-b4e71612a0b1.140417_UNC13-SN749_0343_BC41HBACXX_4_ATCACG.tar.gz
TCGA-C8-A8HR-01A-11R-A36F-07	BRCA	gs://5aa919de-0aa0-43ec-9ec3-288481102b6d/tcga/BRCA/RNA/RNA-Seq/UNC-LCCC/ILLUMINA/UNCID_2521679.d817dcee-1322-4949-a6e9-138447e6fc56.140417_UNC13-SN749_0343_BC41HBACXX_5_CTTGTA.tar.gz
TCGA-D8-A13Y-01A-11R-A115-07	BRCA	gs://5aa919de-0aa0-43ec-9ec3-288481102b6d/tcga/BRCA/RNA/RNA-Seq/UNC-LCCC/ILLUMINA/UNCID_2209145.9a92e20a-2a43-4917-981d-c93179770050.110527_UNC10-SN254_0225_BD0CVWABXX_6.tar.gz
TCGA-D8-A13Z-01A-11R-A115-07	BRCA	gs://5aa919de-0aa0-43ec-9ec3-288481102b6d/tcga/BRCA/RNA/RNA-Seq/UNC-LCCC/ILLUMINA/UNCID_2207923.624ac458-8ff1-441c-a8c5-aaf4a08a4b84.110628_UNC10-SN254_0239_BD0CTRABXX_1.tar.gz
TCGA-D8-A140-01A-11R-A115-07	BRCA	gs://5aa919de-0aa0-43ec-9ec3-288481102b6d/tcga/BRCA/RNA/RNA-Seq/UNC-LCCC/ILLUMINA/UNCID_2208924.116f1b9d-8c0c-4b29-b9b2-06ea186f4480.110608_UNC11-SN627_0103_BD0CVVABXX_6.tar.gz
TCGA-D8-A141-01A-11R-A115-07	BRCA	gs://5aa919de-0aa0-43ec-9ec3-288481102b6d/tcga/BRCA/RNA/RNA-Seq/UNC-LCCC/ILLUMINA/UNCID_2208834.cb6c668a-ff24-4ebe-99f7-0c24fcf17c32.110607_UNC14-SN744_0124_AD0CVCABXX_5.tar.gz
TCGA-D8-A142-01A-11R-A115-07	BRCA	gs://5aa919de-0aa0-43ec-9ec3-288481102b6d/tcga/BRCA/RNA/RNA-Seq/UNC-LCCC/ILLUMINA/UNCID_2209155.9f440cd6-d55f-4cb6-a433-637ef1f9d38f.110607_UNC14-SN744_0124_AD0CVCABXX_6.tar.gz
TCGA-D8-A143-01A-11R-A115-07	BRCA	gs://5aa919de-0aa0-43ec-9ec3-288481102b6d/tcga/BRCA/RNA/RNA-Seq/UNC-LCCC/ILLUMINA/UNCID_2208778.4bf5f56d-448a-426a-8edc-f1bdbf6a8d55.110608_SN254_0231_BD0CT2ABXX_6.tar.gz
TCGA-D8-A145-01A-11R-A115-07	BRCA	gs://5aa919de-0aa0-43ec-9ec3-288481102b6d/tcga/BRCA/RNA/RNA-Seq/UNC-LCCC/ILLUMINA/UNCID_2208769.6223244a-ed38-46b5-8e65-cc8e4926c809.110608_SN254_0231_BD0CT2ABXX_5.tar.gz
TCGA-D8-A146-01A-31R-A115-07	BRCA	gs://5aa919de-0aa0-43ec-9ec3-288481102b6d/tcga/BRCA/RNA/RNA-Seq/UNC-LCCC/ILLUMINA/UNCID_2209144.69f535c7-8f70-4efc-98bc-7f99924d7db1.110527_UNC10-SN254_0225_BD0CVWABXX_5.tar.gz
TCGA-D8-A147-01A-11R-A115-07	BRCA	gs://5aa919de-0aa0-43ec-9ec3-288481102b6d/tcga/BRCA/RNA/RNA-Seq/UNC-LCCC/ILLUMINA/UNCID_2209227.4d28bcbc-dbdd-46f8-9329-49f359480a97.110527_UNC10-SN254_0225_BD0CVWABXX_4.tar.gz
TCGA-D8-A1J8-01A-11R-A13Q-07	BRCA	gs://5aa919de-0aa0-43ec-9ec3-288481102b6d/tcga/BRCA/RNA/RNA-Seq/UNC-LCCC/ILLUMINA/UNCID_2206790.ddb6efb2-2ef7-42a0-b00d-42c5b0fc6aef.110829_UNC11-SN627_0148_BD0DGAABXX_1_TGACCA.tar.gz
TCGA-D8-A1J9-01A-11R-A13Q-07	BRCA	gs://5aa919de-0aa0-43ec-9ec3-288481102b6d/tcga/BRCA/RNA/RNA-Seq/UNC-LCCC/ILLUMINA/UNCID_2206789.ff7159e7-e9f2-4cc8-ab89-f4167d19672c.110829_UNC11-SN627_0148_BD0DGAABXX_2_TGACCA.tar.gz
TCGA-D8-A1JA-01A-11R-A13Q-07	BRCA	gs://5aa919de-0aa0-43ec-9ec3-288481102b6d/tcga/BRCA/RNA/RNA-Seq/UNC-LCCC/ILLUMINA/UNCID_2206811.ae81378c-ada3-43cb-9855-941467fd856c.110829_UNC11-SN627_0148_BD0DGAABXX_3_TGACCA.tar.gz
TCGA-D8-A1JB-01A-11R-A13Q-07	BRCA	gs://5aa919de-0aa0-43ec-9ec3-288481102b6d/tcga/BRCA/RNA/RNA-Seq/UNC-LCCC/ILLUMINA/UNCID_2206828.45fe02d2-5d68-43c4-9cea-7da6e16a55a2.110829_UNC10-SN254_0271_AC00PWABXX_5_CTTGTA.tar.gz
TCGA-D8-A1JC-01A-11R-A13Q-07	BRCA	gs://5aa919de-0aa0-43ec-9ec3-288481102b6d/tcga/BRCA/RNA/RNA-Seq/UNC-LCCC/ILLUMINA/UNCID_2206787.d69c60ae-d21b-4e6e-89c5-ef0750a31c71.110829_UNC11-SN627_0148_BD0DGAABXX_4_TGACCA.tar.gz
TCGA-D8-A1JD-01A-11R-A13Q-07	BRCA	gs://5aa919de-0aa0-43ec-9ec3-288481102b6d/tcga/BRCA/RNA/RNA-Seq/UNC-LCCC/ILLUMINA/UNCID_2207164.f2ee7101-b51e-4f75-95fa-555b5b79af74.110729_UNC9-SN296_0211_BC046VABXX_6.tar.gz
TCGA-D8-A1JE-01A-11R-A13Q-07	BRCA	gs://5aa919de-0aa0-43ec-9ec3-288481102b6d/tcga/BRCA/RNA/RNA-Seq/UNC-LCCC/ILLUMINA/UNCID_2206887.c7139402-146f-4c49-bcd0-f2a6a378911e.110809_UNC10-SN254_0260_BD0DKNABXX_4.tar.gz
TCGA-D8-A1JF-01A-11R-A13Q-07	BRCA	gs://5aa919de-0aa0-43ec-9ec3-288481102b6d/tcga/BRCA/RNA/RNA-Seq/UNC-LCCC/ILLUMINA/UNCID_2206876.a74b20ca-06f9-47ec-8888-cb01e0ba3257.110809_UNC10-SN254_0260_BD0DKNABXX_5.tar.gz
TCGA-D8-A1JG-01B-11R-A13Q-07	BRCA	gs://5aa919de-0aa0-43ec-9ec3-288481102b6d/tcga/BRCA/RNA/RNA-Seq/UNC-LCCC/ILLUMINA/UNCID_2206940.ee8b563d-11bb-4d84-ac53-e2acc8d0275d.110809_UNC10-SN254_0260_BD0DKNABXX_6.tar.gz
TCGA-D8-A1JH-01A-11R-A13Q-07	BRCA	gs://5aa919de-0aa0-43ec-9ec3-288481102b6d/tcga/BRCA/RNA/RNA-Seq/UNC-LCCC/ILLUMINA/UNCID_2206881.00a3c8f4-bd75-4aa8-abb7-21005b1a5ad8.110809_UNC10-SN254_0260_BD0DKNABXX_7.tar.gz
TCGA-D8-A1JI-01A-11R-A13Q-07	BRCA	gs://5aa919de-0aa0-43ec-9ec3-288481102b6d/tcga/BRCA/RNA/RNA-Seq/UNC-LCCC/ILLUMINA/UNCID_2206834.27706c21-96cb-48e9-88ec-1c52769bfe45.110829_UNC10-SN254_0271_AC00PWABXX_6_CTTGTA.tar.gz
TCGA-D8-A1JJ-01A-31R-A14M-07	BRCA	gs://5aa919de-0aa0-43ec-9ec3-288481102b6d/tcga/BRCA/RNA/RNA-Seq/UNC-LCCC/ILLUMINA/UNCID_2206537.091cb252-dd08-4e9c-939c-749f595713f6.110921_UNC16-SN851_0090_BB060BABXX_3_GCCAAT.tar.gz
TCGA-D8-A1JK-01A-11R-A13Q-07	BRCA	gs://5aa919de-0aa0-43ec-9ec3-288481102b6d/tcga/BRCA/RNA/RNA-Seq/UNC-LCCC/ILLUMINA/UNCID_2206854.f7dd2e6b-a87e-467b-890a-3c422ae3dea7.110829_UNC10-SN254_0271_AC00PWABXX_7_CTTGTA.tar.gz
TCGA-D8-A1JL-01A-11R-A13Q-07	BRCA	gs://5aa919de-0aa0-43ec-9ec3-288481102b6d/tcga/BRCA/RNA/RNA-Seq/UNC-LCCC/ILLUMINA/UNCID_2207127.b4673313-fa18-43e8-a01b-5cdb3cf5425e.110729_UNC9-SN296_0211_BC046VABXX_7.tar.gz
TCGA-D8-A1JM-01A-11R-A13Q-07	BRCA	gs://5aa919de-0aa0-43ec-9ec3-288481102b6d/tcga/BRCA/RNA/RNA-Seq/UNC-LCCC/ILLUMINA/UNCID_2206885.ab3e7f05-9fb2-4c19-a6a9-3ffe1e4c1525.110809_UNC10-SN254_0260_BD0DKNABXX_8.tar.gz
TCGA-D8-A1JN-01A-11R-A13Q-07	BRCA	gs://5aa919de-0aa0-43ec-9ec3-288481102b6d/tcga/BRCA/RNA/RNA-Seq/UNC-LCCC/ILLUMINA/UNCID_2206859.874de789-c1c4-4fd3-b45c-e885f62aaeab.110829_UNC10-SN254_0271_AC00PWABXX_8_CTTGTA.tar.gz
TCGA-D8-A1JP-01A-11R-A13Q-07	BRCA	gs://5aa919de-0aa0-43ec-9ec3-288481102b6d/tcga/BRCA/RNA/RNA-Seq/UNC-LCCC/ILLUMINA/UNCID_2206886.f7461164-08b5-4a5c-ae74-cb4332f5ff7a.110824_UNC11-SN627_0145_AD0DL7ABXX_3_CTTGTA.tar.gz
TCGA-D8-A1JS-01A-11R-A13Q-07	BRCA	gs://5aa919de-0aa0-43ec-9ec3-288481102b6d/tcga/BRCA/RNA/RNA-Seq/UNC-LCCC/ILLUMINA/UNCID_2207016.b347056d-3ae3-43c7-9e3b-f48cee1bfbb2.110802_UNC16-SN851_0066_AB09M4ABXX_1.tar.gz
TCGA-D8-A1JT-01A-31R-A13Q-07	BRCA	gs://5aa919de-0aa0-43ec-9ec3-288481102b6d/tcga/BRCA/RNA/RNA-Seq/UNC-LCCC/ILLUMINA/UNCID_2206788.33600bf2-ec43-49d2-93dd-4985feb500aa.110829_UNC11-SN627_0148_BD0DGAABXX_5_TGACCA.tar.gz
TCGA-D8-A1JU-01A-11R-A13Q-07	BRCA	gs://5aa919de-0aa0-43ec-9ec3-288481102b6d/tcga/BRCA/RNA/RNA-Seq/UNC-LCCC/ILLUMINA/UNCID_2206994.8e10b30e-5789-4ad4-a70b-c7a86927ac6b.110802_UNC16-SN851_0067_BB07W5ABXX_2_CTTGTA.tar.gz
TCGA-D8-A1X5-01A-11R-A14D-07	BRCA	gs://5aa919de-0aa0-43ec-9ec3-288481102b6d/tcga/BRCA/RNA/RNA-Seq/UNC-LCCC/ILLUMINA/UNCID_2206973.95a12af8-5704-4745-b0a0-960f67af8cec.110805_UNC11-SN627_0135_BD0DKJABXX_2_GCCAAT.tar.gz
TCGA-D8-A1X6-01A-11R-A14M-07	BRCA	gs://5aa919de-0aa0-43ec-9ec3-288481102b6d/tcga/BRCA/RNA/RNA-Seq/UNC-LCCC/ILLUMINA/UNCID_2206477.ac361cbe-2302-4115-8c0f-40845c0ccec9.110921_UNC16-SN851_0090_BB060BABXX_4_GCCAAT.tar.gz
TCGA-D8-A1X7-01A-11R-A14M-07	BRCA	gs://5aa919de-0aa0-43ec-9ec3-288481102b6d/tcga/BRCA/RNA/RNA-Seq/UNC-LCCC/ILLUMINA/UNCID_2206479.6b2497ef-abe8-4f6f-9225-1d700f55ad1c.110921_UNC16-SN851_0090_BB060BABXX_5_GCCAAT.tar.gz
TCGA-D8-A1X8-01A-11R-A14M-07	BRCA	gs://5aa919de-0aa0-43ec-9ec3-288481102b6d/tcga/BRCA/RNA/RNA-Seq/UNC-LCCC/ILLUMINA/UNCID_2206472.cbc8608e-ffe1-41d5-93c5-66dd665c9bf0.110921_UNC16-SN851_0090_BB060BABXX_6_GCCAAT.tar.gz
TCGA-D8-A1X9-01A-12R-A157-07	BRCA	gs://5aa919de-0aa0-43ec-9ec3-288481102b6d/tcga/BRCA/RNA/RNA-Seq/UNC-LCCC/ILLUMINA/UNCID_2205121.2b3d596a-68ca-4c60-bb16-8c0cbd8fb190.110916_UNC16-SN851_0087_AD0DE7ABXX_3_CTTGTA.tar.gz
TCGA-D8-A1XA-01A-11R-A14D-07	BRCA	gs://5aa919de-0aa0-43ec-9ec3-288481102b6d/tcga/BRCA/RNA/RNA-Seq/UNC-LCCC/ILLUMINA/UNCID_2206999.79d0e02e-b518-4dce-8c20-00073d04e399.110805_UNC11-SN627_0135_BD0DKJABXX_3_ACTTGA.tar.gz
TCGA-D8-A1XB-01A-11R-A14D-07	BRCA	gs://5aa919de-0aa0-43ec-9ec3-288481102b6d/tcga/BRCA/RNA/RNA-Seq/UNC-LCCC/ILLUMINA/UNCID_2206937.8a2adff0-2527-43fa-ad17-a3081e22f846.110805_UNC11-SN627_0135_BD0DKJABXX_4_ACTTGA.tar.gz
TCGA-D8-A1XC-01A-11R-A14D-07	BRCA	gs://5aa919de-0aa0-43ec-9ec3-288481102b6d/tcga/BRCA/RNA/RNA-Seq/UNC-LCCC/ILLUMINA/UNCID_2206971.4328ae51-6063-4296-b266-a70bc5dda94f.110805_UNC11-SN627_0135_BD0DKJABXX_5_ACTTGA.tar.gz
TCGA-D8-A1XD-01A-11R-A14D-07	BRCA	gs://5aa919de-0aa0-43ec-9ec3-288481102b6d/tcga/BRCA/RNA/RNA-Seq/UNC-LCCC/ILLUMINA/UNCID_2206962.af520d74-dc8a-4d36-bd2c-80bc23e6d029.110805_UNC11-SN627_0135_BD0DKJABXX_6_ACTTGA.tar.gz
TCGA-D8-A1XF-01A-11R-A14D-07	BRCA	gs://5aa919de-0aa0-43ec-9ec3-288481102b6d/tcga/BRCA/RNA/RNA-Seq/UNC-LCCC/ILLUMINA/UNCID_2206975.80562b20-3e3e-4f77-8ca2-958f8636d720.110805_UNC11-SN627_0135_BD0DKJABXX_7_ACTTGA.tar.gz
TCGA-D8-A1XG-01A-11R-A14D-07	BRCA	gs://5aa919de-0aa0-43ec-9ec3-288481102b6d/tcga/BRCA/RNA/RNA-Seq/UNC-LCCC/ILLUMINA/UNCID_2206936.56bc2076-bafe-47aa-8255-9f03d438cb00.110805_UNC11-SN627_0135_BD0DKJABXX_8_ACTTGA.tar.gz
TCGA-D8-A1XJ-01A-11R-A14M-07	BRCA	gs://5aa919de-0aa0-43ec-9ec3-288481102b6d/tcga/BRCA/RNA/RNA-Seq/UNC-LCCC/ILLUMINA/UNCID_2206535.ef91ee42-e50f-44f7-967a-48698e920d12.110921_UNC16-SN851_0090_BB060BABXX_7_GCCAAT.tar.gz
TCGA-D8-A1XK-01A-21R-A14M-07	BRCA	gs://5aa919de-0aa0-43ec-9ec3-288481102b6d/tcga/BRCA/RNA/RNA-Seq/UNC-LCCC/ILLUMINA/UNCID_2206470.e4edbc10-8939-4bbf-befa-ee44229e4394.110921_UNC16-SN851_0090_BB060BABXX_8_GCCAAT.tar.gz
TCGA-D8-A1XL-01A-11R-A14M-07	BRCA	gs://5aa919de-0aa0-43ec-9ec3-288481102b6d/tcga/BRCA/RNA/RNA-Seq/UNC-LCCC/ILLUMINA/UNCID_2239615.26f5aec2-a2d8-4151-b975-33d7518e36d0.111006_UNC11-SN627_0157_AB01YAABXX_1_GCCAAT.tar.gz
TCGA-D8-A1XM-01A-21R-A14M-07	BRCA	gs://5aa919de-0aa0-43ec-9ec3-288481102b6d/tcga/BRCA/RNA/RNA-Seq/UNC-LCCC/ILLUMINA/UNCID_2206747.3049e9ab-8e65-4264-865a-b7a14e27aae1.110909_UNC10-SN254_0276_BB0A28ABXX_3_CTTGTA.tar.gz
TCGA-D8-A1XO-01A-11R-A14M-07	BRCA	gs://5aa919de-0aa0-43ec-9ec3-288481102b6d/tcga/BRCA/RNA/RNA-Seq/UNC-LCCC/ILLUMINA/UNCID_2206666.eddd285e-a946-4e4e-a21d-6e84ed397594.111006_UNC11-SN627_0157_AB01YAABXX_2_GCCAAT.tar.gz
TCGA-D8-A1XQ-01A-11R-A14M-07	BRCA	gs://5aa919de-0aa0-43ec-9ec3-288481102b6d/tcga/BRCA/RNA/RNA-Seq/UNC-LCCC/ILLUMINA/UNCID_2239596.0c7fc003-950b-4138-8390-036c072b640e.111006_UNC11-SN627_0157_AB01YAABXX_3_GCCAAT.tar.gz
TCGA-D8-A1XR-01A-11R-A14M-07	BRCA	gs://5aa919de-0aa0-43ec-9ec3-288481102b6d/tcga/BRCA/RNA/RNA-Seq/UNC-LCCC/ILLUMINA/UNCID_2206669.9c55164e-fb87-46b5-87ce-cc277ba378f5.111006_UNC11-SN627_0157_AB01YAABXX_4_GCCAAT.tar.gz
TCGA-D8-A1XS-01A-11R-A14M-07	BRCA	gs://5aa919de-0aa0-43ec-9ec3-288481102b6d/tcga/BRCA/RNA/RNA-Seq/UNC-LCCC/ILLUMINA/UNCID_2239534.11b43261-66e4-4c28-8d24-6e38b4295f34.111006_UNC11-SN627_0157_AB01YAABXX_5_GCCAAT.tar.gz
TCGA-D8-A1XT-01A-11R-A14M-07	BRCA	gs://5aa919de-0aa0-43ec-9ec3-288481102b6d/tcga/BRCA/RNA/RNA-Seq/UNC-LCCC/ILLUMINA/UNCID_2206664.47901dff-8acf-4afa-9e42-851d98777085.111006_UNC11-SN627_0157_AB01YAABXX_6_GCCAAT.tar.gz
TCGA-D8-A1XU-01A-11R-A14M-07	BRCA	gs://5aa919de-0aa0-43ec-9ec3-288481102b6d/tcga/BRCA/RNA/RNA-Seq/UNC-LCCC/ILLUMINA/UNCID_2206748.0718af55-25eb-45b7-9e76-5d663a00dca5.110909_UNC10-SN254_0276_BB0A28ABXX_4_CTTGTA.tar.gz
TCGA-D8-A1XV-01A-11R-A14M-07	BRCA	gs://5aa919de-0aa0-43ec-9ec3-288481102b6d/tcga/BRCA/RNA/RNA-Seq/UNC-LCCC/ILLUMINA/UNCID_2206660.5a0e92d3-7eb2-4ab2-8ee7-f2f180c6a6e6.111006_UNC11-SN627_0157_AB01YAABXX_7_GCCAAT.tar.gz
TCGA-D8-A1XW-01A-11R-A14M-07	BRCA	gs://5aa919de-0aa0-43ec-9ec3-288481102b6d/tcga/BRCA/RNA/RNA-Seq/UNC-LCCC/ILLUMINA/UNCID_2206663.8e24b2f8-459c-4861-9d31-d171e8d1a08b.111006_UNC11-SN627_0157_AB01YAABXX_8_GCCAAT.tar.gz
TCGA-D8-A1XY-01A-11R-A14M-07	BRCA	gs://5aa919de-0aa0-43ec-9ec3-288481102b6d/tcga/BRCA/RNA/RNA-Seq/UNC-LCCC/ILLUMINA/UNCID_2206644.5b233291-8984-4925-8be4-3911f541a15f.111005_UNC10-SN254_0285_AB087RABXX_1_GCCAAT.tar.gz
TCGA-D8-A1XZ-01A-11R-A14M-07	BRCA	gs://5aa919de-0aa0-43ec-9ec3-288481102b6d/tcga/BRCA/RNA/RNA-Seq/UNC-LCCC/ILLUMINA/UNCID_2206649.8b592b3b-47b5-45fa-98eb-01bf75096605.111005_UNC10-SN254_0285_AB087RABXX_2_GCCAAT.tar.gz
TCGA-D8-A1Y0-01A-11R-A14M-07	BRCA	gs://5aa919de-0aa0-43ec-9ec3-288481102b6d/tcga/BRCA/RNA/RNA-Seq/UNC-LCCC/ILLUMINA/UNCID_2206728.8dd30d68-86d0-456f-814c-ae59a5c0a071.110909_UNC10-SN254_0276_BB0A28ABXX_5_CTTGTA.tar.gz
TCGA-D8-A1Y1-01A-21R-A14M-07	BRCA	gs://5aa919de-0aa0-43ec-9ec3-288481102b6d/tcga/BRCA/RNA/RNA-Seq/UNC-LCCC/ILLUMINA/UNCID_2206727.2d49cea0-0d08-4203-afa0-a1252cbf739a.110909_UNC10-SN254_0276_BB0A28ABXX_6_CTTGTA.tar.gz
TCGA-D8-A1Y2-01A-11R-A157-07	BRCA	gs://5aa919de-0aa0-43ec-9ec3-288481102b6d/tcga/BRCA/RNA/RNA-Seq/UNC-LCCC/ILLUMINA/UNCID_2205203.4d184421-3a3d-499a-bdb5-230f45e6d16f.110916_UNC16-SN851_0087_AD0DE7ABXX_4_CTTGTA.tar.gz
TCGA-D8-A1Y3-01A-11R-A157-07	BRCA	gs://5aa919de-0aa0-43ec-9ec3-288481102b6d/tcga/BRCA/RNA/RNA-Seq/UNC-LCCC/ILLUMINA/UNCID_2204975.e65be669-85f6-4a00-8c0f-3ee7d0fb8bf9.110916_UNC16-SN851_0087_AD0DE7ABXX_5_CTTGTA.tar.gz
TCGA-D8-A27E-01A-11R-A16F-07	BRCA	gs://5aa919de-0aa0-43ec-9ec3-288481102b6d/tcga/BRCA/RNA/RNA-Seq/UNC-LCCC/ILLUMINA/UNCID_2206566.5e32f7e7-6022-4ce2-aa79-4c6671493406.110926_UNC14-SN744_0172_AB036MABXX_7_TAGCTT.tar.gz
TCGA-D8-A27F-01A-11R-A16F-07	BRCA	gs://5aa919de-0aa0-43ec-9ec3-288481102b6d/tcga/BRCA/RNA/RNA-Seq/UNC-LCCC/ILLUMINA/UNCID_2206557.0a69935d-9552-4792-9b2e-1a630114691e.110926_UNC14-SN744_0172_AB036MABXX_8_TAGCTT.tar.gz
TCGA-D8-A27G-01A-11R-A16F-07	BRCA	gs://5aa919de-0aa0-43ec-9ec3-288481102b6d/tcga/BRCA/RNA/RNA-Seq/UNC-LCCC/ILLUMINA/UNCID_2251244.2ba9072c-39b9-438d-9a2c-0726dc3dc659.111005_UNC12-SN629_0147_AB01MFABXX_1_TAGCTT.tar.gz
TCGA-D8-A27H-01A-11R-A16F-07	BRCA	gs://5aa919de-0aa0-43ec-9ec3-288481102b6d/tcga/BRCA/RNA/RNA-Seq/UNC-LCCC/ILLUMINA/UNCID_2206662.123725b8-4f66-4b97-9726-e0c70300d38e.111005_UNC12-SN629_0147_AB01MFABXX_2_TAGCTT.tar.gz
TCGA-D8-A27I-01A-11R-A16F-07	BRCA	gs://5aa919de-0aa0-43ec-9ec3-288481102b6d/tcga/BRCA/RNA/RNA-Seq/UNC-LCCC/ILLUMINA/UNCID_2239472.6e144eb1-f9c3-4cb1-9e69-28c63ca7e4d1.111005_UNC12-SN629_0147_AB01MFABXX_3_TAGCTT.tar.gz
TCGA-D8-A27K-01A-11R-A16F-07	BRCA	gs://5aa919de-0aa0-43ec-9ec3-288481102b6d/tcga/BRCA/RNA/RNA-Seq/UNC-LCCC/ILLUMINA/UNCID_2206661.c0ecd31a-9cce-45d2-9d04-89c465f9b55d.111005_UNC12-SN629_0147_AB01MFABXX_4_TAGCTT.tar.gz
TCGA-D8-A27L-01A-11R-A16F-07	BRCA	gs://5aa919de-0aa0-43ec-9ec3-288481102b6d/tcga/BRCA/RNA/RNA-Seq/UNC-LCCC/ILLUMINA/UNCID_2206658.de27ab29-90b0-4d13-8102-1c2bebc4c29a.111005_UNC12-SN629_0147_AB01MFABXX_5_TAGCTT.tar.gz
TCGA-D8-A27M-01A-11R-A16F-07	BRCA	gs://5aa919de-0aa0-43ec-9ec3-288481102b6d/tcga/BRCA/RNA/RNA-Seq/UNC-LCCC/ILLUMINA/UNCID_2235811.20486352-7d5f-4065-ab10-7a3f792ec1e1.111005_UNC12-SN629_0147_AB01MFABXX_6_TAGCTT.tar.gz
TCGA-D8-A27N-01A-11R-A16F-07	BRCA	gs://5aa919de-0aa0-43ec-9ec3-288481102b6d/tcga/BRCA/RNA/RNA-Seq/UNC-LCCC/ILLUMINA/UNCID_2206657.50808f98-d10b-4190-aff7-428f56abb0f9.111005_UNC12-SN629_0147_AB01MFABXX_7_TAGCTT.tar.gz
TCGA-D8-A27P-01A-11R-A16F-07	BRCA	gs://5aa919de-0aa0-43ec-9ec3-288481102b6d/tcga/BRCA/RNA/RNA-Seq/UNC-LCCC/ILLUMINA/UNCID_2206655.189c7b41-4d4e-422e-85a2-1f575b5c8b5c.111005_UNC12-SN629_0147_AB01MFABXX_8_TAGCTT.tar.gz
TCGA-D8-A27R-01A-11R-A16F-07	BRCA	gs://5aa919de-0aa0-43ec-9ec3-288481102b6d/tcga/BRCA/RNA/RNA-Seq/UNC-LCCC/ILLUMINA/UNCID_2203924.70546486-80a3-452c-8722-1bd7b14d5ac4.111014_UNC12-SN629_0152_BB00YRABXX_1_TAGCTT.tar.gz
TCGA-D8-A27T-01A-11R-A16F-07	BRCA	gs://5aa919de-0aa0-43ec-9ec3-288481102b6d/tcga/BRCA/RNA/RNA-Seq/UNC-LCCC/ILLUMINA/UNCID_2203912.090d6483-72df-4a55-84ef-5e196d1982cf.111014_UNC12-SN629_0152_BB00YRABXX_2_TAGCTT.tar.gz
TCGA-D8-A27V-01A-12R-A17B-07	BRCA	gs://5aa919de-0aa0-43ec-9ec3-288481102b6d/tcga/BRCA/RNA/RNA-Seq/UNC-LCCC/ILLUMINA/UNCID_2206621.a4c963fd-c8a6-4dcb-8b6e-159591e61d49.111003_UNC13-SN749_0121_AB020YABXX_6_TAGCTT.tar.gz
TCGA-D8-A27W-01A-11R-A16F-07	BRCA	gs://5aa919de-0aa0-43ec-9ec3-288481102b6d/tcga/BRCA/RNA/RNA-Seq/UNC-LCCC/ILLUMINA/UNCID_2203925.65843fe1-4da2-4165-8926-a0d6f878a7f8.111014_UNC12-SN629_0152_BB00YRABXX_3_TAGCTT.tar.gz
TCGA-D8-A3Z5-01A-41R-A24H-07	BRCA	gs://5aa919de-0aa0-43ec-9ec3-288481102b6d/tcga/BRCA/RNA/RNA-Seq/UNC-LCCC/ILLUMINA/UNCID_2185682.f47007db-f16a-4721-aac4-c7fb6e9ca868.121205_UNC14-SN744_0277_BC131TACXX_7_CGATGT.tar.gz
TCGA-D8-A3Z6-01A-11R-A239-07	BRCA	gs://5aa919de-0aa0-43ec-9ec3-288481102b6d/tcga/BRCA/RNA/RNA-Seq/UNC-LCCC/ILLUMINA/UNCID_2185681.0593faf5-8fcc-4aba-a926-c06c70cef7a8.121205_UNC14-SN744_0277_BC131TACXX_8_AGTTCC.tar.gz
TCGA-D8-A4Z1-01A-21R-A266-07	BRCA	gs://5aa919de-0aa0-43ec-9ec3-288481102b6d/tcga/BRCA/RNA/RNA-Seq/UNC-LCCC/ILLUMINA/UNCID_2178900.e6dbaf07-3551-4c73-a2f2-f1bea4fa8e72.130325_UNC12-SN629_0268_AC22W1ACXX_1_AGTTCC.tar.gz
TCGA-D8-A73U-01A-11R-A33J-07	BRCA	gs://5aa919de-0aa0-43ec-9ec3-288481102b6d/tcga/BRCA/RNA/RNA-Seq/UNC-LCCC/ILLUMINA/UNCID_2364474.57728a07-cb68-45d9-ac86-eba57e674e1d.131127_UNC15-SN850_0341_BC34HHACXX_4_GATCAG.tar.gz
TCGA-D8-A73W-01A-22R-A352-07	BRCA	gs://5aa919de-0aa0-43ec-9ec3-288481102b6d/tcga/BRCA/RNA/RNA-Seq/UNC-LCCC/ILLUMINA/UNCID_2449533.ae442e30-9756-46a8-825b-3e5b7ad394d5.140304_UNC14-SN744_0400_AC3LWGACXX_2_GAGTGG.tar.gz
TCGA-D8-A73X-01A-11R-A32P-07	BRCA	gs://5aa919de-0aa0-43ec-9ec3-288481102b6d/tcga/BRCA/RNA/RNA-Seq/UNC-LCCC/ILLUMINA/UNCID_2319284.a982e795-5256-439a-ae7b-9c250eefea53.131015_UNC11-SN627_0328_BC2NN6ACXX_7_ACAGTG.tar.gz
TCGA-E2-A105-01A-11R-A10J-07	BRCA	gs://5aa919de-0aa0-43ec-9ec3-288481102b6d/tcga/BRCA/RNA/RNA-Seq/UNC-LCCC/ILLUMINA/UNCID_2209300.b9bb3fb2-5692-4e7b-9353-45db1d58843f.110517_UNC13-SN749_0065_BC02LHABXX_1.tar.gz
TCGA-E2-A106-01A-11R-A10J-07	BRCA	gs://5aa919de-0aa0-43ec-9ec3-288481102b6d/tcga/BRCA/RNA/RNA-Seq/UNC-LCCC/ILLUMINA/UNCID_2209301.cbd64838-97a7-47a9-a4dc-aa9e0d0ab3d2.110517_UNC13-SN749_0065_BC02LHABXX_2.tar.gz
TCGA-E2-A107-01A-11R-A10J-07	BRCA	gs://5aa919de-0aa0-43ec-9ec3-288481102b6d/tcga/BRCA/RNA/RNA-Seq/UNC-LCCC/ILLUMINA/UNCID_2185083.254c611f-7808-4745-9155-f2d578b29df2.130124_UNC9-SN296_0328_AD188HACXX_8_TTAGGC.tar.gz
TCGA-E2-A108-01A-13R-A10J-07	BRCA	gs://5aa919de-0aa0-43ec-9ec3-288481102b6d/tcga/BRCA/RNA/RNA-Seq/UNC-LCCC/ILLUMINA/UNCID_2209297.48188b57-1f05-43dc-b8d4-a422c4f443a9.110517_UNC13-SN749_0065_BC02LHABXX_4.tar.gz
TCGA-E2-A109-01A-11R-A10J-07	BRCA	gs://5aa919de-0aa0-43ec-9ec3-288481102b6d/tcga/BRCA/RNA/RNA-Seq/UNC-LCCC/ILLUMINA/UNCID_2209431.d6aae541-9dec-4055-bfd6-51ebbdcbf7a2.110517_UNC13-SN749_0065_BC02LHABXX_5.tar.gz
TCGA-E2-A10A-01A-21R-A115-07	BRCA	gs://5aa919de-0aa0-43ec-9ec3-288481102b6d/tcga/BRCA/RNA/RNA-Seq/UNC-LCCC/ILLUMINA/UNCID_2209148.104213ad-3ec6-4a24-9760-72333b6c2c22.110527_UNC10-SN254_0225_BD0CVWABXX_3.tar.gz
TCGA-E2-A10B-01A-11R-A10J-07	BRCA	gs://5aa919de-0aa0-43ec-9ec3-288481102b6d/tcga/BRCA/RNA/RNA-Seq/UNC-LCCC/ILLUMINA/UNCID_2209299.3b72a173-8ce4-444e-aeeb-39be3f3eb558.110517_UNC13-SN749_0065_BC02LHABXX_6.tar.gz
TCGA-E2-A10C-01A-21R-A10J-07	BRCA	gs://5aa919de-0aa0-43ec-9ec3-288481102b6d/tcga/BRCA/RNA/RNA-Seq/UNC-LCCC/ILLUMINA/UNCID_2209055.1f7762ae-94bf-4ab4-a6d6-7fe57b1e1e99.110606_UNC12-SN629_0090_AD0CTGABXX_4.tar.gz
TCGA-E2-A10E-01A-21R-A10J-07	BRCA	gs://5aa919de-0aa0-43ec-9ec3-288481102b6d/tcga/BRCA/RNA/RNA-Seq/UNC-LCCC/ILLUMINA/UNCID_2209414.0e932148-a592-42e2-b1df-4fd599db21e9.110517_UNC13-SN749_0065_BC02LHABXX_7.tar.gz
TCGA-E2-A10F-01A-11R-A10J-07	BRCA	gs://5aa919de-0aa0-43ec-9ec3-288481102b6d/tcga/BRCA/RNA/RNA-Seq/UNC-LCCC/ILLUMINA/UNCID_2209295.05918561-a713-464b-9b5c-4f7c9258a827.110517_UNC13-SN749_0065_BC02LHABXX_8.tar.gz
TCGA-E2-A14N-01A-31R-A137-07	BRCA	gs://5aa919de-0aa0-43ec-9ec3-288481102b6d/tcga/BRCA/RNA/RNA-Seq/UNC-LCCC/ILLUMINA/UNCID_2207129.6e45dd01-225d-4871-9a3a-f591808ad234.110725_UNC9-SN296_0208_AC0477ABXX_1.tar.gz
TCGA-E2-A14O-01A-31R-A115-07	BRCA	gs://5aa919de-0aa0-43ec-9ec3-288481102b6d/tcga/BRCA/RNA/RNA-Seq/UNC-LCCC/ILLUMINA/UNCID_2207860.2791089c-f659-41e8-8e18-57fc6a079e6b.110628_UNC10-SN254_0239_BD0CTRABXX_2.tar.gz
TCGA-E2-A14P-01A-31R-A12D-07	BRCA	gs://5aa919de-0aa0-43ec-9ec3-288481102b6d/tcga/BRCA/RNA/RNA-Seq/UNC-LCCC/ILLUMINA/UNCID_2207237.a4cb04f5-91b3-40ba-8005-b1df46d6b555.110714_UNC13-SN749_0083_BD0DLNABXX_3.tar.gz
TCGA-E2-A14Q-01A-11R-A12D-07	BRCA	gs://5aa919de-0aa0-43ec-9ec3-288481102b6d/tcga/BRCA/RNA/RNA-Seq/UNC-LCCC/ILLUMINA/UNCID_2207502.48d70a9a-b6ae-4ed6-80da-999a919f8da9.110629_UNC15-SN850_0090_AC03J3ABXX_4.tar.gz
TCGA-E2-A14R-01A-11R-A115-07	BRCA	gs://5aa919de-0aa0-43ec-9ec3-288481102b6d/tcga/BRCA/RNA/RNA-Seq/UNC-LCCC/ILLUMINA/UNCID_2209082.76a625e9-22b3-42b8-8813-27c133d0b248.110608_UNC11-SN627_0103_BD0CVVABXX_7.tar.gz
TCGA-E2-A14S-01A-11R-A12D-07	BRCA	gs://5aa919de-0aa0-43ec-9ec3-288481102b6d/tcga/BRCA/RNA/RNA-Seq/UNC-LCCC/ILLUMINA/UNCID_2207599.5aaf8edc-5d66-4099-824b-f4e06827ad12.110629_UNC15-SN850_0090_AC03J3ABXX_5.tar.gz
TCGA-E2-A14T-01A-11R-A115-07	BRCA	gs://5aa919de-0aa0-43ec-9ec3-288481102b6d/tcga/BRCA/RNA/RNA-Seq/UNC-LCCC/ILLUMINA/UNCID_2208836.7aa46530-2311-41ed-a452-9ca06f38c0c1.110607_UNC14-SN744_0124_AD0CVCABXX_7.tar.gz
TCGA-E2-A14U-01A-11R-A22K-07	BRCA	gs://5aa919de-0aa0-43ec-9ec3-288481102b6d/tcga/BRCA/RNA/RNA-Seq/UNC-LCCC/ILLUMINA/UNCID_2185676.20d25e27-b509-45eb-a734-9b8d6a40c632.121205_UNC14-SN744_0276_AC19W1ACXX_1_TTAGGC.tar.gz
TCGA-E2-A14V-01A-11R-A12D-07	BRCA	gs://5aa919de-0aa0-43ec-9ec3-288481102b6d/tcga/BRCA/RNA/RNA-Seq/UNC-LCCC/ILLUMINA/UNCID_2207138.d6f0abd0-ff39-4c30-a8ee-e74e6f3621bf.110715_UNC10-SN254_0245_BD0DG6ABXX_8.tar.gz
TCGA-E2-A14W-01A-11R-A12D-07	BRCA	gs://5aa919de-0aa0-43ec-9ec3-288481102b6d/tcga/BRCA/RNA/RNA-Seq/UNC-LCCC/ILLUMINA/UNCID_2207159.f898f44d-a728-41cf-b1ac-20b1995a86b9.110718_UNC12-SN629_0110_AB0AR8ABXX_1.tar.gz
TCGA-E2-A14X-01A-11R-A115-07	BRCA	gs://5aa919de-0aa0-43ec-9ec3-288481102b6d/tcga/BRCA/RNA/RNA-Seq/UNC-LCCC/ILLUMINA/UNCID_2208892.d9f827bb-2498-49b0-aa85-71cb554eb926.110607_UNC14-SN744_0124_AD0CVCABXX_8.tar.gz
TCGA-E2-A14Y-01A-21R-A12D-07	BRCA	gs://5aa919de-0aa0-43ec-9ec3-288481102b6d/tcga/BRCA/RNA/RNA-Seq/UNC-LCCC/ILLUMINA/UNCID_2207135.3ea70053-af2a-4fec-9416-d18b6156f516.110718_UNC12-SN629_0110_AB0AR8ABXX_2.tar.gz
TCGA-E2-A14Z-01A-11R-A115-07	BRCA	gs://5aa919de-0aa0-43ec-9ec3-288481102b6d/tcga/BRCA/RNA/RNA-Seq/UNC-LCCC/ILLUMINA/UNCID_2208962.bcf768ee-138c-42a4-a3bf-b8d509c644d9.110608_SN254_0231_BD0CT2ABXX_4.tar.gz
TCGA-E2-A150-01A-11R-A12D-07	BRCA	gs://5aa919de-0aa0-43ec-9ec3-288481102b6d/tcga/BRCA/RNA/RNA-Seq/UNC-LCCC/ILLUMINA/UNCID_2207350.46262a6c-8a11-4bb9-8851-8b6e44c95288.110714_UNC13-SN749_0083_BD0DLNABXX_4.tar.gz
TCGA-E2-A152-01A-11R-A12D-07	BRCA	gs://5aa919de-0aa0-43ec-9ec3-288481102b6d/tcga/BRCA/RNA/RNA-Seq/UNC-LCCC/ILLUMINA/UNCID_2207224.be8c1926-064b-4a2f-9345-e34f0dc78bff.110714_UNC13-SN749_0083_BD0DLNABXX_5.tar.gz
TCGA-E2-A153-01A-12R-A12D-07	BRCA	gs://5aa919de-0aa0-43ec-9ec3-288481102b6d/tcga/BRCA/RNA/RNA-Seq/UNC-LCCC/ILLUMINA/UNCID_2207223.be4b0243-555a-4e4b-94fb-af6ba60058d0.110714_UNC13-SN749_0083_BD0DLNABXX_6.tar.gz
TCGA-E2-A153-11A-31R-A12D-07	BRCA	gs://5aa919de-0aa0-43ec-9ec3-288481102b6d/tcga/BRCA/RNA/RNA-Seq/UNC-LCCC/ILLUMINA/UNCID_2207219.b5ab3b76-36f6-45a7-acad-77288da0d13c.110714_UNC13-SN749_0083_BD0DLNABXX_7.tar.gz
TCGA-E2-A154-01A-11R-A115-07	BRCA	gs://5aa919de-0aa0-43ec-9ec3-288481102b6d/tcga/BRCA/RNA/RNA-Seq/UNC-LCCC/ILLUMINA/UNCID_2208773.81589acc-5dae-4cad-9f97-88b81fa53f92.110608_SN254_0231_BD0CT2ABXX_3.tar.gz
TCGA-E2-A155-01A-11R-A12D-07	BRCA	gs://5aa919de-0aa0-43ec-9ec3-288481102b6d/tcga/BRCA/RNA/RNA-Seq/UNC-LCCC/ILLUMINA/UNCID_2207504.6a345a9e-8173-4c9e-972d-df0b154c97b0.110629_UNC15-SN850_0090_AC03J3ABXX_6.tar.gz
TCGA-E2-A156-01A-11R-A12D-07	BRCA	gs://5aa919de-0aa0-43ec-9ec3-288481102b6d/tcga/BRCA/RNA/RNA-Seq/UNC-LCCC/ILLUMINA/UNCID_2207505.b6ed3dfa-4d81-4e5c-9c1a-166894f92752.110629_UNC15-SN850_0090_AC03J3ABXX_7.tar.gz
TCGA-E2-A158-01A-11R-A12D-07	BRCA	gs://5aa919de-0aa0-43ec-9ec3-288481102b6d/tcga/BRCA/RNA/RNA-Seq/UNC-LCCC/ILLUMINA/UNCID_2207136.43326f71-c61c-410b-af4b-c71a054e27c9.110718_UNC12-SN629_0110_AB0AR8ABXX_3.tar.gz
TCGA-E2-A158-11A-22R-A12D-07	BRCA	gs://5aa919de-0aa0-43ec-9ec3-288481102b6d/tcga/BRCA/RNA/RNA-Seq/UNC-LCCC/ILLUMINA/UNCID_2207472.5ba99650-56d2-4951-aa24-3d2fea3d1921.110629_UNC15-SN850_0090_AC03J3ABXX_8.tar.gz
TCGA-E2-A159-01A-11R-A115-07	BRCA	gs://5aa919de-0aa0-43ec-9ec3-288481102b6d/tcga/BRCA/RNA/RNA-Seq/UNC-LCCC/ILLUMINA/UNCID_2209230.95c7abfa-a417-4d81-96c2-a952a081d997.110527_UNC10-SN254_0225_BD0CVWABXX_2.tar.gz
TCGA-E2-A15A-01A-11R-A12D-07	BRCA	gs://5aa919de-0aa0-43ec-9ec3-288481102b6d/tcga/BRCA/RNA/RNA-Seq/UNC-LCCC/ILLUMINA/UNCID_2207137.a4754430-f713-4aeb-998c-0f470a5549d1.110718_UNC12-SN629_0110_AB0AR8ABXX_4.tar.gz
TCGA-E2-A15C-01A-31R-A12D-07	BRCA	gs://5aa919de-0aa0-43ec-9ec3-288481102b6d/tcga/BRCA/RNA/RNA-Seq/UNC-LCCC/ILLUMINA/UNCID_2207162.1a77082d-f130-436b-9028-23c8dd9dc565.110718_UNC12-SN629_0110_AB0AR8ABXX_6.tar.gz
TCGA-E2-A15D-01A-11R-A115-07	BRCA	gs://5aa919de-0aa0-43ec-9ec3-288481102b6d/tcga/BRCA/RNA/RNA-Seq/UNC-LCCC/ILLUMINA/UNCID_2209152.b58514d7-7785-497d-ba94-165ee0a1b941.110527_UNC10-SN254_0225_BD0CVWABXX_1.tar.gz
TCGA-E2-A15E-01A-11R-A12D-07	BRCA	gs://5aa919de-0aa0-43ec-9ec3-288481102b6d/tcga/BRCA/RNA/RNA-Seq/UNC-LCCC/ILLUMINA/UNCID_2207288.42ba8e87-8d37-4cbd-82f0-bca0cbe5dcd3.110714_UNC13-SN749_0083_BD0DLNABXX_8.tar.gz
TCGA-E2-A15F-01A-11R-A115-07	BRCA	gs://5aa919de-0aa0-43ec-9ec3-288481102b6d/tcga/BRCA/RNA/RNA-Seq/UNC-LCCC/ILLUMINA/UNCID_2207864.2e41bc6a-bece-4b6d-a646-be9b98707bba.110628_UNC10-SN254_0239_BD0CTRABXX_3.tar.gz
TCGA-E2-A15G-01A-11R-A12D-07	BRCA	gs://5aa919de-0aa0-43ec-9ec3-288481102b6d/tcga/BRCA/RNA/RNA-Seq/UNC-LCCC/ILLUMINA/UNCID_2207178.a88e6892-93fe-451f-9b7e-f6fe260ba9af.110715_UNC14-SN744_0142_AB099EABXX_8.tar.gz
TCGA-E2-A15H-01A-11R-A12D-07	BRCA	gs://5aa919de-0aa0-43ec-9ec3-288481102b6d/tcga/BRCA/RNA/RNA-Seq/UNC-LCCC/ILLUMINA/UNCID_2207198.75b2227e-0279-4dfb-a1a1-e64c53b48d7a.110715_UNC14-SN744_0142_AB099EABXX_7.tar.gz
TCGA-E2-A15I-01A-21R-A137-07	BRCA	gs://5aa919de-0aa0-43ec-9ec3-288481102b6d/tcga/BRCA/RNA/RNA-Seq/UNC-LCCC/ILLUMINA/UNCID_2207115.4f3a68ee-00c8-44bd-b9d6-f3fa6dc4084c.110725_UNC9-SN296_0208_AC0477ABXX_2.tar.gz
TCGA-E2-A15I-11A-32R-A137-07	BRCA	gs://5aa919de-0aa0-43ec-9ec3-288481102b6d/tcga/BRCA/RNA/RNA-Seq/UNC-LCCC/ILLUMINA/UNCID_2207131.f9df2254-ab08-4ab2-9b86-ed40e6c8a4b9.110725_UNC9-SN296_0208_AC0477ABXX_3.tar.gz
TCGA-E2-A15J-01A-11R-A12P-07	BRCA	gs://5aa919de-0aa0-43ec-9ec3-288481102b6d/tcga/BRCA/RNA/RNA-Seq/UNC-LCCC/ILLUMINA/UNCID_2207424.376c13fa-ba3e-4f2e-a8bc-87fb70541239.110706_UNC12-SN629_0107_BD0DKWABXX_6.tar.gz
TCGA-E2-A15K-01A-11R-A12P-07	BRCA	gs://5aa919de-0aa0-43ec-9ec3-288481102b6d/tcga/BRCA/RNA/RNA-Seq/UNC-LCCC/ILLUMINA/UNCID_2207459.141e15ac-1537-4182-9db5-ba2115cd93d6.110706_UNC12-SN629_0107_BD0DKWABXX_7.tar.gz
TCGA-E2-A15K-11A-13R-A12P-07	BRCA	gs://5aa919de-0aa0-43ec-9ec3-288481102b6d/tcga/BRCA/RNA/RNA-Seq/UNC-LCCC/ILLUMINA/UNCID_2319294.49a33b4d-4b1e-4b30-b0ba-a7c7d594db41.130924_UNC9-SN296_0404_BD2DM6ACXX_7_CGATGT.tar.gz
TCGA-E2-A15L-01A-11R-A12D-07	BRCA	gs://5aa919de-0aa0-43ec-9ec3-288481102b6d/tcga/BRCA/RNA/RNA-Seq/UNC-LCCC/ILLUMINA/UNCID_2207091.68a4bd03-2b97-4387-926f-c9d25fac8d29.110729_UNC15-SN850_0101_AD0DW6ABXX_4.tar.gz
TCGA-E2-A15M-01A-11R-A12D-07	BRCA	gs://5aa919de-0aa0-43ec-9ec3-288481102b6d/tcga/BRCA/RNA/RNA-Seq/UNC-LCCC/ILLUMINA/UNCID_2207066.e596b149-e807-4d29-b0fa-685f07efb9d6.110729_UNC15-SN850_0101_AD0DW6ABXX_5.tar.gz
TCGA-E2-A15M-11A-22R-A12D-07	BRCA	gs://5aa919de-0aa0-43ec-9ec3-288481102b6d/tcga/BRCA/RNA/RNA-Seq/UNC-LCCC/ILLUMINA/UNCID_2207153.f75e5efb-056f-40bf-afed-33d971478ca4.110718_UNC12-SN629_0110_AB0AR8ABXX_8.tar.gz
TCGA-E2-A15O-01A-11R-A115-07	BRCA	gs://5aa919de-0aa0-43ec-9ec3-288481102b6d/tcga/BRCA/RNA/RNA-Seq/UNC-LCCC/ILLUMINA/UNCID_2208984.4a28ecf3-c70e-42d0-918b-866d11804c13.110608_UNC11-SN627_0103_BD0CVVABXX_8.tar.gz
TCGA-E2-A15P-01A-11R-A115-07	BRCA	gs://5aa919de-0aa0-43ec-9ec3-288481102b6d/tcga/BRCA/RNA/RNA-Seq/UNC-LCCC/ILLUMINA/UNCID_2209081.61c279ee-777a-4c05-bc38-e1a9183faaff.110606_UNC12-SN629_0091_BC03JHABXX_1.tar.gz
TCGA-E2-A15R-01A-11R-A115-07	BRCA	gs://5aa919de-0aa0-43ec-9ec3-288481102b6d/tcga/BRCA/RNA/RNA-Seq/UNC-LCCC/ILLUMINA/UNCID_2209054.8f90121d-5f9a-4702-a2ae-2a9b34a99171.110606_UNC12-SN629_0091_BC03JHABXX_2.tar.gz
TCGA-E2-A15S-01A-11R-A115-07	BRCA	gs://5aa919de-0aa0-43ec-9ec3-288481102b6d/tcga/BRCA/RNA/RNA-Seq/UNC-LCCC/ILLUMINA/UNCID_2239970.754fd66b-f39a-4308-a57c-05de251f9014.110608_SN254_0231_BD0CT2ABXX_2.tar.gz
TCGA-E2-A15T-01A-11R-A115-07	BRCA	gs://5aa919de-0aa0-43ec-9ec3-288481102b6d/tcga/BRCA/RNA/RNA-Seq/UNC-LCCC/ILLUMINA/UNCID_2208791.5db1c37a-2329-4bd3-baf2-89d26a8959fa.110608_SN254_0231_BD0CT2ABXX_1.tar.gz
TCGA-E2-A1AZ-01A-11R-A12P-07	BRCA	gs://5aa919de-0aa0-43ec-9ec3-288481102b6d/tcga/BRCA/RNA/RNA-Seq/UNC-LCCC/ILLUMINA/UNCID_2207373.fa462e79-c5a4-4ddc-b3e6-32e8adcdd80c.110712_UNC11-SN627_0122_ADODE6ABXX_6.tar.gz
TCGA-E2-A1B0-01A-11R-A12P-07	BRCA	gs://5aa919de-0aa0-43ec-9ec3-288481102b6d/tcga/BRCA/RNA/RNA-Seq/UNC-LCCC/ILLUMINA/UNCID_2207161.8bb3543b-5c83-41c6-b81c-b20935c38d72.110725_UNC11-SN627_0129_BC040FABXX_6.tar.gz
TCGA-E2-A1B1-01A-21R-A12P-07	BRCA	gs://5aa919de-0aa0-43ec-9ec3-288481102b6d/tcga/BRCA/RNA/RNA-Seq/UNC-LCCC/ILLUMINA/UNCID_2207098.2aa34033-a6f5-45a8-833b-b433352e58ba.110725_UNC11-SN627_0129_BC040FABXX_7.tar.gz
TCGA-E2-A1B4-01A-11R-A12P-07	BRCA	gs://5aa919de-0aa0-43ec-9ec3-288481102b6d/tcga/BRCA/RNA/RNA-Seq/UNC-LCCC/ILLUMINA/UNCID_2207096.2d51ae30-4c8a-4c99-b216-fc4fbda0fbb6.110725_UNC11-SN627_0129_BC040FABXX_8.tar.gz
TCGA-E2-A1B5-01A-21R-A12P-07	BRCA	gs://5aa919de-0aa0-43ec-9ec3-288481102b6d/tcga/BRCA/RNA/RNA-Seq/UNC-LCCC/ILLUMINA/UNCID_2206894.a2c80f8e-f08d-4574-90a0-f0651c0a9b1b.110824_UNC13-SN749_0098_AC03YVABXX_6.tar.gz
TCGA-E2-A1B6-01A-31R-A12P-07	BRCA	gs://5aa919de-0aa0-43ec-9ec3-288481102b6d/tcga/BRCA/RNA/RNA-Seq/UNC-LCCC/ILLUMINA/UNCID_2187517.eb398b00-8669-4c22-8285-03cdf76436f3.120823_UNC17-SN7001277_0047_AC0Y3YACXX_8_CGATGT.tar.gz
TCGA-E2-A1BC-01A-11R-A12P-07	BRCA	gs://5aa919de-0aa0-43ec-9ec3-288481102b6d/tcga/BRCA/RNA/RNA-Seq/UNC-LCCC/ILLUMINA/UNCID_2207368.a2cf164c-5b26-43eb-9de9-d1d457a5de06.110712_UNC11-SN627_0122_ADODE6ABXX_7.tar.gz
TCGA-E2-A1BC-11A-32R-A12P-07	BRCA	gs://5aa919de-0aa0-43ec-9ec3-288481102b6d/tcga/BRCA/RNA/RNA-Seq/UNC-LCCC/ILLUMINA/UNCID_2450360.afe373b9-f1c1-412d-9506-091749d47534.140205_UNC13-SN749_0329_BC3K12ACXX_8_TTAGGC.tar.gz
TCGA-E2-A1BD-01A-11R-A12P-07	BRCA	gs://5aa919de-0aa0-43ec-9ec3-288481102b6d/tcga/BRCA/RNA/RNA-Seq/UNC-LCCC/ILLUMINA/UNCID_2187521.fa1917b0-c3e1-412d-b063-e74b5cafb8dc.120823_UNC17-SN7001277_0047_AC0Y3YACXX_5_TTAGGC.tar.gz
TCGA-E2-A1IE-01A-11R-A13Q-07	BRCA	gs://5aa919de-0aa0-43ec-9ec3-288481102b6d/tcga/BRCA/RNA/RNA-Seq/UNC-LCCC/ILLUMINA/UNCID_2207110.ec6f69db-ff0b-491c-8b70-d53d0e7ad65f.110729_UNC9-SN296_0211_BC046VABXX_8.tar.gz
TCGA-E2-A1IF-01A-11R-A144-07	BRCA	gs://5aa919de-0aa0-43ec-9ec3-288481102b6d/tcga/BRCA/RNA/RNA-Seq/UNC-LCCC/ILLUMINA/UNCID_2206967.34a8b02b-01a2-4f2d-8e8e-c3358d43665a.110801_UNC12-SN629_0114_AC04B7ABXX_2_ACAGTG.tar.gz
TCGA-E2-A1IG-01A-11R-A144-07	BRCA	gs://5aa919de-0aa0-43ec-9ec3-288481102b6d/tcga/BRCA/RNA/RNA-Seq/UNC-LCCC/ILLUMINA/UNCID_2206929.d0705a73-e6d0-4282-82b1-76d44bda242f.110801_UNC12-SN629_0114_AC04B7ABXX_3_ACAGTG.tar.gz
TCGA-E2-A1IG-11A-22R-A144-07	BRCA	gs://5aa919de-0aa0-43ec-9ec3-288481102b6d/tcga/BRCA/RNA/RNA-Seq/UNC-LCCC/ILLUMINA/UNCID_2206933.1e55cf08-da43-471d-813c-9d37c7abc730.110803_UNC15-SN850_0106_BD0DK2ABXX_3_CAGATC.tar.gz
TCGA-E2-A1IH-01A-11R-A13Q-07	BRCA	gs://5aa919de-0aa0-43ec-9ec3-288481102b6d/tcga/BRCA/RNA/RNA-Seq/UNC-LCCC/ILLUMINA/UNCID_2207020.2d06908f-3332-4b77-b88c-145dc5c4828f.110802_UNC16-SN851_0066_AB09M4ABXX_2.tar.gz
TCGA-E2-A1II-01A-11R-A144-07	BRCA	gs://5aa919de-0aa0-43ec-9ec3-288481102b6d/tcga/BRCA/RNA/RNA-Seq/UNC-LCCC/ILLUMINA/UNCID_2206974.f7a5cfcb-623c-4858-ba32-e6ca63c75d2a.110803_UNC15-SN850_0106_BD0DK2ABXX_4_CAGATC.tar.gz
TCGA-E2-A1IJ-01A-11R-A144-07	BRCA	gs://5aa919de-0aa0-43ec-9ec3-288481102b6d/tcga/BRCA/RNA/RNA-Seq/UNC-LCCC/ILLUMINA/UNCID_2206946.14404fa2-adc4-4ecd-b4ee-5f4a75b54ff2.110803_UNC15-SN850_0106_BD0DK2ABXX_5_CAGATC.tar.gz
TCGA-E2-A1IK-01A-11R-A144-07	BRCA	gs://5aa919de-0aa0-43ec-9ec3-288481102b6d/tcga/BRCA/RNA/RNA-Seq/UNC-LCCC/ILLUMINA/UNCID_2206984.96a11934-f6cd-4892-a808-672433f84429.110803_UNC15-SN850_0106_BD0DK2ABXX_6_CAGATC.tar.gz
TCGA-E2-A1IL-01A-11R-A14D-07	BRCA	gs://5aa919de-0aa0-43ec-9ec3-288481102b6d/tcga/BRCA/RNA/RNA-Seq/UNC-LCCC/ILLUMINA/UNCID_2207033.5610cbc9-1031-4b6a-9bba-a6b3ed7ced4d.110809_UNC9-SN296_0227_AC0437ABXX_1_ACTTGA.tar.gz
TCGA-E2-A1IN-01A-11R-A13Q-07	BRCA	gs://5aa919de-0aa0-43ec-9ec3-288481102b6d/tcga/BRCA/RNA/RNA-Seq/UNC-LCCC/ILLUMINA/UNCID_2207100.dde1d3ab-ad71-4526-bc98-058b6049edcf.110729_UNC15-SN850_0101_AD0DW6ABXX_6.tar.gz
TCGA-E2-A1IO-01A-11R-A144-07	BRCA	gs://5aa919de-0aa0-43ec-9ec3-288481102b6d/tcga/BRCA/RNA/RNA-Seq/UNC-LCCC/ILLUMINA/UNCID_2206997.72611671-51cc-4662-b992-6701eb1df987.110801_UNC12-SN629_0114_AC04B7ABXX_4_ACAGTG.tar.gz
TCGA-E2-A1IU-01A-11R-A14D-07	BRCA	gs://5aa919de-0aa0-43ec-9ec3-288481102b6d/tcga/BRCA/RNA/RNA-Seq/UNC-LCCC/ILLUMINA/UNCID_2207035.53c8bbbd-16cd-4790-a99b-f45b0f958157.110809_UNC9-SN296_0227_AC0437ABXX_3_ACTTGA.tar.gz
TCGA-E2-A1L6-01A-11R-A13Q-07	BRCA	gs://5aa919de-0aa0-43ec-9ec3-288481102b6d/tcga/BRCA/RNA/RNA-Seq/UNC-LCCC/ILLUMINA/UNCID_2206786.4142c779-86ab-44f5-9371-539bbaa363d2.110829_UNC11-SN627_0148_BD0DGAABXX_6_TGACCA.tar.gz
TCGA-E2-A1L7-01A-11R-A144-07	BRCA	gs://5aa919de-0aa0-43ec-9ec3-288481102b6d/tcga/BRCA/RNA/RNA-Seq/UNC-LCCC/ILLUMINA/UNCID_2206930.ec38c31b-def8-41cc-8656-57ce98f3faa7.110803_UNC15-SN850_0106_BD0DK2ABXX_7_CAGATC.tar.gz
TCGA-E2-A1L7-11A-33R-A144-07	BRCA	gs://5aa919de-0aa0-43ec-9ec3-288481102b6d/tcga/BRCA/RNA/RNA-Seq/UNC-LCCC/ILLUMINA/UNCID_2206932.53e9749e-5554-443b-b41e-5efade6fce7a.110801_UNC12-SN629_0114_AC04B7ABXX_5_ACAGTG.tar.gz
TCGA-E2-A1L8-01A-11R-A13Q-07	BRCA	gs://5aa919de-0aa0-43ec-9ec3-288481102b6d/tcga/BRCA/RNA/RNA-Seq/UNC-LCCC/ILLUMINA/UNCID_2207060.68c8e567-1ac0-40f1-a3a7-a79d77a4ae12.110729_UNC15-SN850_0101_AD0DW6ABXX_7.tar.gz
TCGA-E2-A1L9-01A-11R-A13Q-07	BRCA	gs://5aa919de-0aa0-43ec-9ec3-288481102b6d/tcga/BRCA/RNA/RNA-Seq/UNC-LCCC/ILLUMINA/UNCID_2207022.05329e4e-6623-4044-9abf-46f3ed4ccfd8.110802_UNC16-SN851_0066_AB09M4ABXX_3.tar.gz
TCGA-E2-A1LA-01A-11R-A144-07	BRCA	gs://5aa919de-0aa0-43ec-9ec3-288481102b6d/tcga/BRCA/RNA/RNA-Seq/UNC-LCCC/ILLUMINA/UNCID_2206927.9a56eb8b-99fa-4671-99dc-29776dca4cd6.110801_UNC12-SN629_0114_AC04B7ABXX_6_ACAGTG.tar.gz
TCGA-E2-A1LB-01A-11R-A144-07	BRCA	gs://5aa919de-0aa0-43ec-9ec3-288481102b6d/tcga/BRCA/RNA/RNA-Seq/UNC-LCCC/ILLUMINA/UNCID_2206966.acf1ec71-46a5-4e7b-84b1-55203bca29d8.110801_UNC12-SN629_0114_AC04B7ABXX_7_ACAGTG.tar.gz
TCGA-E2-A1LB-11A-22R-A144-07	BRCA	gs://5aa919de-0aa0-43ec-9ec3-288481102b6d/tcga/BRCA/RNA/RNA-Seq/UNC-LCCC/ILLUMINA/UNCID_2206955.b34ad5ac-c581-4747-88db-e2d52fa7e463.110801_UNC12-SN629_0114_AC04B7ABXX_8_ACAGTG.tar.gz
TCGA-E2-A1LE-01A-12R-A19W-07	BRCA	gs://5aa919de-0aa0-43ec-9ec3-288481102b6d/tcga/BRCA/RNA/RNA-Seq/UNC-LCCC/ILLUMINA/UNCID_2183092.776c18b3-4e53-41d6-8838-70a6029c07dd.130227_UNC9-SN296_0341_AC1RM4ACXX_1_ATCACG.tar.gz
TCGA-E2-A1LG-01A-21R-A14M-07	BRCA	gs://5aa919de-0aa0-43ec-9ec3-288481102b6d/tcga/BRCA/RNA/RNA-Seq/UNC-LCCC/ILLUMINA/UNCID_2206643.94d92cd8-21cf-495d-b4fe-8f8c6067fe9e.111005_UNC10-SN254_0285_AB087RABXX_3_GCCAAT.tar.gz
TCGA-E2-A1LH-01A-11R-A14D-07	BRCA	gs://5aa919de-0aa0-43ec-9ec3-288481102b6d/tcga/BRCA/RNA/RNA-Seq/UNC-LCCC/ILLUMINA/UNCID_2207006.66f3892f-f4ec-412c-9c56-a9e9b56a15ee.110809_UNC9-SN296_0227_AC0437ABXX_4_ACTTGA.tar.gz
TCGA-E2-A1LH-11A-22R-A14D-07	BRCA	gs://5aa919de-0aa0-43ec-9ec3-288481102b6d/tcga/BRCA/RNA/RNA-Seq/UNC-LCCC/ILLUMINA/UNCID_2207008.c0c2059a-2931-4834-84a7-bfacf137c182.110809_UNC9-SN296_0227_AC0437ABXX_5_ACTTGA.tar.gz
TCGA-E2-A1LI-01A-12R-A157-07	BRCA	gs://5aa919de-0aa0-43ec-9ec3-288481102b6d/tcga/BRCA/RNA/RNA-Seq/UNC-LCCC/ILLUMINA/UNCID_2205109.fa643dcc-4f4c-44d0-9f4d-199de04f8d2b.110916_UNC16-SN851_0087_AD0DE7ABXX_6_CTTGTA.tar.gz
TCGA-E2-A1LK-01A-21R-A14D-07	BRCA	gs://5aa919de-0aa0-43ec-9ec3-288481102b6d/tcga/BRCA/RNA/RNA-Seq/UNC-LCCC/ILLUMINA/UNCID_2207005.d6301614-9ba7-4632-bdca-ac1b11e8e811.110809_UNC9-SN296_0227_AC0437ABXX_6_ACTTGA.tar.gz
TCGA-E2-A1LL-01A-11R-A144-07	BRCA	gs://5aa919de-0aa0-43ec-9ec3-288481102b6d/tcga/BRCA/RNA/RNA-Seq/UNC-LCCC/ILLUMINA/UNCID_2206972.526c9170-0f25-4374-9287-1fc40acb6555.110803_UNC15-SN850_0106_BD0DK2ABXX_8_CAGATC.tar.gz
TCGA-E2-A1LS-01A-12R-A157-07	BRCA	gs://5aa919de-0aa0-43ec-9ec3-288481102b6d/tcga/BRCA/RNA/RNA-Seq/UNC-LCCC/ILLUMINA/UNCID_2204894.81239059-614b-46b7-a21e-224ec62e2939.110916_UNC16-SN851_0087_AD0DE7ABXX_7_CTTGTA.tar.gz
TCGA-E2-A1LS-11A-32R-A157-07	BRCA	gs://5aa919de-0aa0-43ec-9ec3-288481102b6d/tcga/BRCA/RNA/RNA-Seq/UNC-LCCC/ILLUMINA/UNCID_2205034.a2c2973d-0af5-4065-a5b0-1dd73abdc581.110916_UNC16-SN851_0087_AD0DE7ABXX_8_CTTGTA.tar.gz
TCGA-E2-A2P5-01A-11R-A19W-07	BRCA	gs://5aa919de-0aa0-43ec-9ec3-288481102b6d/tcga/BRCA/RNA/RNA-Seq/UNC-LCCC/ILLUMINA/UNCID_2185680.90d04601-4a15-44fc-bf1b-e0859310e644.121205_UNC14-SN744_0276_AC19W1ACXX_2_ATCACG.tar.gz
TCGA-E2-A2P6-01A-11R-A19W-07	BRCA	gs://5aa919de-0aa0-43ec-9ec3-288481102b6d/tcga/BRCA/RNA/RNA-Seq/UNC-LCCC/ILLUMINA/UNCID_2185951.bc94874b-f73a-44c8-bc6f-9ec50972c9b2.121127_UNC16-SN851_0192_AC0YN3ACXX_7_TTAGGC.tar.gz
TCGA-E2-A3DX-01A-21R-A213-07	BRCA	gs://5aa919de-0aa0-43ec-9ec3-288481102b6d/tcga/BRCA/RNA/RNA-Seq/UNC-LCCC/ILLUMINA/UNCID_2192553.2424c058-78c6-41dd-86e9-efcd61b72add.120419_UNC12-SN629_0204_BD0VCGACXX_4_CAGATC.tar.gz
TCGA-E2-A56Z-01A-12R-A29R-07	BRCA	gs://5aa919de-0aa0-43ec-9ec3-288481102b6d/tcga/BRCA/RNA/RNA-Seq/UNC-LCCC/ILLUMINA/UNCID_2169056.96af7552-6f51-4abe-8394-b9e966a70228.130530_UNC9-SN296_0371_BC2528ACXX_1_GATCAG.tar.gz
TCGA-E2-A570-01A-11R-A29R-07	BRCA	gs://5aa919de-0aa0-43ec-9ec3-288481102b6d/tcga/BRCA/RNA/RNA-Seq/UNC-LCCC/ILLUMINA/UNCID_2169052.635a7c2c-7731-48c1-948d-4d7ecf05c472.130530_UNC9-SN296_0371_BC2528ACXX_2_GGCTAC.tar.gz
TCGA-E2-A572-01A-13R-A31O-07	BRCA	gs://5aa919de-0aa0-43ec-9ec3-288481102b6d/tcga/BRCA/RNA/RNA-Seq/UNC-LCCC/ILLUMINA/UNCID_2319301.43a88718-f528-4d0b-88e6-f2ade6854c53.130827_UNC15-SN850_0324_AC2B28ACXX_6_ATCACG.tar.gz
TCGA-E2-A573-01A-11R-A29R-07	BRCA	gs://5aa919de-0aa0-43ec-9ec3-288481102b6d/tcga/BRCA/RNA/RNA-Seq/UNC-LCCC/ILLUMINA/UNCID_2169051.be17bc7b-550a-461b-9f7b-2a5845cc12b2.130530_UNC9-SN296_0371_BC2528ACXX_2_GTGGCC.tar.gz
TCGA-E2-A574-01A-11R-A29R-07	BRCA	gs://5aa919de-0aa0-43ec-9ec3-288481102b6d/tcga/BRCA/RNA/RNA-Seq/UNC-LCCC/ILLUMINA/UNCID_2169050.fec9b75b-9a91-4979-9056-ecdd852429d8.130530_UNC9-SN296_0371_BC2528ACXX_2_ACTTGA.tar.gz
TCGA-E2-A576-01A-11R-A31O-07	BRCA	gs://5aa919de-0aa0-43ec-9ec3-288481102b6d/tcga/BRCA/RNA/RNA-Seq/UNC-LCCC/ILLUMINA/UNCID_2319300.1323e58e-5e3f-459a-99ff-e7a6748d3d77.130827_UNC15-SN850_0324_AC2B28ACXX_6_ACTTGA.tar.gz
TCGA-E2-A9RU-01A-11R-A41B-07	BRCA	gs://5aa919de-0aa0-43ec-9ec3-288481102b6d/tcga/BRCA/RNA/RNA-Seq/UNC-LCCC/ILLUMINA/UNCID_2642392.12037b1a-ef64-4ea7-99c8-703132eb2d1e.140908_UNC11-SN627_0380_AC58DMACXX_7_GTTTCG.tar.gz
TCGA-E9-A1N3-01A-12R-A157-07	BRCA	gs://5aa919de-0aa0-43ec-9ec3-288481102b6d/tcga/BRCA/RNA/RNA-Seq/UNC-LCCC/ILLUMINA/UNCID_2206726.aaddb80d-7710-4aab-8efc-e84da79f9c68.110912_UNC15-SN850_0121_AD0E16ABXX_1_CTTGTA.tar.gz
TCGA-E9-A1N4-01A-11R-A14M-07	BRCA	gs://5aa919de-0aa0-43ec-9ec3-288481102b6d/tcga/BRCA/RNA/RNA-Seq/UNC-LCCC/ILLUMINA/UNCID_2206650.55b3f26e-8f8f-48b8-8c3a-4e648ac7e05a.111005_UNC10-SN254_0285_AB087RABXX_4_GCCAAT.tar.gz
TCGA-E9-A1N4-11A-33R-A14M-07	BRCA	gs://5aa919de-0aa0-43ec-9ec3-288481102b6d/tcga/BRCA/RNA/RNA-Seq/UNC-LCCC/ILLUMINA/UNCID_2206642.922b7051-1447-4e8d-9343-c5521ee45346.111005_UNC10-SN254_0285_AB087RABXX_5_GCCAAT.tar.gz
TCGA-E9-A1N5-01A-11R-A14D-07	BRCA	gs://5aa919de-0aa0-43ec-9ec3-288481102b6d/tcga/BRCA/RNA/RNA-Seq/UNC-LCCC/ILLUMINA/UNCID_2207026.1adf0e70-b1fb-4862-8a01-6454b09636f4.110809_UNC9-SN296_0227_AC0437ABXX_7_ACTTGA.tar.gz
TCGA-E9-A1N5-11A-41R-A14D-07	BRCA	gs://5aa919de-0aa0-43ec-9ec3-288481102b6d/tcga/BRCA/RNA/RNA-Seq/UNC-LCCC/ILLUMINA/UNCID_2207000.8e7ab480-e75d-49a4-98a6-fcdd2ccefaa7.110809_UNC9-SN296_0227_AC0437ABXX_8_ACTTGA.tar.gz
TCGA-E9-A1N6-01A-11R-A144-07	BRCA	gs://5aa919de-0aa0-43ec-9ec3-288481102b6d/tcga/BRCA/RNA/RNA-Seq/UNC-LCCC/ILLUMINA/UNCID_2206912.05b5084f-5e4f-43a3-9819-456a4f24ad82.110810_UNC10-SN254_0263_AB09WEABXX_1_CAGATC.tar.gz
TCGA-E9-A1N6-11A-32R-A144-07	BRCA	gs://5aa919de-0aa0-43ec-9ec3-288481102b6d/tcga/BRCA/RNA/RNA-Seq/UNC-LCCC/ILLUMINA/UNCID_2206877.0f263a65-a664-4e23-bd9c-91e955f3bf21.110810_UNC10-SN254_0263_AB09WEABXX_2_CAGATC.tar.gz
TCGA-E9-A1N8-01A-11R-A144-07	BRCA	gs://5aa919de-0aa0-43ec-9ec3-288481102b6d/tcga/BRCA/RNA/RNA-Seq/UNC-LCCC/ILLUMINA/UNCID_2207032.7d6b6a17-5f1e-4586-9316-195c0e96925c.110801_UNC12-SN629_0115_BD0DVEABXX_1_ACAGTG.tar.gz
TCGA-E9-A1N9-01A-11R-A14D-07	BRCA	gs://5aa919de-0aa0-43ec-9ec3-288481102b6d/tcga/BRCA/RNA/RNA-Seq/UNC-LCCC/ILLUMINA/UNCID_2206741.cdada0b1-f90d-40bc-9257-6377987b7baa.110909_UNC9-SN296_0239_AD0DFDABXX_1_GCCAAT.tar.gz
TCGA-E9-A1N9-11A-71R-A14D-07	BRCA	gs://5aa919de-0aa0-43ec-9ec3-288481102b6d/tcga/BRCA/RNA/RNA-Seq/UNC-LCCC/ILLUMINA/UNCID_2206783.f6e8424b-338c-4f9a-bdc7-f7d8de0c5634.110909_UNC9-SN296_0239_AD0DFDABXX_2_ACTTGA.tar.gz
TCGA-E9-A1NA-01A-11R-A144-07	BRCA	gs://5aa919de-0aa0-43ec-9ec3-288481102b6d/tcga/BRCA/RNA/RNA-Seq/UNC-LCCC/ILLUMINA/UNCID_2207048.7edc6614-6c8b-43ec-87dd-7720961bd174.110801_UNC12-SN629_0115_BD0DVEABXX_2_ACAGTG.tar.gz
TCGA-E9-A1NA-11A-33R-A144-07	BRCA	gs://5aa919de-0aa0-43ec-9ec3-288481102b6d/tcga/BRCA/RNA/RNA-Seq/UNC-LCCC/ILLUMINA/UNCID_2207021.7b9569bc-f513-4b64-9a7c-7bb53b9be79b.110801_UNC12-SN629_0115_BD0DVEABXX_3_ACAGTG.tar.gz
TCGA-E9-A1NC-01A-21R-A26B-07	BRCA	gs://5aa919de-0aa0-43ec-9ec3-288481102b6d/tcga/BRCA/RNA/RNA-Seq/UNC-LCCC/ILLUMINA/UNCID_2319308.50f23d00-f6fd-4b3d-aed2-0705f7ae6a17.130805_UNC9-SN296_0389_AC2AVJACXX_1_GCCAAT.tar.gz
TCGA-E9-A1ND-01A-11R-A144-07	BRCA	gs://5aa919de-0aa0-43ec-9ec3-288481102b6d/tcga/BRCA/RNA/RNA-Seq/UNC-LCCC/ILLUMINA/UNCID_2206889.526da11e-9125-4fcd-98d7-02994c9783d1.110810_UNC10-SN254_0263_AB09WEABXX_3_CAGATC.tar.gz
TCGA-E9-A1ND-11A-43R-A144-07	BRCA	gs://5aa919de-0aa0-43ec-9ec3-288481102b6d/tcga/BRCA/RNA/RNA-Seq/UNC-LCCC/ILLUMINA/UNCID_2207028.ef84a69f-37bc-46fa-98ac-b3976212e11d.110801_UNC12-SN629_0115_BD0DVEABXX_4_ACAGTG.tar.gz
TCGA-E9-A1NE-01A-21R-A14M-07	BRCA	gs://5aa919de-0aa0-43ec-9ec3-288481102b6d/tcga/BRCA/RNA/RNA-Seq/UNC-LCCC/ILLUMINA/UNCID_2206645.92691eb7-5df9-4da9-8bd0-c4f4de528bdc.111005_UNC10-SN254_0285_AB087RABXX_6_GCCAAT.tar.gz
TCGA-E9-A1NF-01A-11R-A14D-07	BRCA	gs://5aa919de-0aa0-43ec-9ec3-288481102b6d/tcga/BRCA/RNA/RNA-Seq/UNC-LCCC/ILLUMINA/UNCID_2206781.69e0026c-c87c-4987-8e46-f94d21f6bfb6.110909_UNC9-SN296_0239_AD0DFDABXX_3_ACTTGA.tar.gz
TCGA-E9-A1NF-11A-73R-A14D-07	BRCA	gs://5aa919de-0aa0-43ec-9ec3-288481102b6d/tcga/BRCA/RNA/RNA-Seq/UNC-LCCC/ILLUMINA/UNCID_2206742.39f6a4d4-650f-4caf-a778-4a24af4f11ba.110909_UNC9-SN296_0239_AD0DFDABXX_4_ACTTGA.tar.gz
TCGA-E9-A1NG-01A-21R-A14M-07	BRCA	gs://5aa919de-0aa0-43ec-9ec3-288481102b6d/tcga/BRCA/RNA/RNA-Seq/UNC-LCCC/ILLUMINA/UNCID_2206641.91918c5e-3c5c-4674-9a7f-1e93d9cf9949.111005_UNC10-SN254_0285_AB087RABXX_7_GCCAAT.tar.gz
TCGA-E9-A1NG-11A-52R-A14M-07	BRCA	gs://5aa919de-0aa0-43ec-9ec3-288481102b6d/tcga/BRCA/RNA/RNA-Seq/UNC-LCCC/ILLUMINA/UNCID_2206640.a4172e12-2a82-436e-8cb9-a532dc0e9ec4.111005_UNC10-SN254_0285_AB087RABXX_8_GCCAAT.tar.gz
TCGA-E9-A1NH-01A-11R-A14D-07	BRCA	gs://5aa919de-0aa0-43ec-9ec3-288481102b6d/tcga/BRCA/RNA/RNA-Seq/UNC-LCCC/ILLUMINA/UNCID_2206739.0eb9c5a5-1e4e-4808-882e-858b4d0ed396.110909_UNC9-SN296_0239_AD0DFDABXX_5_ACTTGA.tar.gz
TCGA-E9-A1NI-01A-11R-A14D-07	BRCA	gs://5aa919de-0aa0-43ec-9ec3-288481102b6d/tcga/BRCA/RNA/RNA-Seq/UNC-LCCC/ILLUMINA/UNCID_2239876.07ac0536-240f-46be-9909-a8af1a22e2b8.110909_UNC9-SN296_0239_AD0DFDABXX_6_GCCAAT.tar.gz
TCGA-E9-A1QZ-01A-21R-A169-07	BRCA	gs://5aa919de-0aa0-43ec-9ec3-288481102b6d/tcga/BRCA/RNA/RNA-Seq/UNC-LCCC/ILLUMINA/UNCID_2206746.64897f59-3a93-4ac3-82d5-66e9f4dc7ac6.110907_UNC13-SN749_0110_AB00RJABXX_8_CTTGTA.tar.gz
TCGA-E9-A1R0-01A-22R-A16F-07	BRCA	gs://5aa919de-0aa0-43ec-9ec3-288481102b6d/tcga/BRCA/RNA/RNA-Seq/UNC-LCCC/ILLUMINA/UNCID_2203908.4c6443ed-bc36-4c94-85dd-9bf7aab6a5b3.111014_UNC12-SN629_0152_BB00YRABXX_4_TAGCTT.tar.gz
TCGA-E9-A1R2-01A-11R-A14D-07	BRCA	gs://5aa919de-0aa0-43ec-9ec3-288481102b6d/tcga/BRCA/RNA/RNA-Seq/UNC-LCCC/ILLUMINA/UNCID_2206755.e24bfd9d-87b2-44a7-bddc-7b7f60461252.110909_UNC9-SN296_0239_AD0DFDABXX_7_ACTTGA.tar.gz
TCGA-E9-A1R3-01A-31R-A14M-07	BRCA	gs://5aa919de-0aa0-43ec-9ec3-288481102b6d/tcga/BRCA/RNA/RNA-Seq/UNC-LCCC/ILLUMINA/UNCID_2206730.678ba111-3b01-49b7-83d9-165ef0288a34.110909_UNC10-SN254_0276_BB0A28ABXX_7_CTTGTA.tar.gz
TCGA-E9-A1R4-01A-21R-A14D-07	BRCA	gs://5aa919de-0aa0-43ec-9ec3-288481102b6d/tcga/BRCA/RNA/RNA-Seq/UNC-LCCC/ILLUMINA/UNCID_2206780.11353ea3-2ff0-4658-b528-6aa922dbb665.110909_UNC9-SN296_0239_AD0DFDABXX_8_ACTTGA.tar.gz
TCGA-E9-A1R5-01A-11R-A14M-07	BRCA	gs://5aa919de-0aa0-43ec-9ec3-288481102b6d/tcga/BRCA/RNA/RNA-Seq/UNC-LCCC/ILLUMINA/UNCID_2206593.7b06a333-ba77-41dd-bfd1-4824fe43d06f.110926_UNC9-SN296_0244_AD0DW1ABXX_1_GCCAAT.tar.gz
TCGA-E9-A1R6-01A-11R-A14D-07	BRCA	gs://5aa919de-0aa0-43ec-9ec3-288481102b6d/tcga/BRCA/RNA/RNA-Seq/UNC-LCCC/ILLUMINA/UNCID_2206815.2b022043-a976-40a7-929e-664b9549c411.110829_UNC11-SN627_0147_AD0DFWABXX_5_ACTTGA.tar.gz
TCGA-E9-A1R7-01A-11R-A14M-07	BRCA	gs://5aa919de-0aa0-43ec-9ec3-288481102b6d/tcga/BRCA/RNA/RNA-Seq/UNC-LCCC/ILLUMINA/UNCID_2206588.5ac273e2-3a3f-48a6-8782-956587bab667.110926_UNC9-SN296_0244_AD0DW1ABXX_2_GCCAAT.tar.gz
TCGA-E9-A1R7-11A-42R-A14M-07	BRCA	gs://5aa919de-0aa0-43ec-9ec3-288481102b6d/tcga/BRCA/RNA/RNA-Seq/UNC-LCCC/ILLUMINA/UNCID_2206595.1457ae2c-4b9b-448a-b455-432a7121beb4.110926_UNC9-SN296_0244_AD0DW1ABXX_3_GCCAAT.tar.gz
TCGA-E9-A1RA-01A-11R-A14D-07	BRCA	gs://5aa919de-0aa0-43ec-9ec3-288481102b6d/tcga/BRCA/RNA/RNA-Seq/UNC-LCCC/ILLUMINA/UNCID_2364533.da9bcd8c-7f5b-41f4-bff8-7129a88caf22.110829_UNC11-SN627_0147_AD0DFWABXX_6_GCCAAT.tar.gz
TCGA-E9-A1RB-01A-11R-A157-07	BRCA	gs://5aa919de-0aa0-43ec-9ec3-288481102b6d/tcga/BRCA/RNA/RNA-Seq/UNC-LCCC/ILLUMINA/UNCID_2206738.7e2a8676-10a4-4abf-b153-2255e06bcb40.110912_UNC15-SN850_0121_AD0E16ABXX_3_CTTGTA.tar.gz
TCGA-E9-A1RB-11A-33R-A157-07	BRCA	gs://5aa919de-0aa0-43ec-9ec3-288481102b6d/tcga/BRCA/RNA/RNA-Seq/UNC-LCCC/ILLUMINA/UNCID_2206737.b8499b28-1746-4ffd-a183-a765e6d290e3.110912_UNC15-SN850_0121_AD0E16ABXX_4_CTTGTA.tar.gz
TCGA-E9-A1RC-01A-11R-A157-07	BRCA	gs://5aa919de-0aa0-43ec-9ec3-288481102b6d/tcga/BRCA/RNA/RNA-Seq/UNC-LCCC/ILLUMINA/UNCID_2206770.00168e86-d23a-48ae-8c60-36d970051907.110912_UNC15-SN850_0121_AD0E16ABXX_5_CTTGTA.tar.gz
TCGA-E9-A1RC-11A-33R-A157-07	BRCA	gs://5aa919de-0aa0-43ec-9ec3-288481102b6d/tcga/BRCA/RNA/RNA-Seq/UNC-LCCC/ILLUMINA/UNCID_2206724.81769714-1765-4b76-8a3a-18f79e314852.110912_UNC15-SN850_0121_AD0E16ABXX_6_CTTGTA.tar.gz
TCGA-E9-A1RD-01A-11R-A157-07	BRCA	gs://5aa919de-0aa0-43ec-9ec3-288481102b6d/tcga/BRCA/RNA/RNA-Seq/UNC-LCCC/ILLUMINA/UNCID_2206736.eaacfa7a-fa77-42e6-b9ff-fb529bdd6e16.110912_UNC15-SN850_0121_AD0E16ABXX_7_CTTGTA.tar.gz
TCGA-E9-A1RD-11A-33R-A157-07	BRCA	gs://5aa919de-0aa0-43ec-9ec3-288481102b6d/tcga/BRCA/RNA/RNA-Seq/UNC-LCCC/ILLUMINA/UNCID_2206733.000d877f-8d03-44bc-8607-27b5ba84b5fe.110912_UNC15-SN850_0121_AD0E16ABXX_8_CTTGTA.tar.gz
TCGA-E9-A1RE-01A-11R-A157-07	BRCA	gs://5aa919de-0aa0-43ec-9ec3-288481102b6d/tcga/BRCA/RNA/RNA-Seq/UNC-LCCC/ILLUMINA/UNCID_2206722.dce9e705-2d4f-4786-ad68-fb47615c7f3f.110912_UNC15-SN850_0122_BC004VABXX_1_CTTGTA.tar.gz
TCGA-E9-A1RF-01A-11R-A157-07	BRCA	gs://5aa919de-0aa0-43ec-9ec3-288481102b6d/tcga/BRCA/RNA/RNA-Seq/UNC-LCCC/ILLUMINA/UNCID_2206761.502939cc-3381-4bc2-9ae6-332846cf836b.110912_UNC15-SN850_0122_BC004VABXX_2_CTTGTA.tar.gz
TCGA-E9-A1RF-11A-32R-A157-07	BRCA	gs://5aa919de-0aa0-43ec-9ec3-288481102b6d/tcga/BRCA/RNA/RNA-Seq/UNC-LCCC/ILLUMINA/UNCID_2206723.da13db3f-cde6-4e25-9596-009147aa3fa9.110912_UNC15-SN850_0122_BC004VABXX_3_CTTGTA.tar.gz
TCGA-E9-A1RG-01A-11R-A14D-07	BRCA	gs://5aa919de-0aa0-43ec-9ec3-288481102b6d/tcga/BRCA/RNA/RNA-Seq/UNC-LCCC/ILLUMINA/UNCID_2319292.dbf09347-4e3e-490e-977f-97d826143634.130924_UNC9-SN296_0404_BD2DM6ACXX_8_GCCAAT.tar.gz
TCGA-E9-A1RH-01A-21R-A169-07	BRCA	gs://5aa919de-0aa0-43ec-9ec3-288481102b6d/tcga/BRCA/RNA/RNA-Seq/UNC-LCCC/ILLUMINA/UNCID_2206511.422a4277-12f1-42ae-9f94-88d37517b9b0.110921_UNC9-SN296_0243_BC010LABXX_6_CGATGT.tar.gz
TCGA-E9-A1RH-11A-34R-A169-07	BRCA	gs://5aa919de-0aa0-43ec-9ec3-288481102b6d/tcga/BRCA/RNA/RNA-Seq/UNC-LCCC/ILLUMINA/UNCID_2206514.6574e15e-7e1f-4dca-899e-56e911f27848.110921_UNC9-SN296_0243_BC010LABXX_7_CGATGT.tar.gz
TCGA-E9-A1RI-01A-11R-A169-07	BRCA	gs://5aa919de-0aa0-43ec-9ec3-288481102b6d/tcga/BRCA/RNA/RNA-Seq/UNC-LCCC/ILLUMINA/UNCID_2206510.1c77a00e-8cea-48ae-b9b5-193cdecf3604.110921_UNC9-SN296_0243_BC010LABXX_8_CGATGT.tar.gz
TCGA-E9-A1RI-11A-41R-A169-07	BRCA	gs://5aa919de-0aa0-43ec-9ec3-288481102b6d/tcga/BRCA/RNA/RNA-Seq/UNC-LCCC/ILLUMINA/UNCID_2206525.7391b882-0be5-45b0-aa01-43c3381a476d.110919_UNC13-SN749_0113_AB00WUABXX_1_CGATGT.tar.gz
TCGA-E9-A226-01A-21R-A157-07	BRCA	gs://5aa919de-0aa0-43ec-9ec3-288481102b6d/tcga/BRCA/RNA/RNA-Seq/UNC-LCCC/ILLUMINA/UNCID_2206729.2f11f003-9c39-46ba-990f-10d326953f1b.110912_UNC15-SN850_0122_BC004VABXX_4_CTTGTA.tar.gz
TCGA-E9-A227-01A-11R-A157-07	BRCA	gs://5aa919de-0aa0-43ec-9ec3-288481102b6d/tcga/BRCA/RNA/RNA-Seq/UNC-LCCC/ILLUMINA/UNCID_2206721.2f315234-dee1-4f36-b7dc-72280c219a1c.110912_UNC15-SN850_0122_BC004VABXX_5_CTTGTA.tar.gz
TCGA-E9-A228-01A-31R-A157-07	BRCA	gs://5aa919de-0aa0-43ec-9ec3-288481102b6d/tcga/BRCA/RNA/RNA-Seq/UNC-LCCC/ILLUMINA/UNCID_2206735.5903d969-2fd6-4952-b475-a79e6c241efd.110912_UNC15-SN850_0122_BC004VABXX_6_CTTGTA.tar.gz
TCGA-E9-A229-01A-31R-A157-07	BRCA	gs://5aa919de-0aa0-43ec-9ec3-288481102b6d/tcga/BRCA/RNA/RNA-Seq/UNC-LCCC/ILLUMINA/UNCID_2206725.b956a823-b7d5-4a9e-a9d1-c66f0faf544a.110912_UNC15-SN850_0122_BC004VABXX_7_CTTGTA.tar.gz
TCGA-E9-A22A-01A-11R-A157-07	BRCA	gs://5aa919de-0aa0-43ec-9ec3-288481102b6d/tcga/BRCA/RNA/RNA-Seq/UNC-LCCC/ILLUMINA/UNCID_2206731.2513da31-4ee0-49cd-85de-d2bc8e71e2e5.110912_UNC15-SN850_0122_BC004VABXX_8_CTTGTA.tar.gz
TCGA-E9-A22B-01A-11R-A157-07	BRCA	gs://5aa919de-0aa0-43ec-9ec3-288481102b6d/tcga/BRCA/RNA/RNA-Seq/UNC-LCCC/ILLUMINA/UNCID_2206779.f563bc24-00d1-4637-a073-87744ed7311a.110907_UNC13-SN749_0110_AB00RJABXX_1_CTTGTA.tar.gz
TCGA-E9-A22D-01A-11R-A157-07	BRCA	gs://5aa919de-0aa0-43ec-9ec3-288481102b6d/tcga/BRCA/RNA/RNA-Seq/UNC-LCCC/ILLUMINA/UNCID_2239776.1fdac226-ed6b-41a8-9575-67117b4cf035.110907_UNC13-SN749_0110_AB00RJABXX_2_CTTGTA.tar.gz
TCGA-E9-A22E-01A-11R-A157-07	BRCA	gs://5aa919de-0aa0-43ec-9ec3-288481102b6d/tcga/BRCA/RNA/RNA-Seq/UNC-LCCC/ILLUMINA/UNCID_2206771.e4d09b12-f1b4-4d66-bc6c-ccd32ad8185b.110907_UNC13-SN749_0110_AB00RJABXX_3_CTTGTA.tar.gz
TCGA-E9-A22G-01A-11R-A157-07	BRCA	gs://5aa919de-0aa0-43ec-9ec3-288481102b6d/tcga/BRCA/RNA/RNA-Seq/UNC-LCCC/ILLUMINA/UNCID_2206745.88d93dca-ffae-4d57-9a60-346aec436543.110907_UNC13-SN749_0110_AB00RJABXX_4_CTTGTA.tar.gz
TCGA-E9-A22H-01A-11R-A157-07	BRCA	gs://5aa919de-0aa0-43ec-9ec3-288481102b6d/tcga/BRCA/RNA/RNA-Seq/UNC-LCCC/ILLUMINA/UNCID_2206750.c388d3be-37d9-4377-8c85-f6124b2ad436.110907_UNC13-SN749_0110_AB00RJABXX_5_CTTGTA.tar.gz
TCGA-E9-A243-01A-21R-A169-07	BRCA	gs://5aa919de-0aa0-43ec-9ec3-288481102b6d/tcga/BRCA/RNA/RNA-Seq/UNC-LCCC/ILLUMINA/UNCID_2206446.619ffb2b-a591-4f3b-aa48-b0c44f4ee36a.110919_UNC13-SN749_0113_AB00WUABXX_2_CGATGT.tar.gz
TCGA-E9-A244-01A-11R-A169-07	BRCA	gs://5aa919de-0aa0-43ec-9ec3-288481102b6d/tcga/BRCA/RNA/RNA-Seq/UNC-LCCC/ILLUMINA/UNCID_2206522.147d6ebb-7359-449a-9e6a-6c8443ebaa2e.110919_UNC13-SN749_0113_AB00WUABXX_3_CGATGT.tar.gz
TCGA-E9-A245-01A-22R-A16F-07	BRCA	gs://5aa919de-0aa0-43ec-9ec3-288481102b6d/tcga/BRCA/RNA/RNA-Seq/UNC-LCCC/ILLUMINA/UNCID_2203887.538ab6dc-6dff-49e2-ae6a-b91ee6619bce.111014_UNC12-SN629_0152_BB00YRABXX_5_TAGCTT.tar.gz
TCGA-E9-A247-01A-11R-A169-07	BRCA	gs://5aa919de-0aa0-43ec-9ec3-288481102b6d/tcga/BRCA/RNA/RNA-Seq/UNC-LCCC/ILLUMINA/UNCID_2206381.3c38c1fe-9f57-4523-9654-c4bc6b02e84f.110919_UNC13-SN749_0113_AB00WUABXX_4_CGATGT.tar.gz
TCGA-E9-A248-01A-11R-A169-07	BRCA	gs://5aa919de-0aa0-43ec-9ec3-288481102b6d/tcga/BRCA/RNA/RNA-Seq/UNC-LCCC/ILLUMINA/UNCID_2206406.0a9215ea-d5d2-41ad-a00d-bd7722f41229.110919_UNC13-SN749_0113_AB00WUABXX_5_CGATGT.tar.gz
TCGA-E9-A249-01A-11R-A169-07	BRCA	gs://5aa919de-0aa0-43ec-9ec3-288481102b6d/tcga/BRCA/RNA/RNA-Seq/UNC-LCCC/ILLUMINA/UNCID_2206358.5285c747-0cb2-4f6a-83d8-40e45f8e4f6e.110919_UNC13-SN749_0113_AB00WUABXX_6_CGATGT.tar.gz
TCGA-E9-A24A-01A-11R-A169-07	BRCA	gs://5aa919de-0aa0-43ec-9ec3-288481102b6d/tcga/BRCA/RNA/RNA-Seq/UNC-LCCC/ILLUMINA/UNCID_2206516.a2bec98a-d946-40d2-b4d9-6495d815de9a.110919_UNC13-SN749_0113_AB00WUABXX_7_CGATGT.tar.gz
TCGA-E9-A295-01A-11R-A16F-07	BRCA	gs://5aa919de-0aa0-43ec-9ec3-288481102b6d/tcga/BRCA/RNA/RNA-Seq/UNC-LCCC/ILLUMINA/UNCID_2203883.28ad8481-78a8-4103-b501-5cfd23ae3e81.111014_UNC12-SN629_0152_BB00YRABXX_6_TAGCTT.tar.gz
TCGA-E9-A2JS-01A-11R-A180-07	BRCA	gs://5aa919de-0aa0-43ec-9ec3-288481102b6d/tcga/BRCA/RNA/RNA-Seq/UNC-LCCC/ILLUMINA/UNCID_2206656.4fe55069-e1b6-4d85-a51a-03a10c6116e2.111005_UNC10-SN254_0286_BD0DPMABXX_4_ACTTGA.tar.gz
TCGA-E9-A2JT-01A-22R-A18M-07	BRCA	gs://5aa919de-0aa0-43ec-9ec3-288481102b6d/tcga/BRCA/RNA/RNA-Seq/UNC-LCCC/ILLUMINA/UNCID_2203649.95b5e301-f942-43bb-8211-d992948e8136.111101_UNC13-SN749_0133_BC04U8ABXX_2_GGCTAC.tar.gz
TCGA-E9-A3HO-01A-11R-A213-07	BRCA	gs://5aa919de-0aa0-43ec-9ec3-288481102b6d/tcga/BRCA/RNA/RNA-Seq/UNC-LCCC/ILLUMINA/UNCID_2192566.d151b46a-1e20-455a-bab3-9c698cee312d.120419_UNC12-SN629_0204_BD0VCGACXX_4_GATCAG.tar.gz
TCGA-E9-A3Q9-01A-11R-A21T-07	BRCA	gs://5aa919de-0aa0-43ec-9ec3-288481102b6d/tcga/BRCA/RNA/RNA-Seq/UNC-LCCC/ILLUMINA/UNCID_2189262.941748E8-5690-4E98-A5F4-D79B0E033BA1.120529_UNC16-SN851_0164_AD12VAACXX_6_GCCAAT.tar.gz
TCGA-E9-A3QA-01A-61R-A22K-07	BRCA	gs://5aa919de-0aa0-43ec-9ec3-288481102b6d/tcga/BRCA/RNA/RNA-Seq/UNC-LCCC/ILLUMINA/UNCID_2183122.8a7e272c-39f2-42e6-b1d5-7225cf12fceb.130227_UNC9-SN296_0341_AC1RM4ACXX_1_GTGGCC.tar.gz
TCGA-E9-A3X8-01A-31R-A22U-07	BRCA	gs://5aa919de-0aa0-43ec-9ec3-288481102b6d/tcga/BRCA/RNA/RNA-Seq/UNC-LCCC/ILLUMINA/UNCID_2185687.b2d76401-5eae-4aa9-9c5c-3d6ad41f50d9.121205_UNC14-SN744_0277_BC131TACXX_8_TGACCA.tar.gz
TCGA-E9-A54X-01A-11R-A266-07	BRCA	gs://5aa919de-0aa0-43ec-9ec3-288481102b6d/tcga/BRCA/RNA/RNA-Seq/UNC-LCCC/ILLUMINA/UNCID_2178935.fc36b662-fabd-4caa-81f7-00fe0a3164a6.130325_UNC16-SN851_0231_BC20VNACXX_7_GGCTAC.tar.gz
TCGA-E9-A54Y-01A-11R-A466-07	BRCA	gs://5aa919de-0aa0-43ec-9ec3-288481102b6d/tcga/BRCA/RNA/RNA-Seq/UNC-LCCC/ILLUMINA/UNCID_2668055.c11ffcd0-8e82-4815-b30b-2d08945ce0bc.150108_UNC15-SN850_0402_AC5FTHACXX_3_CTTGTA.tar.gz
TCGA-E9-A5FK-01A-11R-A27Q-07	BRCA	gs://5aa919de-0aa0-43ec-9ec3-288481102b6d/tcga/BRCA/RNA/RNA-Seq/UNC-LCCC/ILLUMINA/UNCID_2170088.6cdd2900-2b84-44d4-a9b3-bf75b12946b9.130517_UNC9-SN296_0366_BD250HACXX_3_ACTTGA.tar.gz
TCGA-E9-A5FL-01A-11R-A27Q-07	BRCA	gs://5aa919de-0aa0-43ec-9ec3-288481102b6d/tcga/BRCA/RNA/RNA-Seq/UNC-LCCC/ILLUMINA/UNCID_2170085.7810122d-fa8b-483d-9398-aa26fc7fedc5.130517_UNC9-SN296_0366_BD250HACXX_4_TAGCTT.tar.gz
TCGA-E9-A5UO-01A-11R-A28M-07	BRCA	gs://5aa919de-0aa0-43ec-9ec3-288481102b6d/tcga/BRCA/RNA/RNA-Seq/UNC-LCCC/ILLUMINA/UNCID_2171069.4d601c2f-824f-461e-9270-42db0ab9138e.130513_UNC14-SN744_0340_BD250CACXX_4_GATCAG.tar.gz
TCGA-E9-A5UP-01A-11R-A28M-07	BRCA	gs://5aa919de-0aa0-43ec-9ec3-288481102b6d/tcga/BRCA/RNA/RNA-Seq/UNC-LCCC/ILLUMINA/UNCID_2171084.0a9af348-b2a7-4fad-b939-7eda53e4f5a0.130513_UNC14-SN744_0340_BD250CACXX_3_GATCAG.tar.gz
TCGA-E9-A6HE-01A-11R-A31O-07	BRCA	gs://5aa919de-0aa0-43ec-9ec3-288481102b6d/tcga/BRCA/RNA/RNA-Seq/UNC-LCCC/ILLUMINA/UNCID_2319299.ce48b228-7e2a-46e9-beca-ab990b5c2b3e.130827_UNC15-SN850_0324_AC2B28ACXX_6_TAGCTT.tar.gz
TCGA-EW-A1IW-01A-11R-A13Q-07	BRCA	gs://5aa919de-0aa0-43ec-9ec3-288481102b6d/tcga/BRCA/RNA/RNA-Seq/UNC-LCCC/ILLUMINA/UNCID_2207010.7ddad1e7-783e-4095-87e0-48dbf5c5aa39.110802_UNC16-SN851_0067_BB07W5ABXX_3_CTTGTA.tar.gz
TCGA-EW-A1IX-01A-12R-A144-07	BRCA	gs://5aa919de-0aa0-43ec-9ec3-288481102b6d/tcga/BRCA/RNA/RNA-Seq/UNC-LCCC/ILLUMINA/UNCID_2207044.b908cd1b-b274-4b23-9cd5-b59d93a7a6c2.110801_UNC12-SN629_0115_BD0DVEABXX_5_ACAGTG.tar.gz
TCGA-EW-A1IY-01A-11R-A13Q-07	BRCA	gs://5aa919de-0aa0-43ec-9ec3-288481102b6d/tcga/BRCA/RNA/RNA-Seq/UNC-LCCC/ILLUMINA/UNCID_2206804.9b605e4f-fb75-4b02-a827-a6acfeb3c1b2.110829_UNC11-SN627_0148_BD0DGAABXX_7_TGACCA.tar.gz
TCGA-EW-A1IZ-01A-11R-A13Q-07	BRCA	gs://5aa919de-0aa0-43ec-9ec3-288481102b6d/tcga/BRCA/RNA/RNA-Seq/UNC-LCCC/ILLUMINA/UNCID_2319298.f5c72291-4c3f-456f-97a3-d93878744b54.130909_UNC15-SN850_0327_BD2DT1ACXX_6_CAGATC.tar.gz
TCGA-EW-A1J1-01A-11R-A13Q-07	BRCA	gs://5aa919de-0aa0-43ec-9ec3-288481102b6d/tcga/BRCA/RNA/RNA-Seq/UNC-LCCC/ILLUMINA/UNCID_2206785.9d64aa0c-84a6-4e48-b28b-12aaf04813b6.110829_UNC11-SN627_0148_BD0DGAABXX_8_TGACCA.tar.gz
TCGA-EW-A1J2-01A-21R-A13Q-07	BRCA	gs://5aa919de-0aa0-43ec-9ec3-288481102b6d/tcga/BRCA/RNA/RNA-Seq/UNC-LCCC/ILLUMINA/UNCID_2207064.5a6b6013-11d0-498d-a014-3ea8e14c61d5.110729_UNC15-SN850_0101_AD0DW6ABXX_8.tar.gz
TCGA-EW-A1J3-01A-11R-A13Q-07	BRCA	gs://5aa919de-0aa0-43ec-9ec3-288481102b6d/tcga/BRCA/RNA/RNA-Seq/UNC-LCCC/ILLUMINA/UNCID_2207052.6e757a91-de03-4c2d-9088-22235e4b745a.110802_UNC16-SN851_0066_AB09M4ABXX_4.tar.gz
TCGA-EW-A1J5-01A-11R-A13Q-07	BRCA	gs://5aa919de-0aa0-43ec-9ec3-288481102b6d/tcga/BRCA/RNA/RNA-Seq/UNC-LCCC/ILLUMINA/UNCID_2207017.b1c4af00-f395-47ac-93c7-b32a293ca060.110802_UNC16-SN851_0066_AB09M4ABXX_5.tar.gz
TCGA-EW-A1J6-01A-11R-A13Q-07	BRCA	gs://5aa919de-0aa0-43ec-9ec3-288481102b6d/tcga/BRCA/RNA/RNA-Seq/UNC-LCCC/ILLUMINA/UNCID_2207003.7051836f-e1d4-49dd-8118-4541c0bdde57.110802_UNC16-SN851_0067_BB07W5ABXX_5_CTTGTA.tar.gz
TCGA-EW-A1OV-01A-11R-A144-07	BRCA	gs://5aa919de-0aa0-43ec-9ec3-288481102b6d/tcga/BRCA/RNA/RNA-Seq/UNC-LCCC/ILLUMINA/UNCID_2206879.b21367b5-91a3-4546-ba89-e33c462cb75b.110810_UNC10-SN254_0263_AB09WEABXX_4_CAGATC.tar.gz
TCGA-EW-A1OW-01A-21R-A144-07	BRCA	gs://5aa919de-0aa0-43ec-9ec3-288481102b6d/tcga/BRCA/RNA/RNA-Seq/UNC-LCCC/ILLUMINA/UNCID_2206890.21cc5775-0987-4088-b19c-86bf43f09bb2.110810_UNC10-SN254_0263_AB09WEABXX_5_CAGATC.tar.gz
TCGA-EW-A1OX-01A-11R-A144-07	BRCA	gs://5aa919de-0aa0-43ec-9ec3-288481102b6d/tcga/BRCA/RNA/RNA-Seq/UNC-LCCC/ILLUMINA/UNCID_2206875.9b5d680e-5662-442c-a8ab-5fd16551b23e.110810_UNC10-SN254_0263_AB09WEABXX_6_CAGATC.tar.gz
TCGA-EW-A1OY-01A-11R-A144-07	BRCA	gs://5aa919de-0aa0-43ec-9ec3-288481102b6d/tcga/BRCA/RNA/RNA-Seq/UNC-LCCC/ILLUMINA/UNCID_2206888.0c3f0857-32d7-4ef6-b303-6e452ee04516.110810_UNC10-SN254_0263_AB09WEABXX_7_CAGATC.tar.gz
TCGA-EW-A1OZ-01A-11R-A144-07	BRCA	gs://5aa919de-0aa0-43ec-9ec3-288481102b6d/tcga/BRCA/RNA/RNA-Seq/UNC-LCCC/ILLUMINA/UNCID_2207029.73f6a579-eab4-4fbf-bb17-41f1a6614ace.110801_UNC12-SN629_0115_BD0DVEABXX_6_ACAGTG.tar.gz
TCGA-EW-A1P0-01A-11R-A144-07	BRCA	gs://5aa919de-0aa0-43ec-9ec3-288481102b6d/tcga/BRCA/RNA/RNA-Seq/UNC-LCCC/ILLUMINA/UNCID_2206905.16fcbaec-f629-4d04-ab61-3f9b782e710d.110810_UNC10-SN254_0263_AB09WEABXX_8_CAGATC.tar.gz
TCGA-EW-A1P1-01A-31R-A14D-07	BRCA	gs://5aa919de-0aa0-43ec-9ec3-288481102b6d/tcga/BRCA/RNA/RNA-Seq/UNC-LCCC/ILLUMINA/UNCID_2364532.8a430d45-6511-4900-954e-fd01106d0f22.110829_UNC11-SN627_0147_AD0DFWABXX_8_GCCAAT.tar.gz
TCGA-EW-A1P3-01A-11R-A144-07	BRCA	gs://5aa919de-0aa0-43ec-9ec3-288481102b6d/tcga/BRCA/RNA/RNA-Seq/UNC-LCCC/ILLUMINA/UNCID_2203881.43c8eaea-f686-4e28-ba9c-360fea61b3ca.111014_UNC10-SN254_0289_AC00VNABXX_1_CAGATC.tar.gz
TCGA-EW-A1P4-01A-21R-A144-07	BRCA	gs://5aa919de-0aa0-43ec-9ec3-288481102b6d/tcga/BRCA/RNA/RNA-Seq/UNC-LCCC/ILLUMINA/UNCID_2207025.91a5b906-6a04-4f0d-8710-172311e84789.110801_UNC12-SN629_0115_BD0DVEABXX_7_ACAGTG.tar.gz
TCGA-EW-A1P5-01A-11R-A144-07	BRCA	gs://5aa919de-0aa0-43ec-9ec3-288481102b6d/tcga/BRCA/RNA/RNA-Seq/UNC-LCCC/ILLUMINA/UNCID_2207019.e9d4f9c8-7355-44c4-9b18-923db7bae832.110801_UNC12-SN629_0115_BD0DVEABXX_8_ACAGTG.tar.gz
TCGA-EW-A1P6-01A-11R-A144-07	BRCA	gs://5aa919de-0aa0-43ec-9ec3-288481102b6d/tcga/BRCA/RNA/RNA-Seq/UNC-LCCC/ILLUMINA/UNCID_2203863.9dddaf60-64ed-4d41-a546-79e86db1101e.111014_UNC10-SN254_0289_AC00VNABXX_2_CAGATC.tar.gz
TCGA-EW-A1P7-01A-21R-A144-07	BRCA	gs://5aa919de-0aa0-43ec-9ec3-288481102b6d/tcga/BRCA/RNA/RNA-Seq/UNC-LCCC/ILLUMINA/UNCID_2206826.e11a1fd3-d409-4e09-a8ab-5d0afb455263.110829_UNC10-SN254_0272_BB07RMABXX_1_ACAGTG.tar.gz
TCGA-EW-A1P8-01A-11R-A144-07	BRCA	gs://5aa919de-0aa0-43ec-9ec3-288481102b6d/tcga/BRCA/RNA/RNA-Seq/UNC-LCCC/ILLUMINA/UNCID_2203882.d763ccd4-4a11-4e84-b0a6-1b42da020ce4.111014_UNC10-SN254_0289_AC00VNABXX_3_CAGATC.tar.gz
TCGA-EW-A1PA-01A-11R-A144-07	BRCA	gs://5aa919de-0aa0-43ec-9ec3-288481102b6d/tcga/BRCA/RNA/RNA-Seq/UNC-LCCC/ILLUMINA/UNCID_2203860.8c0b7027-f371-4a72-9152-2d00fc54e086.111014_UNC10-SN254_0289_AC00VNABXX_4_CAGATC.tar.gz
TCGA-EW-A1PB-01A-11R-A144-07	BRCA	gs://5aa919de-0aa0-43ec-9ec3-288481102b6d/tcga/BRCA/RNA/RNA-Seq/UNC-LCCC/ILLUMINA/UNCID_2206867.50674dde-30c1-4530-a164-381d5326e29c.110829_UNC10-SN254_0272_BB07RMABXX_2_ACAGTG.tar.gz
TCGA-EW-A1PC-01B-11R-A21T-07	BRCA	gs://5aa919de-0aa0-43ec-9ec3-288481102b6d/tcga/BRCA/RNA/RNA-Seq/UNC-LCCC/ILLUMINA/UNCID_2189614.3960601B-C341-45FB-8A8C-EC244EE719AC.120529_UNC16-SN851_0164_AD12VAACXX_6_TGACCA.tar.gz
TCGA-EW-A1PD-01A-11R-A144-07	BRCA	gs://5aa919de-0aa0-43ec-9ec3-288481102b6d/tcga/BRCA/RNA/RNA-Seq/UNC-LCCC/ILLUMINA/UNCID_2206839.69971d5c-5be4-4886-bf7c-753de9593a1e.110829_UNC10-SN254_0272_BB07RMABXX_3_ACAGTG.tar.gz
TCGA-EW-A1PE-01A-11R-A144-07	BRCA	gs://5aa919de-0aa0-43ec-9ec3-288481102b6d/tcga/BRCA/RNA/RNA-Seq/UNC-LCCC/ILLUMINA/UNCID_2206827.4a21d42c-b231-4ffc-8c15-4bd73bf610b4.110829_UNC10-SN254_0272_BB07RMABXX_4_ACAGTG.tar.gz
TCGA-EW-A1PF-01A-11R-A144-07	BRCA	gs://5aa919de-0aa0-43ec-9ec3-288481102b6d/tcga/BRCA/RNA/RNA-Seq/UNC-LCCC/ILLUMINA/UNCID_2206842.faa3383f-6f9f-43d8-b61d-4a1522a71444.110829_UNC10-SN254_0272_BB07RMABXX_5_ACAGTG.tar.gz
TCGA-EW-A1PG-01A-11R-A144-07	BRCA	gs://5aa919de-0aa0-43ec-9ec3-288481102b6d/tcga/BRCA/RNA/RNA-Seq/UNC-LCCC/ILLUMINA/UNCID_2203857.1205dc3c-e766-4a25-b485-c66e301e3b6d.111014_UNC10-SN254_0289_AC00VNABXX_5_CAGATC.tar.gz
TCGA-EW-A1PH-01A-11R-A14M-07	BRCA	gs://5aa919de-0aa0-43ec-9ec3-288481102b6d/tcga/BRCA/RNA/RNA-Seq/UNC-LCCC/ILLUMINA/UNCID_2206585.39413018-090f-46ca-b6df-244124f098c3.110926_UNC9-SN296_0244_AD0DW1ABXX_4_GCCAAT.tar.gz
TCGA-EW-A2FR-01A-11R-A21T-07	BRCA	gs://5aa919de-0aa0-43ec-9ec3-288481102b6d/tcga/BRCA/RNA/RNA-Seq/UNC-LCCC/ILLUMINA/UNCID_2189263.2BD1673C-B5C0-425B-9E62-C501BF29616B.120529_UNC16-SN851_0164_AD12VAACXX_7_ACAGTG.tar.gz
TCGA-EW-A2FS-01A-11R-A17B-07	BRCA	gs://5aa919de-0aa0-43ec-9ec3-288481102b6d/tcga/BRCA/RNA/RNA-Seq/UNC-LCCC/ILLUMINA/UNCID_2206623.c0f29396-d239-4f0d-a95a-0838770eb24a.111003_UNC13-SN749_0121_AB020YABXX_7_TAGCTT.tar.gz
TCGA-EW-A2FV-01A-11R-A17B-07	BRCA	gs://5aa919de-0aa0-43ec-9ec3-288481102b6d/tcga/BRCA/RNA/RNA-Seq/UNC-LCCC/ILLUMINA/UNCID_2206616.d60bfd82-87f0-4f13-8e90-6766beb84e9a.111003_UNC13-SN749_0121_AB020YABXX_8_TAGCTT.tar.gz
TCGA-EW-A2FW-01A-11R-A17B-07	BRCA	gs://5aa919de-0aa0-43ec-9ec3-288481102b6d/tcga/BRCA/RNA/RNA-Seq/UNC-LCCC/ILLUMINA/UNCID_2206631.743f2962-126c-4b28-92fa-250b1170b825.111003_UNC9-SN296_0247_BB01WJABXX_8_TAGCTT.tar.gz
TCGA-EW-A3E8-01B-11R-A24H-07	BRCA	gs://5aa919de-0aa0-43ec-9ec3-288481102b6d/tcga/BRCA/RNA/RNA-Seq/UNC-LCCC/ILLUMINA/UNCID_2185361.37cb523b-c33a-4980-9b06-6e91389ce70e.130129_UNC13-SN749_0216_AC1NP7ACXX_1_AGTCAA.tar.gz
TCGA-EW-A3U0-01A-11R-A22K-07	BRCA	gs://5aa919de-0aa0-43ec-9ec3-288481102b6d/tcga/BRCA/RNA/RNA-Seq/UNC-LCCC/ILLUMINA/UNCID_2183049.4763b4dd-1eef-4503-9381-4baa57cc690f.130227_UNC9-SN296_0341_AC1RM4ACXX_2_GTTTCG.tar.gz
TCGA-EW-A423-01A-11R-A24H-07	BRCA	gs://5aa919de-0aa0-43ec-9ec3-288481102b6d/tcga/BRCA/RNA/RNA-Seq/UNC-LCCC/ILLUMINA/UNCID_2185247.994c8287-b6e2-4743-80bb-fe8d0076ae44.130129_UNC13-SN749_0216_AC1NP7ACXX_1_CAGATC.tar.gz
TCGA-EW-A424-01A-11R-A24H-07	BRCA	gs://5aa919de-0aa0-43ec-9ec3-288481102b6d/tcga/BRCA/RNA/RNA-Seq/UNC-LCCC/ILLUMINA/UNCID_2234549.1a571942-1f4c-4f93-8ad3-ea84dad7edaa.130129_UNC13-SN749_0216_AC1NP7ACXX_2_ACAGTG.tar.gz
TCGA-EW-A6S9-01A-22R-A33J-07	BRCA	gs://5aa919de-0aa0-43ec-9ec3-288481102b6d/tcga/BRCA/RNA/RNA-Seq/UNC-LCCC/ILLUMINA/UNCID_2364473.692abecd-9c2a-48ec-8794-7e84a5317c46.131127_UNC15-SN850_0341_BC34HHACXX_4_CTTGTA.tar.gz
TCGA-EW-A6SA-01A-21R-A32P-07	BRCA	gs://5aa919de-0aa0-43ec-9ec3-288481102b6d/tcga/BRCA/RNA/RNA-Seq/UNC-LCCC/ILLUMINA/UNCID_2319283.2aac1ce6-fc3e-474c-9e0e-5a6d05ff9168.131015_UNC11-SN627_0327_AC2ND3ACXX_3_CAGATC.tar.gz
TCGA-EW-A6SB-01A-12R-A32P-07	BRCA	gs://5aa919de-0aa0-43ec-9ec3-288481102b6d/tcga/BRCA/RNA/RNA-Seq/UNC-LCCC/ILLUMINA/UNCID_2319282.5cb6b038-fe0b-48db-af0b-2a25beb8d79b.131015_UNC11-SN627_0327_AC2ND3ACXX_3_GCCAAT.tar.gz
TCGA-EW-A6SC-01A-12R-A32P-07	BRCA	gs://5aa919de-0aa0-43ec-9ec3-288481102b6d/tcga/BRCA/RNA/RNA-Seq/UNC-LCCC/ILLUMINA/UNCID_2319281.3b7ae466-954f-42aa-8e01-9908ef1c8123.131015_UNC11-SN627_0327_AC2ND3ACXX_3_TGACCA.tar.gz
TCGA-EW-A6SD-01A-12R-A33J-07	BRCA	gs://5aa919de-0aa0-43ec-9ec3-288481102b6d/tcga/BRCA/RNA/RNA-Seq/UNC-LCCC/ILLUMINA/UNCID_2364466.54d166b6-fb32-4003-b944-8d0f23cfa125.131127_UNC15-SN850_0341_BC34HHACXX_7_CTTGTA.tar.gz
TCGA-GI-A2C8-01A-11R-A16F-07	BRCA	gs://5aa919de-0aa0-43ec-9ec3-288481102b6d/tcga/BRCA/RNA/RNA-Seq/UNC-LCCC/ILLUMINA/UNCID_2203909.21531069-76ec-4e0f-b915-51c00b2c42f1.111014_UNC12-SN629_0152_BB00YRABXX_7_TAGCTT.tar.gz
TCGA-GI-A2C8-11A-22R-A16F-07	BRCA	gs://5aa919de-0aa0-43ec-9ec3-288481102b6d/tcga/BRCA/RNA/RNA-Seq/UNC-LCCC/ILLUMINA/UNCID_2203888.6eaf6c1c-13d6-4293-aaa5-7d9aecf61db7.111014_UNC12-SN629_0152_BB00YRABXX_8_TAGCTT.tar.gz
TCGA-GI-A2C9-01A-11R-A21T-07	BRCA	gs://5aa919de-0aa0-43ec-9ec3-288481102b6d/tcga/BRCA/RNA/RNA-Seq/UNC-LCCC/ILLUMINA/UNCID_2189264.B5B8FDD8-C4DF-4F79-AED5-23AC41F75F18.120529_UNC16-SN851_0164_AD12VAACXX_7_TAGCTT.tar.gz
TCGA-GI-A2C9-11A-22R-A21T-07	BRCA	gs://5aa919de-0aa0-43ec-9ec3-288481102b6d/tcga/BRCA/RNA/RNA-Seq/UNC-LCCC/ILLUMINA/UNCID_2189308.69A8B5FD-7CA6-49D7-B16A-2BEBA16E40B1.120529_UNC16-SN851_0164_AD12VAACXX_8_CTTGTA.tar.gz
TCGA-GM-A2D9-01A-11R-A18M-07	BRCA	gs://5aa919de-0aa0-43ec-9ec3-288481102b6d/tcga/BRCA/RNA/RNA-Seq/UNC-LCCC/ILLUMINA/UNCID_2203593.4ffff9ea-3386-47d5-8974-722037f31849.111101_UNC13-SN749_0133_BC04U8ABXX_4_GGCTAC.tar.gz
TCGA-GM-A2DA-01A-11R-A18M-07	BRCA	gs://5aa919de-0aa0-43ec-9ec3-288481102b6d/tcga/BRCA/RNA/RNA-Seq/UNC-LCCC/ILLUMINA/UNCID_2203583.df5061ca-929b-4e23-89fb-6d05c1a9ffa4.111101_UNC13-SN749_0133_BC04U8ABXX_5_GGCTAC.tar.gz
TCGA-GM-A2DB-01A-31R-A18M-07	BRCA	gs://5aa919de-0aa0-43ec-9ec3-288481102b6d/tcga/BRCA/RNA/RNA-Seq/UNC-LCCC/ILLUMINA/UNCID_2203580.e5aeb7a3-1454-4605-a924-d4b1ed082e87.111101_UNC13-SN749_0133_BC04U8ABXX_6_GGCTAC.tar.gz
TCGA-GM-A2DC-01A-11R-A18M-07	BRCA	gs://5aa919de-0aa0-43ec-9ec3-288481102b6d/tcga/BRCA/RNA/RNA-Seq/UNC-LCCC/ILLUMINA/UNCID_2203582.beb2f2cc-8893-4db2-a527-50a7a40d6d4f.111101_UNC13-SN749_0133_BC04U8ABXX_7_GGCTAC.tar.gz
TCGA-GM-A2DD-01A-11R-A180-07	BRCA	gs://5aa919de-0aa0-43ec-9ec3-288481102b6d/tcga/BRCA/RNA/RNA-Seq/UNC-LCCC/ILLUMINA/UNCID_2206647.ddc6e148-34b7-4466-b692-3bb227004e2b.111005_UNC10-SN254_0286_BD0DPMABXX_5_ACTTGA.tar.gz
TCGA-GM-A2DF-01A-11R-A180-07	BRCA	gs://5aa919de-0aa0-43ec-9ec3-288481102b6d/tcga/BRCA/RNA/RNA-Seq/UNC-LCCC/ILLUMINA/UNCID_2206651.83f8c292-5ae0-4c58-9f08-e58ce391f4f4.111005_UNC10-SN254_0286_BD0DPMABXX_6_ACTTGA.tar.gz
TCGA-GM-A2DH-01A-11R-A180-07	BRCA	gs://5aa919de-0aa0-43ec-9ec3-288481102b6d/tcga/BRCA/RNA/RNA-Seq/UNC-LCCC/ILLUMINA/UNCID_2206648.ec2ac902-f5ca-45a5-a72a-1b266360410a.111005_UNC10-SN254_0286_BD0DPMABXX_7_ACTTGA.tar.gz
TCGA-GM-A2DI-01A-31R-A18M-07	BRCA	gs://5aa919de-0aa0-43ec-9ec3-288481102b6d/tcga/BRCA/RNA/RNA-Seq/UNC-LCCC/ILLUMINA/UNCID_2203555.c50e1f9f-6059-4609-876d-938efb8a784e.111101_UNC13-SN749_0133_BC04U8ABXX_8_GGCTAC.tar.gz
TCGA-GM-A2DK-01A-21R-A180-07	BRCA	gs://5aa919de-0aa0-43ec-9ec3-288481102b6d/tcga/BRCA/RNA/RNA-Seq/UNC-LCCC/ILLUMINA/UNCID_2206646.52df7d5d-7236-464f-9394-7c20f8726280.111005_UNC10-SN254_0286_BD0DPMABXX_8_ACTTGA.tar.gz
TCGA-GM-A2DL-01A-11R-A18M-07	BRCA	gs://5aa919de-0aa0-43ec-9ec3-288481102b6d/tcga/BRCA/RNA/RNA-Seq/UNC-LCCC/ILLUMINA/UNCID_2189489.8955404a-c756-4116-9613-dea06077a056.120604_UNC13-SN749_0179_AC0V5LACXX_1_GGCTAC.tar.gz
TCGA-GM-A2DM-01A-11R-A180-07	BRCA	gs://5aa919de-0aa0-43ec-9ec3-288481102b6d/tcga/BRCA/RNA/RNA-Seq/UNC-LCCC/ILLUMINA/UNCID_2206450.8d8fed5e-4b27-472a-93fa-2dba57098576.110919_UNC13-SN749_0114_BB007YABXX_2_ACTTGA.tar.gz
TCGA-GM-A2DN-01A-11R-A180-07	BRCA	gs://5aa919de-0aa0-43ec-9ec3-288481102b6d/tcga/BRCA/RNA/RNA-Seq/UNC-LCCC/ILLUMINA/UNCID_2206462.0872770d-ed18-47c4-8190-212b7250f7cf.110919_UNC13-SN749_0114_BB007YABXX_1_ACTTGA.tar.gz
TCGA-GM-A2DO-01A-11R-A18M-07	BRCA	gs://5aa919de-0aa0-43ec-9ec3-288481102b6d/tcga/BRCA/RNA/RNA-Seq/UNC-LCCC/ILLUMINA/UNCID_2189249.9827d98e-4e2e-44cb-b0a5-f51b74ec0675.120604_UNC13-SN749_0179_AC0V5LACXX_2_GGCTAC.tar.gz
TCGA-GM-A3NW-01A-21R-A22K-07	BRCA	gs://5aa919de-0aa0-43ec-9ec3-288481102b6d/tcga/BRCA/RNA/RNA-Seq/UNC-LCCC/ILLUMINA/UNCID_2182980.e996b750-d0d3-43c8-860a-17da2f607b15.130227_UNC9-SN296_0341_AC1RM4ACXX_5_TAGCTT.tar.gz
TCGA-GM-A3NY-01A-11R-A21T-07	BRCA	gs://5aa919de-0aa0-43ec-9ec3-288481102b6d/tcga/BRCA/RNA/RNA-Seq/UNC-LCCC/ILLUMINA/UNCID_2189247.85C4A097-4567-4BDF-879C-96C9A4F48052.120529_UNC16-SN851_0164_AD12VAACXX_8_CGATGT.tar.gz
TCGA-GM-A3XG-01A-31R-A24H-07	BRCA	gs://5aa919de-0aa0-43ec-9ec3-288481102b6d/tcga/BRCA/RNA/RNA-Seq/UNC-LCCC/ILLUMINA/UNCID_2185248.718c3d2a-517e-4e32-a96b-ef17848d56d8.130129_UNC13-SN749_0216_AC1NP7ACXX_2_CGATGT.tar.gz
TCGA-GM-A3XL-01A-11R-A22U-07	BRCA	gs://5aa919de-0aa0-43ec-9ec3-288481102b6d/tcga/BRCA/RNA/RNA-Seq/UNC-LCCC/ILLUMINA/UNCID_2185245.29c98197-249e-45c9-96dc-34dfb4ac1430.130129_UNC13-SN749_0216_AC1NP7ACXX_3_CGATGT.tar.gz
TCGA-GM-A3XN-01A-12R-A22U-07	BRCA	gs://5aa919de-0aa0-43ec-9ec3-288481102b6d/tcga/BRCA/RNA/RNA-Seq/UNC-LCCC/ILLUMINA/UNCID_2185246.740c53d0-b037-4475-82b3-044b2f879aac.130129_UNC13-SN749_0216_AC1NP7ACXX_3_TGACCA.tar.gz
TCGA-GM-A4E0-01A-12R-A266-07	BRCA	gs://5aa919de-0aa0-43ec-9ec3-288481102b6d/tcga/BRCA/RNA/RNA-Seq/UNC-LCCC/ILLUMINA/UNCID_2178827.da8c1ab5-7b67-4ebc-b854-cc45eaec8ee0.130325_UNC12-SN629_0268_AC22W1ACXX_5_GATCAG.tar.gz
TCGA-GM-A5PV-01A-11R-A28M-07	BRCA	gs://5aa919de-0aa0-43ec-9ec3-288481102b6d/tcga/BRCA/RNA/RNA-Seq/UNC-LCCC/ILLUMINA/UNCID_2171025.96c1cfef-0507-46f5-a007-d0f7369cced5.130513_UNC14-SN744_0340_BD250CACXX_6_ACTTGA.tar.gz
TCGA-GM-A5PX-01A-12R-A28M-07	BRCA	gs://5aa919de-0aa0-43ec-9ec3-288481102b6d/tcga/BRCA/RNA/RNA-Seq/UNC-LCCC/ILLUMINA/UNCID_2170988.76f171dd-1980-4504-8dc2-d8c8264458c9.130513_UNC14-SN744_0340_BD250CACXX_7_TAGCTT.tar.gz
TCGA-HN-A2NL-01A-11R-A18M-07	BRCA	gs://5aa919de-0aa0-43ec-9ec3-288481102b6d/tcga/BRCA/RNA/RNA-Seq/UNC-LCCC/ILLUMINA/UNCID_2189116.6593576c-a4a8-4284-8591-321f980f2e58.120604_UNC13-SN749_0179_AC0V5LACXX_3_GGCTAC.tar.gz
TCGA-HN-A2OB-01A-21R-A27Q-07	BRCA	gs://5aa919de-0aa0-43ec-9ec3-288481102b6d/tcga/BRCA/RNA/RNA-Seq/UNC-LCCC/ILLUMINA/UNCID_2169036.f6aa5164-4438-4df2-9e5d-9dd8f5cdfd5e.130529_UNC9-SN296_0368_AD24URACXX_5_GTGGCC.tar.gz
TCGA-JL-A3YW-01A-12R-A239-07	BRCA	gs://5aa919de-0aa0-43ec-9ec3-288481102b6d/tcga/BRCA/RNA/RNA-Seq/UNC-LCCC/ILLUMINA/UNCID_2185238.a550da17-2d06-49ac-96dc-a2204298ddfb.130129_UNC13-SN749_0216_AC1NP7ACXX_7_TGACCA.tar.gz
TCGA-JL-A3YX-01A-11R-A22U-07	BRCA	gs://5aa919de-0aa0-43ec-9ec3-288481102b6d/tcga/BRCA/RNA/RNA-Seq/UNC-LCCC/ILLUMINA/UNCID_2185233.b2b92b23-3f2a-4305-8c6c-27c91c67c072.130129_UNC13-SN749_0216_AC1NP7ACXX_8_GCCAAT.tar.gz
TCGA-LD-A66U-01A-11R-A31O-07	BRCA	gs://5aa919de-0aa0-43ec-9ec3-288481102b6d/tcga/BRCA/RNA/RNA-Seq/UNC-LCCC/ILLUMINA/UNCID_2319310.d37ab528-22b6-4b9e-b838-4d90f6d8bc14.130827_UNC15-SN850_0325_BC2AV1ACXX_6_GTTTCG.tar.gz
TCGA-LD-A74U-01A-13R-A33J-07	BRCA	gs://5aa919de-0aa0-43ec-9ec3-288481102b6d/tcga/BRCA/RNA/RNA-Seq/UNC-LCCC/ILLUMINA/UNCID_2363831.11782f87-4d58-4897-9a61-7a4605c05eca.131210_UNC12-SN629_0339_AC2UJ6ACXX_5_CTTGTA.tar.gz
TCGA-LD-A7W5-01A-22R-A352-07	BRCA	gs://5aa919de-0aa0-43ec-9ec3-288481102b6d/tcga/BRCA/RNA/RNA-Seq/UNC-LCCC/ILLUMINA/UNCID_2449531.c83d9436-3f08-4197-9392-ff33fe4c632e.140304_UNC14-SN744_0400_AC3LWGACXX_8_GGCTAC.tar.gz
TCGA-LD-A7W6-01A-81R-A352-07	BRCA	gs://5aa919de-0aa0-43ec-9ec3-288481102b6d/tcga/BRCA/RNA/RNA-Seq/UNC-LCCC/ILLUMINA/UNCID_2449522.da8e08c7-6006-4e66-ae0f-7047177ca02a.140312_UNC11-SN627_0348_AC3KRYACXX_6_ATGTCA.tar.gz
TCGA-LD-A9QF-01A-32R-A41B-07	BRCA	gs://5aa919de-0aa0-43ec-9ec3-288481102b6d/tcga/BRCA/RNA/RNA-Seq/UNC-LCCC/ILLUMINA/UNCID_2642403.c2df60f6-40d5-4fe0-88f8-d168feb0d921.140821_UNC11-SN627_0377_BC5ERUACXX_4_TAGCTT.tar.gz
TCGA-LL-A440-01A-11R-A24H-07	BRCA	gs://5aa919de-0aa0-43ec-9ec3-288481102b6d/tcga/BRCA/RNA/RNA-Seq/UNC-LCCC/ILLUMINA/UNCID_2185235.f34965fe-e7d5-48bd-b0a0-575cbd895c5a.130129_UNC13-SN749_0216_AC1NP7ACXX_8_AGTCAA.tar.gz
TCGA-LL-A441-01A-11R-A24H-07	BRCA	gs://5aa919de-0aa0-43ec-9ec3-288481102b6d/tcga/BRCA/RNA/RNA-Seq/UNC-LCCC/ILLUMINA/UNCID_2185649.8fe6cbcd-5ffc-4bad-9fa2-90a6c1dcb662.121211_UNC16-SN851_0198_AD1KNMACXX_1_CAGATC.tar.gz
TCGA-LL-A442-01A-11R-A24H-07	BRCA	gs://5aa919de-0aa0-43ec-9ec3-288481102b6d/tcga/BRCA/RNA/RNA-Seq/UNC-LCCC/ILLUMINA/UNCID_2185709.7c355987-c70f-43f1-94cc-f4d12afe0132.121205_UNC14-SN744_0277_BC131TACXX_1_ACAGTG.tar.gz
TCGA-LL-A50Y-01A-11R-A266-07	BRCA	gs://5aa919de-0aa0-43ec-9ec3-288481102b6d/tcga/BRCA/RNA/RNA-Seq/UNC-LCCC/ILLUMINA/UNCID_2178777.02a65cb0-158c-478b-b72e-d6bae04429c7.130325_UNC12-SN629_0268_AC22W1ACXX_8_CTTGTA.tar.gz
TCGA-LL-A5YL-01A-12R-A29R-07	BRCA	gs://5aa919de-0aa0-43ec-9ec3-288481102b6d/tcga/BRCA/RNA/RNA-Seq/UNC-LCCC/ILLUMINA/UNCID_2169013.979d9841-337c-47a3-acaf-77d45e276589.130606_UNC9-SN296_0372_AC277JACXX_1_TAGCTT.tar.gz
TCGA-LL-A5YM-01A-11R-A28M-07	BRCA	gs://5aa919de-0aa0-43ec-9ec3-288481102b6d/tcga/BRCA/RNA/RNA-Seq/UNC-LCCC/ILLUMINA/UNCID_2170070.02a7b2f2-7ae3-426c-9ec5-cdb5ffcaaaa6.130517_UNC9-SN296_0366_BD250HACXX_7_ACTTGA.tar.gz
TCGA-LL-A5YN-01A-11R-A28M-07	BRCA	gs://5aa919de-0aa0-43ec-9ec3-288481102b6d/tcga/BRCA/RNA/RNA-Seq/UNC-LCCC/ILLUMINA/UNCID_2170068.844d9d2c-4467-415f-b66d-a4c35c818310.130517_UNC9-SN296_0366_BD250HACXX_7_TTAGGC.tar.gz
TCGA-LL-A5YO-01A-21R-A28M-07	BRCA	gs://5aa919de-0aa0-43ec-9ec3-288481102b6d/tcga/BRCA/RNA/RNA-Seq/UNC-LCCC/ILLUMINA/UNCID_2169111.4b5b44ea-8589-4aea-a69f-b5d5041b1acd.130517_UNC9-SN296_0365_AD24UDACXX_1_TAGCTT.tar.gz
TCGA-LL-A5YP-01A-21R-A28M-07	BRCA	gs://5aa919de-0aa0-43ec-9ec3-288481102b6d/tcga/BRCA/RNA/RNA-Seq/UNC-LCCC/ILLUMINA/UNCID_2169109.5cc1fd95-8c43-4d40-9e50-fe9f65ee9f1c.130517_UNC9-SN296_0365_AD24UDACXX_2_TAGCTT.tar.gz
TCGA-LL-A6FP-01A-11R-A31O-07	BRCA	gs://5aa919de-0aa0-43ec-9ec3-288481102b6d/tcga/BRCA/RNA/RNA-Seq/UNC-LCCC/ILLUMINA/UNCID_2319309.b7cbb41f-b7ba-4bc7-8b6a-ce93317495b1.130827_UNC15-SN850_0325_BC2AV1ACXX_7_GTGGCC.tar.gz
TCGA-LL-A6FQ-01A-11R-A31O-07	BRCA	gs://5aa919de-0aa0-43ec-9ec3-288481102b6d/tcga/BRCA/RNA/RNA-Seq/UNC-LCCC/ILLUMINA/UNCID_2319307.d490ceb7-e3b2-44ee-8c46-923cbd4374dd.130827_UNC15-SN850_0325_BC2AV1ACXX_7_ATCACG.tar.gz
TCGA-LL-A6FR-01A-12R-A31O-07	BRCA	gs://5aa919de-0aa0-43ec-9ec3-288481102b6d/tcga/BRCA/RNA/RNA-Seq/UNC-LCCC/ILLUMINA/UNCID_2319305.1cefed42-1e09-4bff-b323-55faeaee18e1.130827_UNC15-SN850_0325_BC2AV1ACXX_7_TTAGGC.tar.gz
TCGA-LL-A73Y-01A-11R-A33J-07	BRCA	gs://5aa919de-0aa0-43ec-9ec3-288481102b6d/tcga/BRCA/RNA/RNA-Seq/UNC-LCCC/ILLUMINA/UNCID_2359355.535ab8cf-47a9-4541-b3ef-223bba76a13e.131217_UNC14-SN744_0384_BC32YDACXX_5_TAGCTT.tar.gz
TCGA-LL-A73Z-01A-11R-A32P-07	BRCA	gs://5aa919de-0aa0-43ec-9ec3-288481102b6d/tcga/BRCA/RNA/RNA-Seq/UNC-LCCC/ILLUMINA/UNCID_2319280.9ec15bb0-29a1-4285-8d6b-f9e5fa1b5126.131015_UNC11-SN627_0327_AC2ND3ACXX_8_ATCACG.tar.gz
TCGA-LL-A740-01A-21R-A32P-07	BRCA	gs://5aa919de-0aa0-43ec-9ec3-288481102b6d/tcga/BRCA/RNA/RNA-Seq/UNC-LCCC/ILLUMINA/UNCID_2319279.9014d9c4-ab6b-4318-9b07-c00266d9f5a9.131015_UNC11-SN627_0327_AC2ND3ACXX_8_TTAGGC.tar.gz
TCGA-LL-A7SZ-01A-32R-A352-07	BRCA	gs://5aa919de-0aa0-43ec-9ec3-288481102b6d/tcga/BRCA/RNA/RNA-Seq/UNC-LCCC/ILLUMINA/UNCID_2449526.e256282c-da2c-4272-a94b-14cf44da6178.140312_UNC11-SN627_0348_AC3KRYACXX_6_ACAGTG.tar.gz
TCGA-LL-A7T0-01A-31R-A352-07	BRCA	gs://5aa919de-0aa0-43ec-9ec3-288481102b6d/tcga/BRCA/RNA/RNA-Seq/UNC-LCCC/ILLUMINA/UNCID_2449521.67e967d6-be17-4fe1-a1fb-197655fad18d.140312_UNC11-SN627_0348_AC3KRYACXX_7_AGTTCC.tar.gz
TCGA-LL-A8F5-01A-11R-A36F-07	BRCA	gs://5aa919de-0aa0-43ec-9ec3-288481102b6d/tcga/BRCA/RNA/RNA-Seq/UNC-LCCC/ILLUMINA/UNCID_2521623.3cc7e12e-2bc8-494c-b74a-de071d711410.140424_UNC13-SN749_0344_AC3WUKACXX_3_ACTGAT.tar.gz
TCGA-LL-A9Q3-01A-11R-A41B-07	BRCA	gs://5aa919de-0aa0-43ec-9ec3-288481102b6d/tcga/BRCA/RNA/RNA-Seq/UNC-LCCC/ILLUMINA/UNCID_2642401.0aad6d2a-1699-4403-8d45-f0b315ec89c7.140821_UNC11-SN627_0377_BC5ERUACXX_7_GAGTGG.tar.gz
TCGA-LQ-A4E4-01A-11R-A266-07	BRCA	gs://5aa919de-0aa0-43ec-9ec3-288481102b6d/tcga/BRCA/RNA/RNA-Seq/UNC-LCCC/ILLUMINA/UNCID_2178444.5965fc49-0ee5-41d8-b673-9ade5c70db71.130328_UNC10-SN254_0443_AD238RACXX_3_GTGGCC.tar.gz
TCGA-MS-A51U-01A-31R-A266-07	BRCA	gs://5aa919de-0aa0-43ec-9ec3-288481102b6d/tcga/BRCA/RNA/RNA-Seq/UNC-LCCC/ILLUMINA/UNCID_2178445.b41dfa6b-a221-4e03-95d7-428781787067.130328_UNC10-SN254_0443_AD238RACXX_4_TAGCTT.tar.gz
TCGA-OK-A5Q2-01A-11R-A27Q-07	BRCA	gs://5aa919de-0aa0-43ec-9ec3-288481102b6d/tcga/BRCA/RNA/RNA-Seq/UNC-LCCC/ILLUMINA/UNCID_2170065.b835c127-4f06-4870-a0a4-7f95be0260a4.130517_UNC9-SN296_0366_BD250HACXX_8_TTAGGC.tar.gz
TCGA-OL-A5D6-01A-21R-A27Q-07	BRCA	gs://5aa919de-0aa0-43ec-9ec3-288481102b6d/tcga/BRCA/RNA/RNA-Seq/UNC-LCCC/ILLUMINA/UNCID_2170066.5657c6b6-ba04-4dd8-8623-2a3834820f7d.130517_UNC9-SN296_0366_BD250HACXX_8_GATCAG.tar.gz
TCGA-OL-A5D7-01A-11R-A27Q-07	BRCA	gs://5aa919de-0aa0-43ec-9ec3-288481102b6d/tcga/BRCA/RNA/RNA-Seq/UNC-LCCC/ILLUMINA/UNCID_2169047.a9f404db-e7fa-49bf-acca-fccd676f2e7c.130529_UNC9-SN296_0368_AD24URACXX_1_GGCTAC.tar.gz
TCGA-OL-A5D8-01A-11R-A27Q-07	BRCA	gs://5aa919de-0aa0-43ec-9ec3-288481102b6d/tcga/BRCA/RNA/RNA-Seq/UNC-LCCC/ILLUMINA/UNCID_2169046.8c435d42-a76a-4078-a593-6a41a2bb6f5e.130529_UNC9-SN296_0368_AD24URACXX_1_GTTTCG.tar.gz
TCGA-OL-A5DA-01A-11R-A27Q-07	BRCA	gs://5aa919de-0aa0-43ec-9ec3-288481102b6d/tcga/BRCA/RNA/RNA-Seq/UNC-LCCC/ILLUMINA/UNCID_2169048.b881706f-5ee8-43da-a691-53c036d94494.130529_UNC9-SN296_0368_AD24URACXX_1_TTAGGC.tar.gz
TCGA-OL-A5RU-01A-11R-A28M-07	BRCA	gs://5aa919de-0aa0-43ec-9ec3-288481102b6d/tcga/BRCA/RNA/RNA-Seq/UNC-LCCC/ILLUMINA/UNCID_2169045.02873204-1097-45ea-b143-a97f3e047537.130529_UNC9-SN296_0368_AD24URACXX_2_ATCACG.tar.gz
TCGA-OL-A5RV-01A-12R-A28M-07	BRCA	gs://5aa919de-0aa0-43ec-9ec3-288481102b6d/tcga/BRCA/RNA/RNA-Seq/UNC-LCCC/ILLUMINA/UNCID_2169069.2dca31d2-af60-4529-afac-e8838a7ee67c.130517_UNC9-SN296_0365_AD24UDACXX_5_TAGCTT.tar.gz
TCGA-OL-A5RW-01A-11R-A28M-07	BRCA	gs://5aa919de-0aa0-43ec-9ec3-288481102b6d/tcga/BRCA/RNA/RNA-Seq/UNC-LCCC/ILLUMINA/UNCID_2169044.c5a7673a-c45e-4789-a2c8-32889f39c102.130529_UNC9-SN296_0368_AD24URACXX_2_TTAGGC.tar.gz
TCGA-OL-A5RX-01A-11R-A28M-07	BRCA	gs://5aa919de-0aa0-43ec-9ec3-288481102b6d/tcga/BRCA/RNA/RNA-Seq/UNC-LCCC/ILLUMINA/UNCID_2169106.650c0c98-4432-4e9a-9e83-4ad8a7a0d628.130517_UNC9-SN296_0365_AD24UDACXX_3_TTAGGC.tar.gz
TCGA-OL-A5RY-01A-21R-A28M-07	BRCA	gs://5aa919de-0aa0-43ec-9ec3-288481102b6d/tcga/BRCA/RNA/RNA-Seq/UNC-LCCC/ILLUMINA/UNCID_2170062.2407816a-86e7-4094-a028-e81c0cda5448.130517_UNC9-SN296_0365_AD24UDACXX_1_GATCAG.tar.gz
TCGA-OL-A5RZ-01A-11R-A28M-07	BRCA	gs://5aa919de-0aa0-43ec-9ec3-288481102b6d/tcga/BRCA/RNA/RNA-Seq/UNC-LCCC/ILLUMINA/UNCID_2169074.fc8c0c74-cd1b-4bc7-ab1d-568d302c5719.130517_UNC9-SN296_0365_AD24UDACXX_4_GATCAG.tar.gz
TCGA-OL-A5S0-01A-11R-A28M-07	BRCA	gs://5aa919de-0aa0-43ec-9ec3-288481102b6d/tcga/BRCA/RNA/RNA-Seq/UNC-LCCC/ILLUMINA/UNCID_2169065.f6e02767-7522-4895-bc70-c7de6b1796ab.130517_UNC9-SN296_0365_AD24UDACXX_6_GATCAG.tar.gz
TCGA-OL-A66H-01A-11R-A29R-07	BRCA	gs://5aa919de-0aa0-43ec-9ec3-288481102b6d/tcga/BRCA/RNA/RNA-Seq/UNC-LCCC/ILLUMINA/UNCID_2169004.428ca7a1-6f08-4426-8f2d-28939166df70.130606_UNC9-SN296_0372_AC277JACXX_6_GTGGCC.tar.gz
TCGA-OL-A66I-01A-21R-A29R-07	BRCA	gs://5aa919de-0aa0-43ec-9ec3-288481102b6d/tcga/BRCA/RNA/RNA-Seq/UNC-LCCC/ILLUMINA/UNCID_2169008.d92ddf45-68b6-42da-9497-8faabcc50be0.130606_UNC9-SN296_0372_AC277JACXX_4_ATCACG.tar.gz
TCGA-OL-A66J-01A-11R-A29R-07	BRCA	gs://5aa919de-0aa0-43ec-9ec3-288481102b6d/tcga/BRCA/RNA/RNA-Seq/UNC-LCCC/ILLUMINA/UNCID_2169009.fc8cb6a7-c7ed-4037-8fb9-7530cdebc705.130606_UNC9-SN296_0372_AC277JACXX_4_ACTTGA.tar.gz
TCGA-OL-A66K-01A-11R-A29R-07	BRCA	gs://5aa919de-0aa0-43ec-9ec3-288481102b6d/tcga/BRCA/RNA/RNA-Seq/UNC-LCCC/ILLUMINA/UNCID_2169005.7cd7e1cf-4390-4b0e-884c-fc0a26c7e1bf.130606_UNC9-SN296_0372_AC277JACXX_5_TAGCTT.tar.gz
TCGA-OL-A66L-01A-12R-A31O-07	BRCA	gs://5aa919de-0aa0-43ec-9ec3-288481102b6d/tcga/BRCA/RNA/RNA-Seq/UNC-LCCC/ILLUMINA/UNCID_2319304.0df01f96-a14b-4bd9-bddb-1dab47491d2d.130827_UNC15-SN850_0325_BC2AV1ACXX_8_GTGGCC.tar.gz
TCGA-OL-A66N-01A-12R-A31O-07	BRCA	gs://5aa919de-0aa0-43ec-9ec3-288481102b6d/tcga/BRCA/RNA/RNA-Seq/UNC-LCCC/ILLUMINA/UNCID_2319303.43cde130-82ef-43ca-ba81-8ab14588069c.130827_UNC15-SN850_0325_BC2AV1ACXX_8_TTAGGC.tar.gz
TCGA-OL-A66O-01A-11R-A31O-07	BRCA	gs://5aa919de-0aa0-43ec-9ec3-288481102b6d/tcga/BRCA/RNA/RNA-Seq/UNC-LCCC/ILLUMINA/UNCID_2319306.c7f57147-b774-4209-8b7f-2666f59543d8.130827_UNC15-SN850_0325_BC2AV1ACXX_8_GATCAG.tar.gz
TCGA-OL-A66P-01A-11R-A31O-07	BRCA	gs://5aa919de-0aa0-43ec-9ec3-288481102b6d/tcga/BRCA/RNA/RNA-Seq/UNC-LCCC/ILLUMINA/UNCID_2319297.bbd01868-6fc1-42e7-b375-f0ac1a54a43c.130909_UNC15-SN850_0326_AC2BWBACXX_1_GGCTAC.tar.gz
TCGA-OL-A6VO-01A-12R-A33J-07	BRCA	gs://5aa919de-0aa0-43ec-9ec3-288481102b6d/tcga/BRCA/RNA/RNA-Seq/UNC-LCCC/ILLUMINA/UNCID_2358894.5cb12edf-25a1-40f6-831a-5fb1f56676e1.131217_UNC14-SN744_0384_BC32YDACXX_6_TAGCTT.tar.gz
TCGA-OL-A6VQ-01A-12R-A41B-07	BRCA	gs://5aa919de-0aa0-43ec-9ec3-288481102b6d/tcga/BRCA/RNA/RNA-Seq/UNC-LCCC/ILLUMINA/UNCID_2668057.10fbe91f-3570-4cc4-9a86-ea660a86a806.140828_UNC11-SN627_0378_AC5FAWACXX_4_TAGCTT.tar.gz
TCGA-OL-A6VR-01A-32R-A33J-07	BRCA	gs://5aa919de-0aa0-43ec-9ec3-288481102b6d/tcga/BRCA/RNA/RNA-Seq/UNC-LCCC/ILLUMINA/UNCID_2363886.19cbf7e8-ab1f-495c-a09e-ff3fe7c172e4.131210_UNC12-SN629_0339_AC2UJ6ACXX_5_GATCAG.tar.gz
TCGA-OL-A97C-01A-32R-A41B-07	BRCA	gs://5aa919de-0aa0-43ec-9ec3-288481102b6d/tcga/BRCA/RNA/RNA-Seq/UNC-LCCC/ILLUMINA/UNCID_2642398.590ae2bc-c076-4547-97dc-e2c8a0d396a6.140828_UNC11-SN627_0378_AC5FAWACXX_7_GAGTGG.tar.gz
TCGA-PE-A5DC-01A-12R-A27Q-07	BRCA	gs://5aa919de-0aa0-43ec-9ec3-288481102b6d/tcga/BRCA/RNA/RNA-Seq/UNC-LCCC/ILLUMINA/UNCID_2169043.05a8e240-5384-4a03-abeb-7ef3697c946d.130529_UNC9-SN296_0368_AD24URACXX_2_GATCAG.tar.gz
TCGA-PE-A5DD-01A-12R-A27Q-07	BRCA	gs://5aa919de-0aa0-43ec-9ec3-288481102b6d/tcga/BRCA/RNA/RNA-Seq/UNC-LCCC/ILLUMINA/UNCID_2169041.38adc5a4-bf82-4a06-a179-e84dd42593da.130529_UNC9-SN296_0368_AD24URACXX_3_GGCTAC.tar.gz
TCGA-PE-A5DE-01A-11R-A27Q-07	BRCA	gs://5aa919de-0aa0-43ec-9ec3-288481102b6d/tcga/BRCA/RNA/RNA-Seq/UNC-LCCC/ILLUMINA/UNCID_2169040.041c71a0-06d5-44a5-8930-7f1dd2a638d1.130529_UNC9-SN296_0368_AD24URACXX_3_GTTTCG.tar.gz
TCGA-PL-A8LV-01A-21R-A41B-07	BRCA	gs://5aa919de-0aa0-43ec-9ec3-288481102b6d/tcga/BRCA/RNA/RNA-Seq/UNC-LCCC/ILLUMINA/UNCID_2642396.34f3d207-0bfe-4699-b01b-d145942ba488.140828_UNC11-SN627_0379_BC5FDFACXX_4_TAGCTT.tar.gz
TCGA-PL-A8LX-01A-11R-A41B-07	BRCA	gs://5aa919de-0aa0-43ec-9ec3-288481102b6d/tcga/BRCA/RNA/RNA-Seq/UNC-LCCC/ILLUMINA/UNCID_2642394.19cadb60-b213-4fd3-b5ad-d2b49000b6a3.140828_UNC11-SN627_0379_BC5FDFACXX_8_CGTACG.tar.gz
TCGA-PL-A8LY-01A-11R-A41B-07	BRCA	gs://5aa919de-0aa0-43ec-9ec3-288481102b6d/tcga/BRCA/RNA/RNA-Seq/UNC-LCCC/ILLUMINA/UNCID_2642393.2ca5942e-dcbf-46f1-8427-1ea7216dc559.140908_UNC11-SN627_0380_AC58DMACXX_4_GATCAG.tar.gz
TCGA-PL-A8LZ-01A-31R-A36F-07	BRCA	gs://5aa919de-0aa0-43ec-9ec3-288481102b6d/tcga/BRCA/RNA/RNA-Seq/UNC-LCCC/ILLUMINA/UNCID_2521330.de01d9b6-e29d-495e-815a-c7d2a7c15af3.140508_UNC12-SN629_0367_AC3U9RACXX_7_TAGCTT.tar.gz
TCGA-S3-A6ZF-01A-32R-A32P-07	BRCA	gs://5aa919de-0aa0-43ec-9ec3-288481102b6d/tcga/BRCA/RNA/RNA-Seq/UNC-LCCC/ILLUMINA/UNCID_2319291.4d464cde-4885-4b17-9e02-23be26be0540.131016_UNC15-SN850_0333_AC2MBAACXX_4_ACTGAT.tar.gz
TCGA-S3-A6ZG-01A-22R-A32P-07	BRCA	gs://5aa919de-0aa0-43ec-9ec3-288481102b6d/tcga/BRCA/RNA/RNA-Seq/UNC-LCCC/ILLUMINA/UNCID_2319289.0967df37-66ae-4ab3-a1fd-e196d4bc9995.131016_UNC15-SN850_0333_AC2MBAACXX_4_GTTTCG.tar.gz
TCGA-S3-A6ZH-01A-22R-A32P-07	BRCA	gs://5aa919de-0aa0-43ec-9ec3-288481102b6d/tcga/BRCA/RNA/RNA-Seq/UNC-LCCC/ILLUMINA/UNCID_2319288.4cb51871-a26f-467e-8742-bb7c09b26ed2.131016_UNC15-SN850_0333_AC2MBAACXX_5_CGTACG.tar.gz
TCGA-S3-AA0Z-01A-11R-A41B-07	BRCA	gs://5aa919de-0aa0-43ec-9ec3-288481102b6d/tcga/BRCA/RNA/RNA-Seq/UNC-LCCC/ILLUMINA/UNCID_2642391.cfe44709-9e63-4dd4-9778-80176be7fbd9.140908_UNC11-SN627_0380_AC58DMACXX_8_CGTACG.tar.gz
TCGA-S3-AA10-01A-21R-A41B-07	BRCA	gs://5aa919de-0aa0-43ec-9ec3-288481102b6d/tcga/BRCA/RNA/RNA-Seq/UNC-LCCC/ILLUMINA/UNCID_2642402.4c80c4a1-7e99-4f9e-b32c-898ae20206c5.140821_UNC11-SN627_0377_BC5ERUACXX_4_GGCTAC.tar.gz
TCGA-S3-AA11-01A-31R-A41B-07	BRCA	gs://5aa919de-0aa0-43ec-9ec3-288481102b6d/tcga/BRCA/RNA/RNA-Seq/UNC-LCCC/ILLUMINA/UNCID_2642453.11785b0e-04c6-4cf5-80c6-2c4ffcb206f6.140821_UNC11-SN627_0377_BC5ERUACXX_7_ACTGAT.tar.gz
TCGA-S3-AA12-01A-11R-A41B-07	BRCA	gs://5aa919de-0aa0-43ec-9ec3-288481102b6d/tcga/BRCA/RNA/RNA-Seq/UNC-LCCC/ILLUMINA/UNCID_2642451.a18a4d65-5383-4c29-ac03-959f8b9cb37d.140828_UNC11-SN627_0378_AC5FAWACXX_4_GGCTAC.tar.gz
TCGA-S3-AA14-01A-11R-A41B-07	BRCA	gs://5aa919de-0aa0-43ec-9ec3-288481102b6d/tcga/BRCA/RNA/RNA-Seq/UNC-LCCC/ILLUMINA/UNCID_2642449.eb8b259a-b2b3-4fb1-b9d3-b41480642da7.140828_UNC11-SN627_0378_AC5FAWACXX_7_ACTGAT.tar.gz
TCGA-S3-AA15-01A-11R-A41B-07	BRCA	gs://5aa919de-0aa0-43ec-9ec3-288481102b6d/tcga/BRCA/RNA/RNA-Seq/UNC-LCCC/ILLUMINA/UNCID_2642448.181e9c9f-7dbd-4f3a-8298-12797c717e1f.140828_UNC11-SN627_0379_BC5FDFACXX_4_GGCTAC.tar.gz
TCGA-S3-AA17-01A-11R-A41B-07	BRCA	gs://5aa919de-0aa0-43ec-9ec3-288481102b6d/tcga/BRCA/RNA/RNA-Seq/UNC-LCCC/ILLUMINA/UNCID_2642447.5e032694-2d7f-4e11-8800-0451ff71e5fe.140828_UNC11-SN627_0379_BC5FDFACXX_7_GAGTGG.tar.gz
TCGA-UL-AAZ6-01A-11R-A41B-07	BRCA	gs://5aa919de-0aa0-43ec-9ec3-288481102b6d/tcga/BRCA/RNA/RNA-Seq/UNC-LCCC/ILLUMINA/UNCID_2642445.5a6b1292-431d-4057-912f-6c8b8f12aed8.140908_UNC11-SN627_0380_AC58DMACXX_7_TAGCTT.tar.gz
TCGA-UU-A93S-01A-21R-A41B-07	BRCA	gs://5aa919de-0aa0-43ec-9ec3-288481102b6d/tcga/BRCA/RNA/RNA-Seq/UNC-LCCC/ILLUMINA/UNCID_2642443.24ef9702-a1e5-4276-abb2-87088861d471.140908_UNC11-SN627_0380_AC58DMACXX_8_GAGTGG.tar.gz
TCGA-V7-A7HQ-01A-11R-A33J-07	BRCA	gs://5aa919de-0aa0-43ec-9ec3-288481102b6d/tcga/BRCA/RNA/RNA-Seq/UNC-LCCC/ILLUMINA/UNCID_2358859.d42c079f-31a6-42cd-b02a-ea951b8d15a9.140102_UNC15-SN850_0344_AC384WACXX_8_AGTCAA.tar.gz
TCGA-W8-A86G-01A-21R-A36F-07	BRCA	gs://5aa919de-0aa0-43ec-9ec3-288481102b6d/tcga/BRCA/RNA/RNA-Seq/UNC-LCCC/ILLUMINA/UNCID_2520847.37106eb9-90ee-4468-aded-0709fa4bba47.140508_UNC11-SN627_0356_AC3UKNACXX_6_GTTTCG.tar.gz
TCGA-WT-AB41-01A-11R-A41B-07	BRCA	gs://5aa919de-0aa0-43ec-9ec3-288481102b6d/tcga/BRCA/RNA/RNA-Seq/UNC-LCCC/ILLUMINA/UNCID_2642454.a8358182-9a5c-4272-b0e3-1cfc5b4cb2aa.140821_UNC11-SN627_0377_BC5ERUACXX_5_CTTGTA.tar.gz
TCGA-WT-AB44-01A-11R-A41B-07	BRCA	gs://5aa919de-0aa0-43ec-9ec3-288481102b6d/tcga/BRCA/RNA/RNA-Seq/UNC-LCCC/ILLUMINA/UNCID_2642452.77ea5b95-f8df-4fae-b271-182680c4a62a.140821_UNC11-SN627_0377_BC5ERUACXX_8_ATTCCT.tar.gz
TCGA-XX-A899-01A-11R-A36F-07	BRCA	gs://5aa919de-0aa0-43ec-9ec3-288481102b6d/tcga/BRCA/RNA/RNA-Seq/UNC-LCCC/ILLUMINA/UNCID_2521245.8e339298-3e3c-4b31-96a9-a842e973e583.140508_UNC11-SN627_0356_AC3UKNACXX_5_GCCAAT.tar.gz
TCGA-XX-A89A-01A-11R-A36F-07	BRCA	gs://5aa919de-0aa0-43ec-9ec3-288481102b6d/tcga/BRCA/RNA/RNA-Seq/UNC-LCCC/ILLUMINA/UNCID_2521660.501a70d8-3932-49c0-aa13-774756fb89e3.140417_UNC13-SN749_0342_AC41N6ACXX_5_TGACCA.tar.gz
TCGA-Z7-A8R5-01A-42R-A41B-07	BRCA	gs://5aa919de-0aa0-43ec-9ec3-288481102b6d/tcga/BRCA/RNA/RNA-Seq/UNC-LCCC/ILLUMINA/UNCID_2642450.43c6d23b-2fcd-499e-82ef-10f15d8ede90.140828_UNC11-SN627_0378_AC5FAWACXX_5_CTTGTA.tar.gz
TCGA-Z7-A8R6-01A-11R-A41B-07	BRCA	gs://5aa919de-0aa0-43ec-9ec3-288481102b6d/tcga/BRCA/RNA/RNA-Seq/UNC-LCCC/ILLUMINA/UNCID_2642446.d8a45ca6-8f09-4949-8d55-13259b4826d2.140908_UNC11-SN627_0380_AC58DMACXX_1_GTTTCG.tar.gz
TCGA-2W-A8YY-01A-11R-A37O-07	CESC	gs://5aa919de-0aa0-43ec-9ec3-288481102b6d/tcga/CESC/RNA/RNA-Seq/UNC-LCCC/ILLUMINA/UNCID_2553114.3be9f1e8-94ae-476e-b146-38385d130f38.140404_UNC11-SN627_0350_BC3K66ACXX_3_GATCAG.tar.gz
TCGA-4J-AA1J-01A-21R-A38B-07	CESC	gs://5aa919de-0aa0-43ec-9ec3-288481102b6d/tcga/CESC/RNA/RNA-Seq/UNC-LCCC/ILLUMINA/UNCID_2553084.9d09804a-304a-4f05-af84-af513c97f3ed.140513_UNC15-SN850_0365_BC4BYLACXX_4_GTGAAA.tar.gz
TCGA-BI-A0VR-01A-11R-A10U-07	CESC	gs://5aa919de-0aa0-43ec-9ec3-288481102b6d/tcga/CESC/RNA/RNA-Seq/UNC-LCCC/ILLUMINA/UNCID_2251239.73bf920b-b9dc-4f81-b57a-63ebebccf9cd.120917_UNC11-SN627_0251_AC119PACXX_2_ACAGTG.tar.gz
TCGA-BI-A0VS-01A-11R-A10U-07	CESC	gs://5aa919de-0aa0-43ec-9ec3-288481102b6d/tcga/CESC/RNA/RNA-Seq/UNC-LCCC/ILLUMINA/UNCID_2187326.a57566b4-dd26-46bd-a00f-82136bc2a9be.120917_UNC11-SN627_0251_AC119PACXX_2_GCCAAT.tar.gz
TCGA-BI-A20A-01A-11R-A14Y-07	CESC	gs://5aa919de-0aa0-43ec-9ec3-288481102b6d/tcga/CESC/RNA/RNA-Seq/UNC-LCCC/ILLUMINA/UNCID_2187260.5015be4c-acad-4536-bb65-59696b168717.120921_UNC16-SN851_0181_AD14JFACXX_3_CGATGT.tar.gz
TCGA-C5-A0TN-01A-21R-A14Y-07	CESC	gs://5aa919de-0aa0-43ec-9ec3-288481102b6d/tcga/CESC/RNA/RNA-Seq/UNC-LCCC/ILLUMINA/UNCID_2187245.edd006f4-1914-48b6-84d9-420a09dd82d1.120921_UNC16-SN851_0181_AD14JFACXX_6_GATCAG.tar.gz
TCGA-C5-A1BE-01B-11R-A13Y-07	CESC	gs://5aa919de-0aa0-43ec-9ec3-288481102b6d/tcga/CESC/RNA/RNA-Seq/UNC-LCCC/ILLUMINA/UNCID_2187208.8b82c786-64be-410a-89bf-d28dc8d7c4e9.120920_UNC13-SN749_0194_AD15C3ACXX_1_ATCACG.tar.gz
TCGA-C5-A1BF-01B-11R-A13Y-07	CESC	gs://5aa919de-0aa0-43ec-9ec3-288481102b6d/tcga/CESC/RNA/RNA-Seq/UNC-LCCC/ILLUMINA/UNCID_2187211.5b31fb5f-9321-43d8-9b5f-600e8ba2f6cc.120920_UNC13-SN749_0194_AD15C3ACXX_2_TTAGGC.tar.gz
TCGA-C5-A1BI-01B-11R-A13Y-07	CESC	gs://5aa919de-0aa0-43ec-9ec3-288481102b6d/tcga/CESC/RNA/RNA-Seq/UNC-LCCC/ILLUMINA/UNCID_2187315.cde3fda7-c23f-480b-bc20-ac27bcfe4536.120917_UNC11-SN627_0251_AC119PACXX_7_ATGTCA.tar.gz
TCGA-C5-A1BJ-01A-11R-A13Y-07	CESC	gs://5aa919de-0aa0-43ec-9ec3-288481102b6d/tcga/CESC/RNA/RNA-Seq/UNC-LCCC/ILLUMINA/UNCID_2187327.a1d00776-9535-4361-af77-8896e51465fe.120917_UNC11-SN627_0251_AC119PACXX_4_GATCAG.tar.gz
TCGA-C5-A1BK-01B-11R-A13Y-07	CESC	gs://5aa919de-0aa0-43ec-9ec3-288481102b6d/tcga/CESC/RNA/RNA-Seq/UNC-LCCC/ILLUMINA/UNCID_2187305.feb35af1-052d-41a6-9e76-f47b610ab956.120917_UNC11-SN627_0251_AC119PACXX_8_GTCCGC.tar.gz
TCGA-C5-A1BL-01A-11R-A13Y-07	CESC	gs://5aa919de-0aa0-43ec-9ec3-288481102b6d/tcga/CESC/RNA/RNA-Seq/UNC-LCCC/ILLUMINA/UNCID_2187319.5a7840e4-48ef-4d10-8709-c963b6b4c25a.120917_UNC11-SN627_0251_AC119PACXX_5_GGCTAC.tar.gz
TCGA-C5-A1BM-01A-11R-A13Y-07	CESC	gs://5aa919de-0aa0-43ec-9ec3-288481102b6d/tcga/CESC/RNA/RNA-Seq/UNC-LCCC/ILLUMINA/UNCID_2187356.0bb1946f-bc01-47d8-887f-e63f3a16e32d.120917_UNC11-SN627_0251_AC119PACXX_6_AGTCAA.tar.gz
TCGA-C5-A1BN-01B-11R-A14Y-07	CESC	gs://5aa919de-0aa0-43ec-9ec3-288481102b6d/tcga/CESC/RNA/RNA-Seq/UNC-LCCC/ILLUMINA/UNCID_2234913.3f679347-cd3b-4711-aa6c-e5d87fa93052.121001_UNC13-SN749_0196_AD140CACXX_1_ATGTCA.tar.gz
TCGA-C5-A1BQ-01C-11R-A213-07	CESC	gs://5aa919de-0aa0-43ec-9ec3-288481102b6d/tcga/CESC/RNA/RNA-Seq/UNC-LCCC/ILLUMINA/UNCID_2186834.ab31f363-93f1-4ef9-a47a-731657fdf534.121009_UNC16-SN851_0187_AD15RRACXX_2_TGACCA.tar.gz
TCGA-C5-A1M5-01A-11R-A13Y-07	CESC	gs://5aa919de-0aa0-43ec-9ec3-288481102b6d/tcga/CESC/RNA/RNA-Seq/UNC-LCCC/ILLUMINA/UNCID_2187309.f301f3e6-eaec-4d35-b8c0-b0eb6acd2847.120917_UNC11-SN627_0251_AC119PACXX_6_AGTTCC.tar.gz
TCGA-C5-A1M6-01A-11R-A13Y-07	CESC	gs://5aa919de-0aa0-43ec-9ec3-288481102b6d/tcga/CESC/RNA/RNA-Seq/UNC-LCCC/ILLUMINA/UNCID_2187321.c4c15b15-8010-47d8-8c6b-3c6b9dae9716.120917_UNC11-SN627_0251_AC119PACXX_7_CCGTCC.tar.gz
TCGA-C5-A1M7-01A-11R-A13Y-07	CESC	gs://5aa919de-0aa0-43ec-9ec3-288481102b6d/tcga/CESC/RNA/RNA-Seq/UNC-LCCC/ILLUMINA/UNCID_2187097.a8717ede-a85b-4133-bafc-48abd7892f71.120920_UNC13-SN749_0194_AD15C3ACXX_1_GTGAAA.tar.gz
TCGA-C5-A1M8-01A-21R-A13Y-07	CESC	gs://5aa919de-0aa0-43ec-9ec3-288481102b6d/tcga/CESC/RNA/RNA-Seq/UNC-LCCC/ILLUMINA/UNCID_2186997.a4de3863-03d5-44b0-b711-87aadcb29008.121001_UNC13-SN749_0196_AD140CACXX_2_CGATGT.tar.gz
TCGA-C5-A1M9-01A-11R-A13Y-07	CESC	gs://5aa919de-0aa0-43ec-9ec3-288481102b6d/tcga/CESC/RNA/RNA-Seq/UNC-LCCC/ILLUMINA/UNCID_2187207.721c59a5-22b6-4388-a47d-d0108ea2c1aa.120920_UNC13-SN749_0194_AD15C3ACXX_2_TGACCA.tar.gz
TCGA-C5-A1ME-01A-11R-A13Y-07	CESC	gs://5aa919de-0aa0-43ec-9ec3-288481102b6d/tcga/CESC/RNA/RNA-Seq/UNC-LCCC/ILLUMINA/UNCID_2187316.318e2cdd-08c5-4611-913f-7f4a6f49677d.120917_UNC11-SN627_0251_AC119PACXX_4_TAGCTT.tar.gz
TCGA-C5-A1MF-01A-11R-A13Y-07	CESC	gs://5aa919de-0aa0-43ec-9ec3-288481102b6d/tcga/CESC/RNA/RNA-Seq/UNC-LCCC/ILLUMINA/UNCID_2187310.70b5a53a-d822-4634-b181-79fef68346c0.120917_UNC11-SN627_0251_AC119PACXX_5_CTTGTA.tar.gz
TCGA-C5-A1MH-01A-11R-A14Y-07	CESC	gs://5aa919de-0aa0-43ec-9ec3-288481102b6d/tcga/CESC/RNA/RNA-Seq/UNC-LCCC/ILLUMINA/UNCID_2187265.7a1f4f51-4bea-4e5f-b59a-02fb223d2965.120921_UNC16-SN851_0181_AD14JFACXX_2_CCGTCC.tar.gz
TCGA-C5-A1MI-01A-11R-A14Y-07	CESC	gs://5aa919de-0aa0-43ec-9ec3-288481102b6d/tcga/CESC/RNA/RNA-Seq/UNC-LCCC/ILLUMINA/UNCID_2187263.e5452386-f28c-450f-b13b-4b1ef4713fa1.120921_UNC16-SN851_0181_AD14JFACXX_3_TTAGGC.tar.gz
TCGA-C5-A1MJ-01A-11R-A14Y-07	CESC	gs://5aa919de-0aa0-43ec-9ec3-288481102b6d/tcga/CESC/RNA/RNA-Seq/UNC-LCCC/ILLUMINA/UNCID_2187261.45ce60c9-d18f-43a2-b240-8dc7d854cd27.120921_UNC16-SN851_0181_AD14JFACXX_4_ACAGTG.tar.gz
TCGA-C5-A1MK-01A-11R-A14Y-07	CESC	gs://5aa919de-0aa0-43ec-9ec3-288481102b6d/tcga/CESC/RNA/RNA-Seq/UNC-LCCC/ILLUMINA/UNCID_2187258.174159b7-d7a4-43d5-8c04-7f62f8d0db14.120921_UNC16-SN851_0181_AD14JFACXX_5_CAGATC.tar.gz
TCGA-C5-A1ML-01A-11R-A14Y-07	CESC	gs://5aa919de-0aa0-43ec-9ec3-288481102b6d/tcga/CESC/RNA/RNA-Seq/UNC-LCCC/ILLUMINA/UNCID_2187256.1f870a12-9d70-4fe4-a176-4cbee06c44e6.120921_UNC16-SN851_0181_AD14JFACXX_2_ATCACG.tar.gz
TCGA-C5-A1MN-01A-11R-A14Y-07	CESC	gs://5aa919de-0aa0-43ec-9ec3-288481102b6d/tcga/CESC/RNA/RNA-Seq/UNC-LCCC/ILLUMINA/UNCID_2187239.029c4ec1-b4a1-4aea-a126-aceadb8ab52a.120921_UNC16-SN851_0181_AD14JFACXX_8_AGTCAA.tar.gz
TCGA-C5-A1MP-01A-11R-A14Y-07	CESC	gs://5aa919de-0aa0-43ec-9ec3-288481102b6d/tcga/CESC/RNA/RNA-Seq/UNC-LCCC/ILLUMINA/UNCID_2187249.a1ff456d-7a22-4200-a429-c2a41e5c3e04.120921_UNC16-SN851_0181_AD14JFACXX_7_GGCTAC.tar.gz
TCGA-C5-A1MQ-01A-11R-A14Y-07	CESC	gs://5aa919de-0aa0-43ec-9ec3-288481102b6d/tcga/CESC/RNA/RNA-Seq/UNC-LCCC/ILLUMINA/UNCID_2661067.1e7b2ed2-be35-4cce-a613-9c8203c49ebb.130909_UNC15-SN850_0327_BD2DT1ACXX_3_AGTTCC.tar.gz
TCGA-C5-A2LS-01A-22R-A22U-07	CESC	gs://5aa919de-0aa0-43ec-9ec3-288481102b6d/tcga/CESC/RNA/RNA-Seq/UNC-LCCC/ILLUMINA/UNCID_2186508.06121F93-9719-4D96-94E1-5B8AFCC347A7.121015_UNC11-SN627_0256_AD15B2ACXX_1_TAGCTT.tar.gz
TCGA-C5-A2LT-01A-11R-A18M-07	CESC	gs://5aa919de-0aa0-43ec-9ec3-288481102b6d/tcga/CESC/RNA/RNA-Seq/UNC-LCCC/ILLUMINA/UNCID_2186960.26616de7-08df-4359-9c00-c649409b1480.121002_UNC11-SN627_0254_AC0WP5ACXX_6_GAGTGG.tar.gz
TCGA-C5-A2LV-01A-11R-A18M-07	CESC	gs://5aa919de-0aa0-43ec-9ec3-288481102b6d/tcga/CESC/RNA/RNA-Seq/UNC-LCCC/ILLUMINA/UNCID_2186360.a6a4630e-3d28-4a38-8c9f-29fc0c7b380a.121102_UNC12-SN629_0235_AC13F5ACXX_1_GTGAAA.tar.gz
TCGA-C5-A2LX-01A-11R-A18M-07	CESC	gs://5aa919de-0aa0-43ec-9ec3-288481102b6d/tcga/CESC/RNA/RNA-Seq/UNC-LCCC/ILLUMINA/UNCID_2186180.c188647f-7c72-4228-acd8-de6e5892f7fe.121102_UNC12-SN629_0235_AC13F5ACXX_2_CGTACG.tar.gz
TCGA-C5-A2LY-01A-31R-A18M-07	CESC	gs://5aa919de-0aa0-43ec-9ec3-288481102b6d/tcga/CESC/RNA/RNA-Seq/UNC-LCCC/ILLUMINA/UNCID_2234793.0046fef7-052b-4d4e-b264-b3bf2e2699b1.121002_UNC11-SN627_0254_AC0WP5ACXX_4_GTGGCC.tar.gz
TCGA-C5-A2LZ-01A-11R-A213-07	CESC	gs://5aa919de-0aa0-43ec-9ec3-288481102b6d/tcga/CESC/RNA/RNA-Seq/UNC-LCCC/ILLUMINA/UNCID_2186826.93810b75-cbbb-4dbb-bbe1-efb66d19516d.121009_UNC16-SN851_0187_AD15RRACXX_4_ACTTGA.tar.gz
TCGA-C5-A2M1-01A-11R-A18M-07	CESC	gs://5aa919de-0aa0-43ec-9ec3-288481102b6d/tcga/CESC/RNA/RNA-Seq/UNC-LCCC/ILLUMINA/UNCID_2186370.5c5d18f0-dc25-4d65-9ea7-f90d69db0ce8.121102_UNC12-SN629_0235_AC13F5ACXX_4_ATTCCT.tar.gz
TCGA-C5-A2M2-01A-21R-A18M-07	CESC	gs://5aa919de-0aa0-43ec-9ec3-288481102b6d/tcga/CESC/RNA/RNA-Seq/UNC-LCCC/ILLUMINA/UNCID_2186973.00471faf-5a40-430a-8555-564fa885f618.121002_UNC11-SN627_0254_AC0WP5ACXX_2_CTTGTA.tar.gz
TCGA-C5-A3HD-01B-11R-A213-07	CESC	gs://5aa919de-0aa0-43ec-9ec3-288481102b6d/tcga/CESC/RNA/RNA-Seq/UNC-LCCC/ILLUMINA/UNCID_2186816.cbf9a913-bf0f-41cf-b7c5-048b72bbbb5d.121009_UNC16-SN851_0187_AD15RRACXX_5_GGCTAC.tar.gz
TCGA-C5-A3HE-01A-21R-A22U-07	CESC	gs://5aa919de-0aa0-43ec-9ec3-288481102b6d/tcga/CESC/RNA/RNA-Seq/UNC-LCCC/ILLUMINA/UNCID_2186118.E26F5A99-6A8D-429E-8849-8A9B5680D466.121102_UNC12-SN629_0235_AC13F5ACXX_8_CTTGTA.tar.gz
TCGA-C5-A3HF-01A-11R-A213-07	CESC	gs://5aa919de-0aa0-43ec-9ec3-288481102b6d/tcga/CESC/RNA/RNA-Seq/UNC-LCCC/ILLUMINA/UNCID_2186805.f426f6c4-bb1f-4ce4-a770-7b5fcc4408fa.121009_UNC16-SN851_0187_AD15RRACXX_7_AGTTCC.tar.gz
TCGA-C5-A3HL-01A-11R-A213-07	CESC	gs://5aa919de-0aa0-43ec-9ec3-288481102b6d/tcga/CESC/RNA/RNA-Seq/UNC-LCCC/ILLUMINA/UNCID_2186798.3337929b-5381-41ae-88f2-b6dbeb17f088.121009_UNC16-SN851_0187_AD15RRACXX_8_ATCACG.tar.gz
TCGA-C5-A7CG-01A-11R-A32P-07	CESC	gs://5aa919de-0aa0-43ec-9ec3-288481102b6d/tcga/CESC/RNA/RNA-Seq/UNC-LCCC/ILLUMINA/UNCID_2337786.5abdff9b-a6a9-4564-9ac3-98a563f65fe6.131015_UNC11-SN627_0328_BC2NN6ACXX_5_ACTGAT.tar.gz
TCGA-C5-A7CH-01A-11R-A33Z-07	CESC	gs://5aa919de-0aa0-43ec-9ec3-288481102b6d/tcga/CESC/RNA/RNA-Seq/UNC-LCCC/ILLUMINA/UNCID_2358891.09f55b71-b6ee-42a5-96eb-6a2929e35bbf.131217_UNC14-SN744_0384_BC32YDACXX_8_CTTGTA.tar.gz
TCGA-C5-A7CJ-01A-11R-A32P-07	CESC	gs://5aa919de-0aa0-43ec-9ec3-288481102b6d/tcga/CESC/RNA/RNA-Seq/UNC-LCCC/ILLUMINA/UNCID_2326811.723cafa2-ce72-4c19-954b-9be09a1b08e9.131015_UNC11-SN627_0328_BC2NN6ACXX_6_GATCAG.tar.gz
TCGA-C5-A7CK-01A-11R-A32P-07	CESC	gs://5aa919de-0aa0-43ec-9ec3-288481102b6d/tcga/CESC/RNA/RNA-Seq/UNC-LCCC/ILLUMINA/UNCID_2326834.5e38ec7f-6d2a-4e9c-98ee-fc00832d2aeb.131015_UNC11-SN627_0328_BC2NN6ACXX_6_GGCTAC.tar.gz
TCGA-C5-A7CL-01A-11R-A32P-07	CESC	gs://5aa919de-0aa0-43ec-9ec3-288481102b6d/tcga/CESC/RNA/RNA-Seq/UNC-LCCC/ILLUMINA/UNCID_2326833.131525c8-7f24-48c3-bef9-cc9414e793b8.131015_UNC11-SN627_0328_BC2NN6ACXX_6_AGTCAA.tar.gz
TCGA-C5-A7CM-01A-11R-A33Z-07	CESC	gs://5aa919de-0aa0-43ec-9ec3-288481102b6d/tcga/CESC/RNA/RNA-Seq/UNC-LCCC/ILLUMINA/UNCID_2358856.f227e397-0bc7-4e98-a7ea-befd78191cc3.140107_UNC11-SN627_0341_BC38NLACXX_1_GTGGCC.tar.gz
TCGA-C5-A7CO-01A-11R-A352-07	CESC	gs://5aa919de-0aa0-43ec-9ec3-288481102b6d/tcga/CESC/RNA/RNA-Seq/UNC-LCCC/ILLUMINA/UNCID_2449497.3292c30c-9fa5-4c11-a6ff-57282c7961fa.140312_UNC15-SN850_0357_AC3M7FACXX_4_CGATGT.tar.gz
TCGA-C5-A7UC-01A-11R-A352-07	CESC	gs://5aa919de-0aa0-43ec-9ec3-288481102b6d/tcga/CESC/RNA/RNA-Seq/UNC-LCCC/ILLUMINA/UNCID_2449429.4dfd8634-77b6-40c5-9b01-e9e4e354be1e.140318_UNC12-SN629_0354_AC3K7VACXX_8_CAGATC.tar.gz
TCGA-C5-A7UE-01A-11R-A33Z-07	CESC	gs://5aa919de-0aa0-43ec-9ec3-288481102b6d/tcga/CESC/RNA/RNA-Seq/UNC-LCCC/ILLUMINA/UNCID_2358798.41a6b734-2741-4d93-8813-ed27b21c81c0.140107_UNC11-SN627_0341_BC38NLACXX_2_GTGGCC.tar.gz
TCGA-C5-A7UH-01A-11R-A352-07	CESC	gs://5aa919de-0aa0-43ec-9ec3-288481102b6d/tcga/CESC/RNA/RNA-Seq/UNC-LCCC/ILLUMINA/UNCID_2449535.1bf205a9-a7fb-4a53-8b3d-9943b91481c2.140304_UNC14-SN744_0400_AC3LWGACXX_1_AGTTCC.tar.gz
TCGA-C5-A7UI-01A-11R-A36F-07	CESC	gs://5aa919de-0aa0-43ec-9ec3-288481102b6d/tcga/CESC/RNA/RNA-Seq/UNC-LCCC/ILLUMINA/UNCID_2520210.01d666b4-9605-422a-bfba-231b0d6ef20f.140417_UNC13-SN749_0342_AC41N6ACXX_8_ATGTCA.tar.gz
TCGA-C5-A7X3-01A-11R-A352-07	CESC	gs://5aa919de-0aa0-43ec-9ec3-288481102b6d/tcga/CESC/RNA/RNA-Seq/UNC-LCCC/ILLUMINA/UNCID_2449530.fb4a5161-67f4-4679-8d85-bb1843f3b897.140304_UNC14-SN744_0400_AC3LWGACXX_4_ATTCCT.tar.gz
TCGA-C5-A7X5-01A-11R-A36F-07	CESC	gs://5aa919de-0aa0-43ec-9ec3-288481102b6d/tcga/CESC/RNA/RNA-Seq/UNC-LCCC/ILLUMINA/UNCID_2520219.39d645d6-f7ca-4a01-a3b0-5ae3754c8a68.140417_UNC13-SN749_0343_BC41HBACXX_6_CGATGT.tar.gz
TCGA-C5-A7X8-01A-11R-A36F-07	CESC	gs://5aa919de-0aa0-43ec-9ec3-288481102b6d/tcga/CESC/RNA/RNA-Seq/UNC-LCCC/ILLUMINA/UNCID_2520217.7a835fc9-6dfb-464a-bbe0-d42782abab4c.140417_UNC13-SN749_0343_BC41HBACXX_8_AGTCAA.tar.gz
TCGA-C5-A7XC-01A-11R-A38B-07	CESC	gs://5aa919de-0aa0-43ec-9ec3-288481102b6d/tcga/CESC/RNA/RNA-Seq/UNC-LCCC/ILLUMINA/UNCID_2553076.8130cfd8-49c8-429d-b559-7ff8f1d359fa.140521_UNC11-SN627_0359_BC4E01ACXX_4_GCCAAT.tar.gz
TCGA-C5-A8XH-01A-11R-A37O-07	CESC	gs://5aa919de-0aa0-43ec-9ec3-288481102b6d/tcga/CESC/RNA/RNA-Seq/UNC-LCCC/ILLUMINA/UNCID_2553111.ea9fda3a-9efa-4847-aea0-d85f22ab14ca.140404_UNC11-SN627_0350_BC3K66ACXX_4_GCCAAT.tar.gz
TCGA-C5-A8XI-01A-11R-A37O-07	CESC	gs://5aa919de-0aa0-43ec-9ec3-288481102b6d/tcga/CESC/RNA/RNA-Seq/UNC-LCCC/ILLUMINA/UNCID_2553090.d1d352f8-4919-4288-8e6a-bbf550a7236b.140416_UNC11-SN627_0352_AC3M6RACXX_8_TTAGGC.tar.gz
TCGA-C5-A8XJ-01A-11R-A37O-07	CESC	gs://5aa919de-0aa0-43ec-9ec3-288481102b6d/tcga/CESC/RNA/RNA-Seq/UNC-LCCC/ILLUMINA/UNCID_2553102.971dec7f-6cb5-4575-85f7-be59097ae606.140408_UNC11-SN627_0351_AC3KY3ACXX_4_ATCACG.tar.gz
TCGA-C5-A8XK-01A-11R-A37O-07	CESC	gs://5aa919de-0aa0-43ec-9ec3-288481102b6d/tcga/CESC/RNA/RNA-Seq/UNC-LCCC/ILLUMINA/UNCID_2553108.94f22e5d-e471-4add-9291-27bc5c96a519.140408_UNC11-SN627_0351_AC3KY3ACXX_1_GTCCGC.tar.gz
TCGA-C5-A8YQ-01A-11R-A37O-07	CESC	gs://5aa919de-0aa0-43ec-9ec3-288481102b6d/tcga/CESC/RNA/RNA-Seq/UNC-LCCC/ILLUMINA/UNCID_2553109.f11b075c-7ada-4945-b3a2-2eee097c077d.140408_UNC11-SN627_0351_AC3KY3ACXX_1_ATGTCA.tar.gz
TCGA-C5-A8YR-01A-12R-A37O-07	CESC	gs://5aa919de-0aa0-43ec-9ec3-288481102b6d/tcga/CESC/RNA/RNA-Seq/UNC-LCCC/ILLUMINA/UNCID_2553106.073d66b5-917e-45e3-8104-b8d4dfa28e6b.140408_UNC11-SN627_0351_AC3KY3ACXX_2_AGTTCC.tar.gz
TCGA-C5-A8YT-01A-11R-A37O-07	CESC	gs://5aa919de-0aa0-43ec-9ec3-288481102b6d/tcga/CESC/RNA/RNA-Seq/UNC-LCCC/ILLUMINA/UNCID_2553105.6cec0faf-100b-48b0-9221-fb1be7ff8597.140408_UNC11-SN627_0351_AC3KY3ACXX_2_CTTGTA.tar.gz
TCGA-C5-A8ZZ-01A-11R-A37O-07	CESC	gs://5aa919de-0aa0-43ec-9ec3-288481102b6d/tcga/CESC/RNA/RNA-Seq/UNC-LCCC/ILLUMINA/UNCID_2553112.5f23cd19-f7f0-43e3-961d-0236da5f49ae.140404_UNC11-SN627_0350_BC3K66ACXX_7_GGCTAC.tar.gz
TCGA-C5-A901-01A-11R-A37O-07	CESC	gs://5aa919de-0aa0-43ec-9ec3-288481102b6d/tcga/CESC/RNA/RNA-Seq/UNC-LCCC/ILLUMINA/UNCID_2553110.8f532265-5436-4bd8-9766-4b768c84514a.140404_UNC11-SN627_0350_BC3K66ACXX_7_GATCAG.tar.gz
TCGA-C5-A902-01A-11R-A37O-07	CESC	gs://5aa919de-0aa0-43ec-9ec3-288481102b6d/tcga/CESC/RNA/RNA-Seq/UNC-LCCC/ILLUMINA/UNCID_2553107.7a1a71ad-c117-4091-bc20-88617bcb99d9.140408_UNC11-SN627_0351_AC3KY3ACXX_1_ACAGTG.tar.gz
TCGA-C5-A905-01A-11R-A37O-07	CESC	gs://5aa919de-0aa0-43ec-9ec3-288481102b6d/tcga/CESC/RNA/RNA-Seq/UNC-LCCC/ILLUMINA/UNCID_2553104.729d243c-73f2-42d2-8737-55275a062a8f.140408_UNC11-SN627_0351_AC3KY3ACXX_3_TTAGGC.tar.gz
TCGA-C5-A907-01A-11R-A37O-07	CESC	gs://5aa919de-0aa0-43ec-9ec3-288481102b6d/tcga/CESC/RNA/RNA-Seq/UNC-LCCC/ILLUMINA/UNCID_2553103.13b52657-459f-45f6-a4ce-a2da459104ac.140408_UNC11-SN627_0351_AC3KY3ACXX_3_ATCACG.tar.gz
TCGA-DG-A2KH-01A-21R-A22U-07	CESC	gs://5aa919de-0aa0-43ec-9ec3-288481102b6d/tcga/CESC/RNA/RNA-Seq/UNC-LCCC/ILLUMINA/UNCID_2186568.A5793D2B-3DEC-477F-B29B-163D235431AC.121015_UNC11-SN627_0256_AD15B2ACXX_2_AGTCAA.tar.gz
TCGA-DG-A2KJ-01A-11R-A32Y-07	CESC	gs://5aa919de-0aa0-43ec-9ec3-288481102b6d/tcga/CESC/RNA/RNA-Seq/UNC-LCCC/ILLUMINA/UNCID_2278276.c9e3d4c7-862b-4ef2-9a08-216fc44e0bdc.131016_UNC10-SN254_0498_BC2KTUACXX_1_ACTTGA.tar.gz
TCGA-DG-A2KK-01A-11R-A180-07	CESC	gs://5aa919de-0aa0-43ec-9ec3-288481102b6d/tcga/CESC/RNA/RNA-Seq/UNC-LCCC/ILLUMINA/UNCID_2278282.b58a46e6-797d-4f88-88ef-932d0d2a6f6e.130909_UNC15-SN850_0327_BD2DT1ACXX_5_CGATGT.tar.gz
TCGA-DG-A2KL-01A-11R-A180-07	CESC	gs://5aa919de-0aa0-43ec-9ec3-288481102b6d/tcga/CESC/RNA/RNA-Seq/UNC-LCCC/ILLUMINA/UNCID_2186291.b107d3e2-8d45-425c-9aa7-0293463b6d66.121102_UNC15-SN850_0240_BD148CACXX_4_ACTTGA.tar.gz
TCGA-DG-A2KM-01A-11R-A180-07	CESC	gs://5aa919de-0aa0-43ec-9ec3-288481102b6d/tcga/CESC/RNA/RNA-Seq/UNC-LCCC/ILLUMINA/UNCID_2186288.04bf866a-cb97-4e47-a3dd-2fe2e0c5d123.121102_UNC15-SN850_0240_BD148CACXX_5_TAGCTT.tar.gz
TCGA-DR-A0ZL-01A-11R-A10U-07	CESC	gs://5aa919de-0aa0-43ec-9ec3-288481102b6d/tcga/CESC/RNA/RNA-Seq/UNC-LCCC/ILLUMINA/UNCID_2187359.6252138d-526e-4ed4-8369-7d6e4bde3fbe.120917_UNC11-SN627_0251_AC119PACXX_3_CAGATC.tar.gz
TCGA-DR-A0ZM-01A-12R-A10U-07	CESC	gs://5aa919de-0aa0-43ec-9ec3-288481102b6d/tcga/CESC/RNA/RNA-Seq/UNC-LCCC/ILLUMINA/UNCID_2251238.dfb5da30-7995-4132-8bc9-439b0f4f7c4c.120917_UNC11-SN627_0251_AC119PACXX_3_ACTTGA.tar.gz
TCGA-DS-A0VK-01A-21R-A10U-07	CESC	gs://5aa919de-0aa0-43ec-9ec3-288481102b6d/tcga/CESC/RNA/RNA-Seq/UNC-LCCC/ILLUMINA/UNCID_2187264.7e67a342-4e90-47f9-9c95-03d32009e858.120917_UNC10-SN254_0380_AD1AV3ACXX_8_ATCACG.tar.gz
TCGA-DS-A0VL-01A-21R-A10U-07	CESC	gs://5aa919de-0aa0-43ec-9ec3-288481102b6d/tcga/CESC/RNA/RNA-Seq/UNC-LCCC/ILLUMINA/UNCID_2251240.b9e35423-81e4-4ffe-b08a-4bb93b3cf976.120917_UNC11-SN627_0251_AC119PACXX_1_CGATGT.tar.gz
TCGA-DS-A0VM-01A-11R-A10U-07	CESC	gs://5aa919de-0aa0-43ec-9ec3-288481102b6d/tcga/CESC/RNA/RNA-Seq/UNC-LCCC/ILLUMINA/UNCID_2187278.16ced370-3e97-40a5-9743-6bdd7bbc37d3.120917_UNC10-SN254_0380_AD1AV3ACXX_8_TTAGGC.tar.gz
TCGA-DS-A0VN-01A-21R-A10U-07	CESC	gs://5aa919de-0aa0-43ec-9ec3-288481102b6d/tcga/CESC/RNA/RNA-Seq/UNC-LCCC/ILLUMINA/UNCID_2187330.1fc14ee0-e307-4349-a2ac-9e28c31163f2.120917_UNC11-SN627_0251_AC119PACXX_1_TGACCA.tar.gz
TCGA-DS-A1O9-01A-11R-A14Y-07	CESC	gs://5aa919de-0aa0-43ec-9ec3-288481102b6d/tcga/CESC/RNA/RNA-Seq/UNC-LCCC/ILLUMINA/UNCID_2654411.4eadb0cd-c88e-4f3e-b3a1-d76d3b16aba0.120921_UNC16-SN851_0181_AD14JFACXX_6_TAGCTT.tar.gz
TCGA-DS-A1OA-01A-11R-A14Y-07	CESC	gs://5aa919de-0aa0-43ec-9ec3-288481102b6d/tcga/CESC/RNA/RNA-Seq/UNC-LCCC/ILLUMINA/UNCID_2654410.656bb2ee-b7f9-4cee-a694-1217fecf25a7.120921_UNC16-SN851_0181_AD14JFACXX_7_CTTGTA.tar.gz
TCGA-DS-A1OB-01A-11R-A14Y-07	CESC	gs://5aa919de-0aa0-43ec-9ec3-288481102b6d/tcga/CESC/RNA/RNA-Seq/UNC-LCCC/ILLUMINA/UNCID_2187257.aabf5831-8886-4570-9266-00cd858ba17b.120921_UNC16-SN851_0181_AD14JFACXX_8_AGTTCC.tar.gz
TCGA-DS-A1OC-01A-11R-A14Y-07	CESC	gs://5aa919de-0aa0-43ec-9ec3-288481102b6d/tcga/CESC/RNA/RNA-Seq/UNC-LCCC/ILLUMINA/UNCID_2187255.694a3bf4-f789-4aef-9dc8-13f4f8ae0283.120921_UNC16-SN851_0181_AD14JFACXX_4_GCCAAT.tar.gz
TCGA-DS-A1OD-01A-11R-A14Y-07	CESC	gs://5aa919de-0aa0-43ec-9ec3-288481102b6d/tcga/CESC/RNA/RNA-Seq/UNC-LCCC/ILLUMINA/UNCID_2187259.3ed6846b-8a17-4eed-bc64-c28fb9aed192.120921_UNC16-SN851_0181_AD14JFACXX_5_ACTTGA.tar.gz
TCGA-DS-A3LQ-01A-21R-A21T-07	CESC	gs://5aa919de-0aa0-43ec-9ec3-288481102b6d/tcga/CESC/RNA/RNA-Seq/UNC-LCCC/ILLUMINA/UNCID_2186691.6F54279A-F0B1-4E9D-9E71-7F91CEF40BA2.121011_UNC13-SN749_0197_AD16K1ACXX_7_CCGTCC.tar.gz
TCGA-DS-A5RQ-01A-11R-A28H-07	CESC	gs://5aa919de-0aa0-43ec-9ec3-288481102b6d/tcga/CESC/RNA/RNA-Seq/UNC-LCCC/ILLUMINA/UNCID_2169024.80241bee-c4e9-4ce7-a920-022f8b00e21d.130606_UNC9-SN296_0373_BD28T1ACXX_2_GCCAAT.tar.gz
TCGA-DS-A7WF-01A-11R-A352-07	CESC	gs://5aa919de-0aa0-43ec-9ec3-288481102b6d/tcga/CESC/RNA/RNA-Seq/UNC-LCCC/ILLUMINA/UNCID_2449532.5f6b58e1-df96-4c94-aa88-e4f23339794c.140304_UNC14-SN744_0400_AC3LWGACXX_2_ATGTCA.tar.gz
TCGA-DS-A7WH-01A-22R-A352-07	CESC	gs://5aa919de-0aa0-43ec-9ec3-288481102b6d/tcga/CESC/RNA/RNA-Seq/UNC-LCCC/ILLUMINA/UNCID_2449457.3380e6d8-52a0-4b19-acb1-2fb686cbd5df.140312_UNC15-SN850_0357_AC3M7FACXX_5_GTCCGC.tar.gz
TCGA-DS-A7WI-01A-12R-A352-07	CESC	gs://5aa919de-0aa0-43ec-9ec3-288481102b6d/tcga/CESC/RNA/RNA-Seq/UNC-LCCC/ILLUMINA/UNCID_2449456.fcbdaa46-c576-42e9-ac1f-0ba553247f4f.140312_UNC15-SN850_0357_AC3M7FACXX_5_CAGATC.tar.gz
TCGA-EA-A1QS-01A-61R-A22U-07	CESC	gs://5aa919de-0aa0-43ec-9ec3-288481102b6d/tcga/CESC/RNA/RNA-Seq/UNC-LCCC/ILLUMINA/UNCID_2186136.88EE3A4F-7688-4247-B03C-73F6E3AF7493.121102_UNC12-SN629_0235_AC13F5ACXX_6_ACTTGA.tar.gz
TCGA-EA-A1QT-01A-11R-A14Y-07	CESC	gs://5aa919de-0aa0-43ec-9ec3-288481102b6d/tcga/CESC/RNA/RNA-Seq/UNC-LCCC/ILLUMINA/UNCID_2187000.3aab069c-f3e6-4a95-89eb-bf896b36c4b3.121001_UNC13-SN749_0196_AD140CACXX_1_CCGTCC.tar.gz
TCGA-EA-A3HQ-01A-11R-A213-07	CESC	gs://5aa919de-0aa0-43ec-9ec3-288481102b6d/tcga/CESC/RNA/RNA-Seq/UNC-LCCC/ILLUMINA/UNCID_2186745.886e8f4f-107d-4ebd-a312-7cdbacabd35e.121011_UNC13-SN749_0197_AD16K1ACXX_2_TGACCA.tar.gz
TCGA-EA-A3HR-01A-11R-A213-07	CESC	gs://5aa919de-0aa0-43ec-9ec3-288481102b6d/tcga/CESC/RNA/RNA-Seq/UNC-LCCC/ILLUMINA/UNCID_2186725.7feffd22-85c5-4bf9-9a41-28a1f4e0586d.121011_UNC13-SN749_0197_AD16K1ACXX_3_CAGATC.tar.gz
TCGA-EA-A3HS-01A-11R-A213-07	CESC	gs://5aa919de-0aa0-43ec-9ec3-288481102b6d/tcga/CESC/RNA/RNA-Seq/UNC-LCCC/ILLUMINA/UNCID_2186838.833baf21-bec9-4fde-aa6b-fb1b1256ae26.121009_UNC16-SN851_0187_AD15RRACXX_1_ATCACG.tar.gz
TCGA-EA-A3HT-01A-61R-A21T-07	CESC	gs://5aa919de-0aa0-43ec-9ec3-288481102b6d/tcga/CESC/RNA/RNA-Seq/UNC-LCCC/ILLUMINA/UNCID_2186722.6CF5747F-22B4-498F-B8CE-13E4A2741883.121011_UNC13-SN749_0197_AD16K1ACXX_7_CGATGT.tar.gz
TCGA-EA-A3HU-01A-11R-A213-07	CESC	gs://5aa919de-0aa0-43ec-9ec3-288481102b6d/tcga/CESC/RNA/RNA-Seq/UNC-LCCC/ILLUMINA/UNCID_2186830.b99c2f7f-3b3c-4ea9-b6b1-84aadaeecd91.121009_UNC16-SN851_0187_AD15RRACXX_3_ACAGTG.tar.gz
TCGA-EA-A3QD-01A-32R-A22U-07	CESC	gs://5aa919de-0aa0-43ec-9ec3-288481102b6d/tcga/CESC/RNA/RNA-Seq/UNC-LCCC/ILLUMINA/UNCID_2186547.E35790F7-26DF-4D0A-9474-88F13372D606.121015_UNC11-SN627_0256_AD15B2ACXX_1_CTTGTA.tar.gz
TCGA-EA-A3Y4-01A-51R-A24H-07	CESC	gs://5aa919de-0aa0-43ec-9ec3-288481102b6d/tcga/CESC/RNA/RNA-Seq/UNC-LCCC/ILLUMINA/UNCID_2185454.6171e1c5-1243-4fde-8964-7d1a4d387a86.130129_UNC13-SN749_0217_BD1MTTACXX_5_GCCAAT.tar.gz
TCGA-EA-A410-01A-11R-A32Y-07	CESC	gs://5aa919de-0aa0-43ec-9ec3-288481102b6d/tcga/CESC/RNA/RNA-Seq/UNC-LCCC/ILLUMINA/UNCID_2278275.e9e998be-4353-441e-83ec-d8c010b0dc79.131016_UNC10-SN254_0498_BC2KTUACXX_3_ATCACG.tar.gz
TCGA-EA-A411-01A-11R-A24H-07	CESC	gs://5aa919de-0aa0-43ec-9ec3-288481102b6d/tcga/CESC/RNA/RNA-Seq/UNC-LCCC/ILLUMINA/UNCID_2234677.27e35f6c-7d6c-46e8-844d-e08a5920af3e.130129_UNC13-SN749_0217_BD1MTTACXX_5_TGACCA.tar.gz
TCGA-EA-A439-01A-11R-A24H-07	CESC	gs://5aa919de-0aa0-43ec-9ec3-288481102b6d/tcga/CESC/RNA/RNA-Seq/UNC-LCCC/ILLUMINA/UNCID_2185452.f930146b-0cec-4630-8f79-0e233c238b15.130129_UNC13-SN749_0217_BD1MTTACXX_6_TTAGGC.tar.gz
TCGA-EA-A43B-01A-81R-A32Y-07	CESC	gs://5aa919de-0aa0-43ec-9ec3-288481102b6d/tcga/CESC/RNA/RNA-Seq/UNC-LCCC/ILLUMINA/UNCID_2278274.05dbcfac-b558-4621-bc29-30d46658a121.131016_UNC10-SN254_0498_BC2KTUACXX_3_GTTTCG.tar.gz
TCGA-EA-A44S-01A-12R-A26T-07	CESC	gs://5aa919de-0aa0-43ec-9ec3-288481102b6d/tcga/CESC/RNA/RNA-Seq/UNC-LCCC/ILLUMINA/UNCID_2170056.41c1975d-219d-4131-a77e-e70224ed6c41.130530_UNC9-SN296_0371_BC2528ACXX_3_TTAGGC.tar.gz
TCGA-EA-A4BA-01A-21R-A26T-07	CESC	gs://5aa919de-0aa0-43ec-9ec3-288481102b6d/tcga/CESC/RNA/RNA-Seq/UNC-LCCC/ILLUMINA/UNCID_2170027.c3db032d-a822-4eca-8891-2c4d13a5866a.130530_UNC9-SN296_0371_BC2528ACXX_3_GATCAG.tar.gz
TCGA-EA-A50E-01A-21R-A26T-07	CESC	gs://5aa919de-0aa0-43ec-9ec3-288481102b6d/tcga/CESC/RNA/RNA-Seq/UNC-LCCC/ILLUMINA/UNCID_2169827.6b9951d1-1bae-4c66-acad-c6c618d5387d.130530_UNC9-SN296_0371_BC2528ACXX_3_GGCTAC.tar.gz
TCGA-EA-A556-01A-11R-A26T-07	CESC	gs://5aa919de-0aa0-43ec-9ec3-288481102b6d/tcga/CESC/RNA/RNA-Seq/UNC-LCCC/ILLUMINA/UNCID_2169703.0dadcb32-0c50-4d9b-8112-d4e533e789d6.130530_UNC9-SN296_0371_BC2528ACXX_4_GTTTCG.tar.gz
TCGA-EA-A5FO-01A-21R-A28H-07	CESC	gs://5aa919de-0aa0-43ec-9ec3-288481102b6d/tcga/CESC/RNA/RNA-Seq/UNC-LCCC/ILLUMINA/UNCID_2169021.1ff2db10-00fe-4ddc-98d1-e15ffea42333.130606_UNC9-SN296_0373_BD28T1ACXX_3_CTTGTA.tar.gz
TCGA-EA-A5O9-01A-11R-A28H-07	CESC	gs://5aa919de-0aa0-43ec-9ec3-288481102b6d/tcga/CESC/RNA/RNA-Seq/UNC-LCCC/ILLUMINA/UNCID_2169023.9ecc833d-b92d-474a-a981-d6e0c12292e0.130606_UNC9-SN296_0373_BD28T1ACXX_3_CGATGT.tar.gz
TCGA-EA-A5ZD-01A-11R-A28H-07	CESC	gs://5aa919de-0aa0-43ec-9ec3-288481102b6d/tcga/CESC/RNA/RNA-Seq/UNC-LCCC/ILLUMINA/UNCID_2169022.8bb52467-45b2-40d5-abd2-69ff0ad83bc5.130606_UNC9-SN296_0373_BD28T1ACXX_3_AGTTCC.tar.gz
TCGA-EA-A5ZE-01A-11R-A28H-07	CESC	gs://5aa919de-0aa0-43ec-9ec3-288481102b6d/tcga/CESC/RNA/RNA-Seq/UNC-LCCC/ILLUMINA/UNCID_2169019.0ec8f213-1b87-4c8e-86b8-90362601df4a.130606_UNC9-SN296_0373_BD28T1ACXX_4_ACAGTG.tar.gz
TCGA-EA-A5ZF-01A-11R-A28H-07	CESC	gs://5aa919de-0aa0-43ec-9ec3-288481102b6d/tcga/CESC/RNA/RNA-Seq/UNC-LCCC/ILLUMINA/UNCID_2169018.687d43fb-fb87-464d-a661-697889b99aed.130606_UNC9-SN296_0373_BD28T1ACXX_4_CTTGTA.tar.gz
TCGA-EA-A6QX-01A-12R-A33Z-07	CESC	gs://5aa919de-0aa0-43ec-9ec3-288481102b6d/tcga/CESC/RNA/RNA-Seq/UNC-LCCC/ILLUMINA/UNCID_2358744.9ce21675-b3ac-45b0-85c6-f3b2e4188944.140107_UNC11-SN627_0341_BC38NLACXX_3_GTGGCC.tar.gz
TCGA-EA-A78R-01A-11R-A32P-07	CESC	gs://5aa919de-0aa0-43ec-9ec3-288481102b6d/tcga/CESC/RNA/RNA-Seq/UNC-LCCC/ILLUMINA/UNCID_2326806.f96c0c4c-5d06-4606-9c58-aebdc3e2cef4.131015_UNC11-SN627_0328_BC2NN6ACXX_7_CGTACG.tar.gz
TCGA-EA-A97N-01A-11R-A38B-07	CESC	gs://5aa919de-0aa0-43ec-9ec3-288481102b6d/tcga/CESC/RNA/RNA-Seq/UNC-LCCC/ILLUMINA/UNCID_2553077.05293acf-1896-4a84-af90-0fe7483bdb66.140521_UNC11-SN627_0359_BC4E01ACXX_3_GTGAAA.tar.gz
TCGA-EK-A2GZ-01A-11R-A180-07	CESC	gs://5aa919de-0aa0-43ec-9ec3-288481102b6d/tcga/CESC/RNA/RNA-Seq/UNC-LCCC/ILLUMINA/UNCID_2186278.76e090d4-d2c2-4918-97d8-4dd1dbea5452.121102_UNC15-SN850_0240_BD148CACXX_6_AGTCAA.tar.gz
TCGA-EK-A2H0-01A-11R-A180-07	CESC	gs://5aa919de-0aa0-43ec-9ec3-288481102b6d/tcga/CESC/RNA/RNA-Seq/UNC-LCCC/ILLUMINA/UNCID_2186449.c59486e3-0de6-4fd2-adef-b3b369d41e7c.121102_UNC15-SN850_0240_BD148CACXX_6_CTTGTA.tar.gz
TCGA-EK-A2H1-01A-11R-A180-07	CESC	gs://5aa919de-0aa0-43ec-9ec3-288481102b6d/tcga/CESC/RNA/RNA-Seq/UNC-LCCC/ILLUMINA/UNCID_2186392.4b80a4f6-c58b-4955-b390-53c9d722ebfa.121102_UNC15-SN850_0240_BD148CACXX_5_GGCTAC.tar.gz
TCGA-EK-A2IP-01A-11R-A180-07	CESC	gs://5aa919de-0aa0-43ec-9ec3-288481102b6d/tcga/CESC/RNA/RNA-Seq/UNC-LCCC/ILLUMINA/UNCID_2186440.099a51db-4d31-4d90-b9cb-fd482309479a.121102_UNC15-SN850_0240_BD148CACXX_7_AGTTCC.tar.gz
TCGA-EK-A2IR-01A-11R-A180-07	CESC	gs://5aa919de-0aa0-43ec-9ec3-288481102b6d/tcga/CESC/RNA/RNA-Seq/UNC-LCCC/ILLUMINA/UNCID_2186274.3c109286-fa30-4f6b-98d1-70cd89f87f31.121102_UNC15-SN850_0240_BD148CACXX_7_ATGTCA.tar.gz
TCGA-EK-A2PG-01A-11R-A18M-07	CESC	gs://5aa919de-0aa0-43ec-9ec3-288481102b6d/tcga/CESC/RNA/RNA-Seq/UNC-LCCC/ILLUMINA/UNCID_2186972.9f86c904-9c2f-4413-a5ad-95a6fd65cb71.121002_UNC11-SN627_0254_AC0WP5ACXX_3_AGTTCC.tar.gz
TCGA-EK-A2PI-01A-11R-A18M-07	CESC	gs://5aa919de-0aa0-43ec-9ec3-288481102b6d/tcga/CESC/RNA/RNA-Seq/UNC-LCCC/ILLUMINA/UNCID_2186975.689fb0d6-789a-45c2-8f2f-12cc3a2ea553.121002_UNC11-SN627_0254_AC0WP5ACXX_1_TAGCTT.tar.gz
TCGA-EK-A2PK-01A-11R-A18M-07	CESC	gs://5aa919de-0aa0-43ec-9ec3-288481102b6d/tcga/CESC/RNA/RNA-Seq/UNC-LCCC/ILLUMINA/UNCID_2186967.1e176d9d-dba9-4d41-946e-05b7f35eba64.121002_UNC11-SN627_0254_AC0WP5ACXX_3_GTCCGC.tar.gz
TCGA-EK-A2PL-01A-11R-A18M-07	CESC	gs://5aa919de-0aa0-43ec-9ec3-288481102b6d/tcga/CESC/RNA/RNA-Seq/UNC-LCCC/ILLUMINA/UNCID_2186962.550b677c-c33a-499c-95dc-68250384b6a8.121002_UNC11-SN627_0254_AC0WP5ACXX_5_GTTTCG.tar.gz
TCGA-EK-A2PM-01A-11R-A18M-07	CESC	gs://5aa919de-0aa0-43ec-9ec3-288481102b6d/tcga/CESC/RNA/RNA-Seq/UNC-LCCC/ILLUMINA/UNCID_2186964.44a2f3dd-bf3d-4b8f-9b34-d1eb228e5476.121002_UNC11-SN627_0254_AC0WP5ACXX_6_ACTGAT.tar.gz
[truncated: 8,499 more rows]

## Sheet: Final fusion call set
Final fusion call set. Related to Figure 1: Sample ID, cancer type, fusions, junction reads, spanning reads and breakpoints are listed.
[truncated: 25,665 more rows]

[truncated: 2 more sheets: Known fusions from TCGA marker, Recurrent fusion frequency]
