# Supplementary material for: Driver Fusions and Their Implications in the Development and Treatment of Human Cancers
Source: Cell Rep. Author manuscript; Available in PMC 2018 Apr 25. (PMC5916809; doi:10.1016/j.celrep.2018.03.050)
Supplement: 3 [file NIHMS958978-supplement-3.xlsx]

## Sheet: Gene List
List of oncogenes, tumor suppressor genes, protein kinase genes, and driver Genes. Related to Figures 2-6.
Oncogene	TumorSuppressor	Kinase	DriverGene
ACVR1	ACVR1B	AAK1	ABL1
AKT1	ACVR2A	AATK	ACVR1
ARID1A	AJUBA	ABL1	ACVR1B
BCOR	ALB	ABL2	ACVR2A
BRAF	AMER1	ACTR2	AJUBA
CACNA1A	APC	ACVR1	AKT1
CARD11	APOB	ACVR1B	ALB
CCND1	ARHGAP35	ACVR1C	ALK
CD79B	ARID1A	ACVR2A	AMER1
CDH1	ARID2	ACVR2B	APC
CDK4	ARID5B	ACVRL1	APOB
CDKN1A	ASXL1	ADCK1	AR
CEBPA	ASXL2	ADCK2	ARAF
CHD4	ATF7IP	ADCK3	ARHGAP35
CNBD1	ATM	ADCK4	ARID1A
COL5A1	ATR	ADCK5	ARID2
CTNNB1	ATRX	ADK	ARID5B
CUL1	ATXN3	ADRBK1	ASXL1
CYSLTR2	AXIN1	ADRBK2	ASXL2
DACH1	AXIN2	AGK	ATF7IP
DHX9	B2M	AK1	ATM
DIAPH2	BAP1	AK2	ATR
DICER1	BCOR	AK3	ATRX
DMD	BRCA1	AK4	ATXN3
EEF1A1	BRCA2	AK5	AXIN1
EGFR	BRD7	AK6	AXIN2
EIF1AX	BTG2	AK7	B2M
EP300	CASP8	AK8	BAP1
EPAS1	CBFB	AK9	BCL2
ERBB2	CD70	AKT1	BCL2L11
ERBB3	CDH1	AKT2	BCOR
ERBB4	CDK12	AKT3	BRAF
ERCC2	CDKN1A	ALK	BRCA1
FAM46D	CDKN1B	ALPK1	BRCA2
FBXW7	CDKN2A	ALPK2	BRD7
FGFR2	CDKN2C	ALPK3	BTG2
FGFR3	CHD3	AMHR2	CACNA1A
FLT3	CHD4	ANKK1	CARD11
FOXA1	CHD8	ARAF	CASP8
GNA11	CHEK2	ATM	CBFB
GNA13	CIC	ATR	CBWD3
GNAQ	CREB3L3	AURKA	CCND1
GNAS	CREBBP	AURKB	CD70
GRIN2D	CSDE1	AURKC	CD79B
GTF2I	CTCF	AXL	CDH1
H3F3A	CTNND1	BCKDK	CDK12
HIST1H1E	CUL3	BCR	CDK4
HRAS	CYLD	BLK	CDKN1A
IDH1	DAZAP1	BMP2K	CDKN1B
IDH2	DDX3X	BMPR1A	CDKN2A
KEAP1	DNMT3A	BMPR1B	CDKN2C
KIT	EEF2	BMPR2	CEBPA
KLF5	ELF3	BMX	CHD3
KRAS	EP300	BRAF	CHD4
LZTR1	EPHA2	BRD2	CHD8
MACF1	FAT1	BRD3	CHEK2
MAP2K1	FBXW7	BRD4	CIC
MAPK1	FLNA	BRDT	CNBD1
MAX	FOXA1	BRSK1	COL5A1
MECOM	FOXA2	BRSK2	CREB3L3
MED12	FOXQ1	BTK	CREBBP
MET	FUBP1	BUB1	CSDE1
MSH3	GATA3	BUB1B	CTCF
MTOR	GPS2	CALM1	CTNNB1
MYC	HIST1H1E	CALM2	CTNND1
MYCN	HLA-A	CALM3	CUL1
MYD88	HLA-B	CAMK1	CUL3
MYH9	HUWE1	CAMK1D	CYLD
NFE2L2	IL6ST	CAMK1G	CYSLTR2
NPM1	INPPL1	CAMK2A	DACH1
NRAS	IRF2	CAMK2B	DAZAP1
PCBP1	IRF6	CAMK2D	DDX3X
PDGFRA	JAK1	CAMK2G	DHX9
PIK3CA	KANSL1	CAMK4	DIAPH2
PIK3CG	KDM5C	CAMKK1	DICER1
PIK3R1	KDM6A	CAMKK2	DMD
PIK3R2	KEAP1	CAMKV	DNMT3A
PIM1	KIF1A	CARKD	EEF1A1
PLCB4	KMT2A	CASK	EEF2
PLCG1	KMT2B	CDC42BPA	EGFR
PLXNB2	KMT2C	CDC42BPB	EGR3
PMS1	KMT2D	CDC42BPG	EIF1AX
POLRMT	KRT222	CDC7	ELF3
PPP2R1A	LATS1	CDK1	EP300
PPP6C	LATS2	CDK10	EPAS1
PTPDC1	LZTR1	CDK11A	EPHA2
PTPN11	MAP2K4	CDK11B	EPHA3
PTPRC	MAP3K1	CDK12	ERBB2
RAC1	MAP3K4	CDK13	ERBB3
RET	MEN1	CDK14	ERBB4
RHOA	MET	CDK15	ERCC2
RHOB	MGA	CDK16	ESR1
RQCD1	MSH6	CDK17	EZH2
RRAS2	MUC6	CDK18	FAM46D
RXRA	NCOR1	CDK19	FAT1
SETBP1	NF1	CDK2	FBXW7
SF1	NF2	CDK20	FGFR1
SF3B1	NIPBL	CDK3	FGFR2
SMAD4	NOTCH1	CDK4	FGFR3
SMARCA4	NRAS	CDK5	FLNA
SMARCB1	NSD1	CDK6	FLT3
SMC1A	NUP133	CDK7	FOXA1
SMC3	NUP93	CDK8	FOXA2
SOS1	PBRM1	CDK9	FOXQ1
SOX17	PDS5B	CDKL1	FUBP1
SPOP	PGR	CDKL2	GABRA6
TAF1	PHF6	CDKL3	GATA3
TP53	PIK3R1	CDKL4	GNA11
U2AF1	PMS2	CDKL5	GNA13
UNCX	PRKAR1A	CERK	GNAQ
WHSC1	PSIP1	CHEK1	GNAS
WT1	PTCH1	CHEK2	GPS2
XPO1	PTEN	CHKA	GRIN2D
ZCCHC12	PTMA	CHKB	GTF2I
ZNF133	RASA1	CHUK	H3F3A
	RB1	CIT	H3F3C
	RBM10	CKB	HGF
	RFC1	CKM	HIST1H1C
	RNF111	CKMT1A	HIST1H1E
	RNF43	CKMT1B	HLA-A
	RPL22	CKMT2	HLA-B
	RPL5	CKS1B	HRAS
	RPS6KA3	CKS2	HUWE1
	RUNX1	CLK1	IDH1
	SCAF4	CLK2	IDH2
	SETD2	CLK3	IL6ST
	SIN3A	CLK4	IL7R
	SMAD2	CLUL1	INPPL1
	SMAD4	CMPK1	IRF2
	SMARCA1	CMPK2	IRF6
	SMARCA4	CSF1R	JAK1
	SOX9	CSK	JAK2
	SPTA1	CSNK1A1	JAK3
	SPTAN1	CSNK1A1L	KANSL1
	STAG2	CSNK1D	KDM5C
	STK11	CSNK1E	KDM6A
	TBL1XR1	CSNK1G1	KEAP1
	TBX3	CSNK1G2	KEL
	TCEB1	CSNK1G3	KIF1A
	TCF12	CSNK2A1	KIT
	TCF7L2	CSNK2A2	KLF5
	TGFBR2	CSNK2A3	KMT2A
	TGIF1	CSNK2B	KMT2B
	THRAP3	DAK	KMT2C
	TMSB4X	DAPK1	KMT2D
	TNFAIP3	DAPK2	KRAS
	TP53	DAPK3	KRT222
	TRAF3	DCAKD	LATS1
	TSC1	DCK	LATS2
	TSC2	DCLK1	LEMD2
	TXNIP	DCLK2	LZTR1
	USP9X	DCLK3	MACF1
	VHL	DDR1	MAP2K1
	WT1	DDR2	MAP2K4
	ZBTB20	DGKA	MAP3K1
	ZBTB7B	DGKB	MAP3K4
	ZFHX3	DGKD	MAPK1
	ZFP36L1	DGKE	MAX
	ZFP36L2	DGKG	MECOM
	ZMYM2	DGKH	MED12
	ZMYM3	DGKI	MEN1
	ZNF750	DGKK	MET
		DGKQ	MGA
		DGKZ	MGMT
		DGUOK	MLH1
		DMPK	MSH2
		DOLK	MSH3
		DSTYK	MSH6
		DTYMK	MTOR
		DYRK1A	MUC6
		DYRK1B	MYC
		DYRK2	MYCN
		DYRK3	MYD88
		DYRK4	MYH9
		EEF2K	NCOR1
		EGFR	NF1
		EIF2AK1	NF2
		EIF2AK2	NFE2L2
		EIF2AK3	NIPBL
		EIF2AK4	NOTCH1
		EPHA1	NOTCH2
		EPHA10	NPM1
		EPHA2	NRAS
		EPHA3	NSD1
		EPHA4	NUP133
		EPHA5	NUP93
		EPHA6	PAX5
		EPHA7	PBRM1
		EPHA8	PCBP1
		EPHB1	PDGFRA
		EPHB2	PDS5B
		EPHB3	PGR
		EPHB4	PHF6
		EPHB6	PIK3CA
		ERBB2	PIK3CB
		ERBB3	PIK3CG
		ERBB4	PIK3R1
		ERN1	PIK3R2
		ERN2	PIM1
		ETNK1	PLCB4
		ETNK2	PLCG1
		FASTK	PLXNB2
		FASTKD1	PMS1
		FASTKD2	PMS2
		FASTKD3	POLE
		FASTKD5	POLQ
		FER	POLRMT
		FES	PPM1D
		FGFR1	PPP2R1A
		FGFR2	PPP6C
		FGFR3	PRKAR1A
		FGFR4	PSIP1
		FGGY	PTCH1
		FGR	PTEN
		FLT1	PTMA
		FLT3	PTPDC1
		FLT3LG	PTPN11
		FLT4	PTPRC
		FN3K	PTPRD
		FN3KRP	RAC1
		FRK	RAD21
		FUK	RAF1
		FYN	RARA
		GAK	RASA1
		GALK1	RB1
		GALK2	RBM10
		GCK	RET
		GK	RFC1
		GK2	RHEB
		GK5	RHOA
		GKAP1	RHOB
		GLYCTK	RIT1
		GNE	RNF111
		GRK1	RNF43
		GRK4	RPL22
		GRK5	RPL5
		GRK6	RPS6KA3
		GRK7	RQCD1
		GSG2	RRAS2
		GSK3A	RUNX1
		GSK3B	RXRA
		GUCY2C	SCAF4
		GUK1	SETBP1
		HCK	SETD2
		HIPK1	SF1
		HIPK2	SF3B1
		HIPK3	SIN3A
		HIPK4	SMAD2
		HK1	SMAD4
		HK2	SMARCA1
		HK3	SMARCA4
		HKDC1	SMARCB1
		HSPB8	SMC1A
		HUNK	SMC3
		HYKK	SOS1
		ICK	SOX17
		IDNK	SOX9
		IGF1R	SPOP
		IKBKB	SPTA1
		IKBKE	SPTAN1
		ILK	SRSF2
		IMPG1	STAG2
		INSR	STK11
		INSRR	TAF1
		IP6K1	TBL1XR1
		IP6K2	TBX3
		IP6K3	TCEB1
		IPMK	TCF12
		IPPK	TCF7L2
		IRAK1	TET2
		IRAK2	TGFBR2
		IRAK3	TGIF1
		IRAK4	THRAP3
		ITK	TLR4
		ITPK1	TMSB4X
		ITPKA	TNFAIP3
		ITPKB	TP53
		ITPKC	TRAF3
		JAK1	TSC1
		JAK2	TSC2
		JAK3	TXNIP
		KALRN	U2AF1
		KDR	UNCX
		KIT	USP9X
		KNDC1	VHL
		KSR1	WHSC1
		KSR2	WT1
		LATS1	XPO1
		LATS2	ZBTB20
		LCK	ZBTB7B
		LIMK1	ZC3H12A
		LIMK2	ZCCHC12
		LMTK2	ZFHX3
		LMTK3	ZFP36L1
		LRGUK	ZFP36L2
		LRRK1	ZMYM2
		LRRK2	ZMYM3
		LTK	ZNF133
		LYN	ZNF750
		MADD
		MAGI1
		MAGI2
		MAGI3
		MAK
		MAP2K1
		MAP2K2
		MAP2K3
		MAP2K4
		MAP2K5
		MAP2K6
		MAP2K7
		MAP3K1
		MAP3K10
		MAP3K11
		MAP3K12
		MAP3K13
		MAP3K14
		MAP3K15
		MAP3K19
		MAP3K2
		MAP3K3
		MAP3K4
		MAP3K5
		MAP3K6
		MAP3K7
		MAP3K8
		MAP3K9
		MAP4K1
		MAP4K2
		MAP4K3
		MAP4K4
		MAP4K5
		MAPK1
		MAPK10
		MAPK11
		MAPK12
		MAPK13
		MAPK14
		MAPK15
		MAPK3
		MAPK4
		MAPK6
		MAPK7
		MAPK8
		MAPK9
		MAPKAPK2
		MAPKAPK3
		MAPKAPK5
		MARK1
		MARK2
		MARK3
		MARK4
		MAST1
		MAST2
		MAST3
		MAST4
		MASTL
		MATK
		MELK
		MERTK
		MET
		MINK1
		MKNK1
		MKNK2
		MLKL
		MNAT1
		MOK
		MOS
		MST1
		MST1R
		MTOR
		MUSK
		MVK
		MYLK
		MYLK2
		MYLK3
		MYLK4
		MYO3A
		MYO3B
		MYT1
		NADK
		NADK2
		NAGK
		NDRG1
		NEK1
		NEK10
		NEK11
		NEK2
		NEK3
		NEK4
		NEK5
		NEK6
		NEK7
		NEK8
		NEK9
		NIM1K
		NLK
		NME1
		NME2
		NME3
		NME4
		NME6
		NMRK1
		NMRK2
		NPR1
		NPR2
		NR4A3
		NRBP1
		NRBP2
		NRK
		NTRK1
		NTRK2
		NTRK3
		NUAK1
		NUAK2
		NUMBL
		OBSCN
		OSR1
		OXSR1
		PAK1
		PAK2
		PAK3
		PAK4
		PAK6
		PAK7
		PANK1
		PANK2
		PANK3
		PANK4
		PASK
		PBK
		PDGFRA
		PDGFRB
		PDIK1L
		PDK1
		PDK2
		PDK3
		PDK4
		PDPK1
		PDXK
		PEAK1
		PFKFB1
		PFKFB2
		PFKFB3
		PFKFB4
		PFKL
		PFKM
		PFKP
		PGK1
		PGK2
		PHKA1
		PHKA2
		PHKB
		PHKG1
		PHKG2
		PI4K2A
		PI4K2B
		PI4KA
		PI4KB
		PIK3AP1
		PIK3C2A
		PIK3C2B
		PIK3C2G
		PIK3C3
		PIK3CA
		PIK3CB
		PIK3CD
		PIK3CG
		PIK3R1
		PIK3R2
		PIK3R3
		PIK3R4
		PIK3R5
		PIK3R6
		PIKFYVE
		PIM1
		PIM2
		PIM3
		PINK1
		PIP4K2A
		PIP4K2B
		PIP4K2C
		PIP5K1A
		PIP5K1B
		PIP5K1C
		PKD1
		PKD2
		PKD3
		PKDCC
		PKLR
		PKM
		PKMYT1
		PKN1
		PKN2
		PKN3
		PLAU
		PLK1
		PLK2
		PLK3
		PLK4
		PLK5
		PMVK
		PNCK
		PNKP
		POMK
		PPIP5K1
		PPIP5K2
		PRKAA1
		PRKAA2
		PRKAB1
		PRKAB2
		PRKACA
		PRKACB
		PRKACG
		PRKAG1
		PRKAG2
		PRKAG3
		PRKAR1A
		PRKAR1B
		PRKAR2A
		PRKAR2B
		PRKCA
		PRKCB
		PRKCD
		PRKCE
		PRKCG
		PRKCH
		PRKCI
		PRKCQ
		PRKCZ
		PRKD1
		PRKD2
		PRKD3
		PRKDC
		PRKG1
		PRKG2
		PRKRA
		PRKRIR
		PRKX
		PRKY
		PRPF4
		PRPF4B
		PSKH1
		PSKH2
		PSTK
		PTK2
		PTK2B
		PTK6
		PTK7
		PXK
		RAF1
		RBKS
		RET
		RFK
		RIOK1
		RIOK2
		RIOK3
		RIPK1
		RIPK2
		RIPK3
		RIPK4
		RNASEL
		ROCK1
		ROCK2
		ROR1
		ROR2
		ROS1
		RPS6KA1
		RPS6KA2
		RPS6KA3
		RPS6KA4
		RPS6KA5
		RPS6KA6
		RPS6KB1
		RPS6KB2
		RPS6KC1
		RPS6KL1
		RYK
		SBK1
		SBK2
		SBK3
		SCYL1
		SCYL2
		SCYL3
		SGK1
		SGK2
		SGK3
		SHPK
		SIK1
		SIK2
		SIK3
		SLC22A18
		SLK
		SMG1
		SNRK
		SPEG
		SPHK1
		SPHK2
		SRC
		SRM
		SRMS
		SRPK1
		SRPK2
		SRPK3
		STK10
		STK11
		STK16
		STK17A
		STK17B
		STK19
		STK24
		STK25
		STK26
		STK3
		STK31
		STK32A
		STK32B
		STK32C
		STK33
		STK35
		STK36
		STK38
		STK38L
		STK39
		STK4
		STK40
		STKLD1
		STRADA
		STRADB
		STYK1
		SYK
		TAF1
		TAF1L
		TAOK1
		TAOK2
		TAOK3
		TBCK
		TBK1
		TEC
		TEK
		TESK1
		TESK2
		TEX14
		TGFBR1
		TGFBR2
		TIE1
		TK1
		TK2
		TLK1
		TLK2
		TNIK
		TNK1
		TNK2
		TNNI3K
		TP53RK
		TPK1
		TRIB1
		TRIB2
		TRIB3
		TRIM24
		TRIM28
		TRIM33
		TRIO
		TRPM6
		TRPM7
		TRRAP
		TSSK1A
		TSSK1B
		TSSK2
		TSSK3
		TSSK4
		TSSK6
		TTBK1
		TTBK2
		TTK
		TTN
		TWF1
		TWF2
		TXK
		TYK2
		TYRO3
		UCK1
		UCK2
		UCKL1
		UHMK1
		ULK1
		ULK2
		ULK3
		ULK4
		VRK1
		VRK2
		VRK3
		WEE1
		WEE2
		WNK1
		WNK2
		WNK3
		WNK4
		XYLB
		YES1
		ZAP70
