# Supplementary material for: Driver Fusions and Their Implications in the Development and Treatment of Human Cancers
Source: Cell Rep. Author manuscript; Available in PMC 2018 Apr 25. (PMC5916809; doi:10.1016/j.celrep.2018.03.050)
Supplement: 4 [file NIHMS958978-supplement-4.xlsx]

## Sheet: Gene expression summary
Gene expression summary by cancer type. Related to Figure 2: We report the number of oncogene, tumor suppressor gene, or kinase gene fusions in genes with overexpression or underexpression. Total fusions refers to the number of fusions called in each gene lists. Count refers to the number of fusions coming from samples with overexpression or underexpression in that gene.
cancer_type	gene_list	total_fusion	direction	count	proportion
ACC	Oncogene	4	Overexpression	0	0
ACC	Oncogene	4	Underexpression	0	0
BLCA	Oncogene	42	Overexpression	4	0.0952381
BLCA	Oncogene	42	Underexpression	0	0
BRCA	Oncogene	111	Overexpression	29	0.261261
BRCA	Oncogene	111	Underexpression	3	0.027027
CESC	Oncogene	18	Overexpression	5	0.277778
CESC	Oncogene	18	Underexpression	0	0
CHOL	Oncogene	6	Overexpression	0	0
CHOL	Oncogene	6	Underexpression	1	0.166667
COAD	Oncogene	6	Overexpression	2	0.333333
COAD	Oncogene	6	Underexpression	0	0
DLBC	Oncogene	1	Overexpression	0	0
DLBC	Oncogene	1	Underexpression	0	0
ESCA	Oncogene	17	Overexpression	4	0.235294
ESCA	Oncogene	17	Underexpression	0	0
GBM	Oncogene	25	Overexpression	4	0.16
GBM	Oncogene	25	Underexpression	0	0
HNSC	Oncogene	27	Overexpression	7	0.259259
HNSC	Oncogene	27	Underexpression	0	0
KICH	Oncogene	1	Overexpression	1	1
KICH	Oncogene	1	Underexpression	0	0
KIRC	Oncogene	5	Overexpression	0	0
KIRC	Oncogene	5	Underexpression	1	0.2
KIRP	Oncogene	9	Overexpression	2	0.222222
KIRP	Oncogene	9	Underexpression	0	0
LAML	Oncogene	11	Overexpression	2	0.181818
LAML	Oncogene	11	Underexpression	0	0
LGG	Oncogene	37	Overexpression	10	0.27027
LGG	Oncogene	37	Underexpression	0	0
LIHC	Oncogene	25	Overexpression	2	0.08
LIHC	Oncogene	25	Underexpression	1	0.04
LUAD	Oncogene	32	Overexpression	7	0.21875
LUAD	Oncogene	32	Underexpression	2	0.0625
LUSC	Oncogene	51	Overexpression	8	0.156863
LUSC	Oncogene	51	Underexpression	0	0
MESO	Oncogene	2	Overexpression	0	0
MESO	Oncogene	2	Underexpression	0	0
OV	Oncogene	42	Overexpression	2	0.047619
OV	Oncogene	42	Underexpression	1	0.0238095
PAAD	Oncogene	7	Overexpression	2	0.285714
PAAD	Oncogene	7	Underexpression	0	0
PCPG	Oncogene	5	Overexpression	0	0
PCPG	Oncogene	5	Underexpression	0	0
PRAD	Oncogene	38	Overexpression	2	0.0526316
PRAD	Oncogene	38	Underexpression	6	0.157895
READ	Oncogene	7	Overexpression	0	0
READ	Oncogene	7	Underexpression	0	0
SARC	Oncogene	47	Overexpression	10	0.212766
SARC	Oncogene	47	Underexpression	1	0.0212766
SKCM	Oncogene	30	Overexpression	4	0.133333
SKCM	Oncogene	30	Underexpression	2	0.0666667
STAD	Oncogene	34	Overexpression	10	0.294118
STAD	Oncogene	34	Underexpression	1	0.0294118
TGCT	Oncogene	2	Overexpression	0	0
TGCT	Oncogene	2	Underexpression	0	0
THCA	Oncogene	53	Overexpression	5	0.0943396
THCA	Oncogene	53	Underexpression	0	0
THYM	Oncogene	0	Overexpression	0	0
THYM	Oncogene	0	Underexpression	0	0
UCEC	Oncogene	33	Overexpression	3	0.0909091
UCEC	Oncogene	33	Underexpression	1	0.030303
UCS	Oncogene	9	Overexpression	2	0.222222
UCS	Oncogene	9	Underexpression	0	0
UVM	Oncogene	1	Overexpression	0	0
UVM	Oncogene	1	Underexpression	0	0
ACC	TSG	10	Overexpression	1	0.1
ACC	TSG	10	Underexpression	0	0
BLCA	TSG	48	Overexpression	1	0.0208333
BLCA	TSG	48	Underexpression	3	0.0625
BRCA	TSG	207	Overexpression	28	0.135266
BRCA	TSG	207	Underexpression	7	0.0338164
CESC	TSG	18	Overexpression	2	0.111111
CESC	TSG	18	Underexpression	3	0.166667
CHOL	TSG	7	Overexpression	0	0
CHOL	TSG	7	Underexpression	1	0.142857
COAD	TSG	19	Overexpression	1	0.0526316
COAD	TSG	19	Underexpression	0	0
DLBC	TSG	2	Overexpression	0	0
DLBC	TSG	2	Underexpression	0	0
ESCA	TSG	22	Overexpression	2	0.0909091
ESCA	TSG	22	Underexpression	0	0
GBM	TSG	14	Overexpression	1	0.0714286
GBM	TSG	14	Underexpression	2	0.142857
HNSC	TSG	30	Overexpression	1	0.0333333
HNSC	TSG	30	Underexpression	3	0.1
KICH	TSG	3	Overexpression	1	0.333333
KICH	TSG	3	Underexpression	0	0
KIRC	TSG	12	Overexpression	0	0
KIRC	TSG	12	Underexpression	0	0
KIRP	TSG	6	Overexpression	0	0
KIRP	TSG	6	Underexpression	0	0
LAML	TSG	24	Overexpression	0	0
LAML	TSG	24	Underexpression	6	0.25
LGG	TSG	30	Overexpression	2	0.0666667
LGG	TSG	30	Underexpression	2	0.0666667
LIHC	TSG	31	Overexpression	3	0.0967742
LIHC	TSG	31	Underexpression	5	0.16129
LUAD	TSG	59	Overexpression	10	0.169492
LUAD	TSG	59	Underexpression	4	0.0677966
LUSC	TSG	81	Overexpression	5	0.0617284
LUSC	TSG	81	Underexpression	4	0.0493827
MESO	TSG	19	Overexpression	1	0.0526316
MESO	TSG	19	Underexpression	4	0.210526
OV	TSG	58	Overexpression	1	0.0172414
OV	TSG	58	Underexpression	4	0.0689655
PAAD	TSG	9	Overexpression	0	0
PAAD	TSG	9	Underexpression	0	0
PCPG	TSG	8	Overexpression	1	0.125
PCPG	TSG	8	Underexpression	3	0.375
PRAD	TSG	103	Overexpression	3	0.0291262
PRAD	TSG	103	Underexpression	13	0.126214
READ	TSG	7	Overexpression	1	0.142857
READ	TSG	7	Underexpression	0	0
SARC	TSG	75	Overexpression	7	0.0933333
SARC	TSG	75	Underexpression	3	0.04
SKCM	TSG	37	Overexpression	3	0.0810811
SKCM	TSG	37	Underexpression	2	0.0540541
STAD	TSG	39	Overexpression	1	0.025641
STAD	TSG	39	Underexpression	4	0.102564
TGCT	TSG	1	Overexpression	0	0
TGCT	TSG	1	Underexpression	0	0
THCA	TSG	8	Overexpression	0	0
THCA	TSG	8	Underexpression	1	0.125
THYM	TSG	3	Overexpression	0	0
THYM	TSG	3	Underexpression	0	0
UCEC	TSG	32	Overexpression	3	0.09375
UCEC	TSG	32	Underexpression	0	0
UCS	TSG	14	Overexpression	1	0.0714286
UCS	TSG	14	Underexpression	0	0
UVM	TSG	1	Overexpression	0	0
UVM	TSG	1	Underexpression	0	0
ACC	PK	23	Overexpression	2	0.0869565
ACC	PK	23	Underexpression	0	0
BLCA	PK	145	Overexpression	19	0.131034
BLCA	PK	145	Underexpression	1	0.00689655
BRCA	PK	629	Overexpression	110	0.174881
BRCA	PK	629	Underexpression	6	0.00953895
CESC	PK	67	Overexpression	11	0.164179
CESC	PK	67	Underexpression	2	0.0298507
CHOL	PK	11	Overexpression	1	0.0909091
CHOL	PK	11	Underexpression	0	0
COAD	PK	27	Overexpression	4	0.148148
COAD	PK	27	Underexpression	0	0
DLBC	PK	3	Overexpression	0	0
DLBC	PK	3	Underexpression	0	0
ESCA	PK	73	Overexpression	10	0.136986
ESCA	PK	73	Underexpression	1	0.0136986
GBM	PK	50	Overexpression	11	0.22
GBM	PK	50	Underexpression	3	0.06
HNSC	PK	114	Overexpression	8	0.0701754
HNSC	PK	114	Underexpression	3	0.0263158
KICH	PK	2	Overexpression	0	0
KICH	PK	2	Underexpression	0	0
KIRC	PK	24	Overexpression	2	0.0833333
KIRC	PK	24	Underexpression	2	0.0833333
KIRP	PK	32	Overexpression	9	0.28125
KIRP	PK	32	Underexpression	0	0
LAML	PK	34	Overexpression	3	0.0882353
LAML	PK	34	Underexpression	0	0
LGG	PK	101	Overexpression	18	0.178218
LGG	PK	101	Underexpression	3	0.029703
LIHC	PK	111	Overexpression	17	0.153153
LIHC	PK	111	Underexpression	2	0.018018
LUAD	PK	192	Overexpression	26	0.135417
LUAD	PK	192	Underexpression	1	0.00520833
LUSC	PK	202	Overexpression	22	0.108911
LUSC	PK	202	Underexpression	1	0.0049505
MESO	PK	17	Overexpression	1	0.0588235
MESO	PK	17	Underexpression	1	0.0588235
OV	PK	159	Overexpression	17	0.106918
OV	PK	159	Underexpression	3	0.0188679
PAAD	PK	25	Overexpression	4	0.16
PAAD	PK	25	Underexpression	0	0
PCPG	PK	13	Overexpression	0	0
PCPG	PK	13	Underexpression	0	0
PRAD	PK	181	Overexpression	13	0.0718232
PRAD	PK	181	Underexpression	7	0.038674
READ	PK	19	Overexpression	3	0.157895
READ	PK	19	Underexpression	0	0
SARC	PK	189	Overexpression	37	0.195767
SARC	PK	189	Underexpression	2	0.010582
SKCM	PK	140	Overexpression	19	0.135714
SKCM	PK	140	Underexpression	2	0.0142857
STAD	PK	124	Overexpression	22	0.177419
STAD	PK	124	Underexpression	1	0.00806452
TGCT	PK	8	Overexpression	0	0
TGCT	PK	8	Underexpression	0	0
THCA	PK	79	Overexpression	15	0.189873
THCA	PK	79	Underexpression	0	0
THYM	PK	6	Overexpression	0	0
THYM	PK	6	Underexpression	1	0.166667
UCEC	PK	87	Overexpression	9	0.103448
UCEC	PK	87	Underexpression	1	0.0114943
UCS	PK	39	Overexpression	3	0.0769231
UCS	PK	39	Underexpression	0	0
UVM	PK	6	Overexpression	1	0.166667
UVM	PK	6	Underexpression	0	0

## Sheet: Median percentile expression
Median percentile expression by gene and cancer type. Related to Figure 2: Each sample has an expression level at each gene and a corresponding percentile of gene expression within the cancer type. We report the median percentile gene expression level for samples with fusions in each gene as well as the count of samples with a fusion.
gene_list	cancer_type	gene	median	count
Oncogene	ACC	COL5A1	0.873418	1
Oncogene	ACC	GTF2I	0.670886	1
Oncogene	ACC	MTOR	0.911392	1
Oncogene	ACC	PIK3R2	0.835443	1
Oncogene	BLCA	ARID1A	0.295343	2
Oncogene	BLCA	CACNA1A	0.97549	1
Oncogene	BLCA	CARD11	0.32598	1
Oncogene	BLCA	COL5A1	0.953431	1
Oncogene	BLCA	CTNNB1	0.816176	1
Oncogene	BLCA	EGFR	0.862745	3
Oncogene	BLCA	EP300	0.667892	2
Oncogene	BLCA	ERBB2	0.965686	6
Oncogene	BLCA	ERCC2	0.669118	1
Oncogene	BLCA	FBXW7	0.723039	1
Oncogene	BLCA	FGFR3	0.926471	8
Oncogene	BLCA	GNAS	0.400735	2
Oncogene	BLCA	MED12	0.803922	1
Oncogene	BLCA	MYH9	0.710784	2
Oncogene	BLCA	PTPN11	0.590686	1
Oncogene	BLCA	RHOA	0.436275	4
Oncogene	BLCA	RRAS2	0.926471	1
Oncogene	BLCA	SETBP1	0.985294	1
Oncogene	BLCA	SMARCA4	0.607843	1
Oncogene	BLCA	SMARCB1	0.997549	1
Oncogene	BLCA	TP53	0.107843	1
Oncogene	BLCA	XPO1	0.995098	1
Oncogene	BRCA	ARID1A	0.401818	4
Oncogene	BRCA	CARD11	0.81	1
Oncogene	BRCA	CCND1	0.763636	1
Oncogene	BRCA	CD79B	0.857273	1
Oncogene	BRCA	CDH1	0.0663636	7
Oncogene	BRCA	CHD4	0.775455	3
Oncogene	BRCA	CUL1	0.869545	2
Oncogene	BRCA	CYSLTR2	1	1
Oncogene	BRCA	DACH1	0.266364	1
Oncogene	BRCA	DHX9	0.769091	1
Oncogene	BRCA	DIAPH2	0.530909	1
Oncogene	BRCA	EP300	0.705909	2
Oncogene	BRCA	ERBB2	0.973182	16
Oncogene	BRCA	ERBB3	0.560909	2
Oncogene	BRCA	ERBB4	0.741818	3
Oncogene	BRCA	FBXW7	0.141818	1
Oncogene	BRCA	FGFR2	0.925455	5
Oncogene	BRCA	GNA13	0.882727	3
Oncogene	BRCA	GNAQ	0.623182	2
Oncogene	BRCA	GNAS	0.781818	4
Oncogene	BRCA	GRIN2D	0.818182	1
Oncogene	BRCA	HRAS	0.980909	1
Oncogene	BRCA	MACF1	0.859091	3
Oncogene	BRCA	MAP2K1	0.981818	1
Oncogene	BRCA	MAPK1	0.295	2
Oncogene	BRCA	MET	0.844545	1
Oncogene	BRCA	MTOR	0.379091	2
Oncogene	BRCA	MYH9	0.590909	3
Oncogene	BRCA	NPM1	0.439091	2
Oncogene	BRCA	PIK3CA	0.998182	2
Oncogene	BRCA	PIK3CG	0.754545	1
Oncogene	BRCA	PIK3R1	0.175455	1
Oncogene	BRCA	PLCB4	0.970909	3
Oncogene	BRCA	PLCG1	0.880909	3
Oncogene	BRCA	PLXNB2	0.308182	3
Oncogene	BRCA	PMS1	0.0745455	1
Oncogene	BRCA	PPP2R1A	0.819545	2
Oncogene	BRCA	PPP6C	0.705455	1
Oncogene	BRCA	PTPDC1	0.570909	1
Oncogene	BRCA	RET	0.578182	1
Oncogene	BRCA	RHOA	0.469091	1
Oncogene	BRCA	SF1	0.884091	2
Oncogene	BRCA	SMARCA4	0.960909	5
Oncogene	BRCA	SMC1A	0.565455	1
Oncogene	BRCA	SPOP	0.914545	7
Oncogene	BRCA	TP53	0.0913636	2
Oncogene	BRCA	XPO1	0.588182	1
Oncogene	CESC	ARID1A	1	1
Oncogene	CESC	ERBB2	0.988562	4
Oncogene	CESC	FGFR3	0.584967	7
Oncogene	CESC	GNAS	0.996732	1
Oncogene	CESC	MACF1	0.0718954	1
Oncogene	CESC	MAP2K1	0.183007	1
Oncogene	CESC	PLXNB2	0.356209	1
Oncogene	CESC	PPP2R1A	0.588235	1
Oncogene	CESC	RXRA	0.382353	1
Oncogene	CESC	SMARCA4	0.147059	1
Oncogene	CESC	TAF1	0.444444	1
Oncogene	CHOL	FGFR2	0.277778	6
Oncogene	CHOL	NRAS	0.0555556	1
Oncogene	COAD	CARD11	0.963636	1
Oncogene	COAD	ERBB2	0.381818	1
Oncogene	COAD	FLT3	1	1
Oncogene	COAD	GNA13	0.334545	1
Oncogene	COAD	HRAS	0.956364	1
Oncogene	COAD	RET	0.989091	1
Oncogene	DLBC	MYC	0.958333	1
Oncogene	ESCA	ARID1A	0.313514	1
Oncogene	ESCA	CCND1	1	1
Oncogene	ESCA	DACH1	0.664865	1
Oncogene	ESCA	ERBB2	0.989189	4
Oncogene	ESCA	FGFR3	0.932432	2
Oncogene	ESCA	GNAQ	0.594595	1
Oncogene	ESCA	KLF5	0.791892	2
Oncogene	ESCA	MAPK1	0.027027	1
Oncogene	ESCA	PDGFRA	0.459459	1
Oncogene	ESCA	SMARCA4	0.378378	1
Oncogene	ESCA	SMC3	0.502703	1
Oncogene	ESCA	SPOP	0.0918919	1
Oncogene	GBM	ARID1A	0.385185	1
Oncogene	GBM	BRAF	0.296296	1
Oncogene	GBM	CACNA1A	0.555556	1
Oncogene	GBM	CDK4	0.985185	1
Oncogene	GBM	DMD	0.111111	1
Oncogene	GBM	EGFR	0.8	8
Oncogene	GBM	ERBB3	0.785185	1
Oncogene	GBM	ERCC2	0.488889	1
Oncogene	GBM	FGFR3	1	1
Oncogene	GBM	MET	0.985185	1
Oncogene	GBM	MTOR	0.377778	1
Oncogene	GBM	MYH9	0.844444	2
Oncogene	GBM	PDGFRA	0.97037	3
Oncogene	GBM	PPP6C	0.0740741	1
Oncogene	GBM	SMAD4	0.0888889	1
Oncogene	GBM	SMARCA4	0.111111	1
Oncogene	HNSC	BRAF	0.417625	1
Oncogene	HNSC	CCND1	0.896552	1
Oncogene	HNSC	COL5A1	0.601533	1
Oncogene	HNSC	EGFR	0.91954	3
Oncogene	HNSC	ERBB2	0.999042	2
Oncogene	HNSC	ERBB4	0.963602	1
Oncogene	HNSC	FGFR3	0.999042	2
Oncogene	HNSC	GNA13	0.954023	1
Oncogene	HNSC	HRAS	0.971264	1
Oncogene	HNSC	MACF1	0.996169	1
Oncogene	HNSC	MAPK1	0.059387	3
Oncogene	HNSC	MAX	0.60728	2
Oncogene	HNSC	MYH9	0.90613	2
Oncogene	HNSC	NFE2L2	0.869732	2
Oncogene	HNSC	PMS1	0.989464	2
Oncogene	HNSC	RRAS2	1	1
Oncogene	HNSC	RXRA	0.950192	1
Oncogene	HNSC	SF1	0.496169	1
Oncogene	HNSC	SMARCB1	0.609195	1
Oncogene	KICH	WT1	1	1
Oncogene	KIRC	DIAPH2	0.0224719	1
Oncogene	KIRC	EP300	0.503745	1
Oncogene	KIRC	MAP2K1	0.26779	1
Oncogene	KIRC	PLXNB2	0.705993	1
Oncogene	KIRC	PPP2R1A	0.382022	1
Oncogene	KIRP	BRAF	0.395189	1
Oncogene	KIRP	CUL1	0.986254	1
Oncogene	KIRP	FGFR3	0.754296	2
Oncogene	KIRP	MET	0.618557	3
Oncogene	KIRP	PLXNB2	0.237113	1
Oncogene	KIRP	PMS1	0.848797	2
Oncogene	LAML	ARID1A	0.0462428	1
Oncogene	LAML	CEBPA	0.942197	1
Oncogene	LAML	EEF1A1	0.797688	1
Oncogene	LAML	FGFR3	0.647399	1
Oncogene	LAML	FLT3	0.780347	2
Oncogene	LAML	MAPK1	0.786127	1
Oncogene	LAML	MECOM	0.985549	2
Oncogene	LAML	MTOR	0.820809	1
Oncogene	LAML	RET	0.393064	1
Oncogene	LGG	BCOR	0.998102	2
Oncogene	LGG	CACNA1A	0.3074	1
Oncogene	LGG	CDK4	0.979127	1
Oncogene	LGG	COL5A1	0.943074	1
Oncogene	LGG	DIAPH2	0.362429	1
Oncogene	LGG	EGFR	0.986717	5
Oncogene	LGG	EP300	0.762808	2
Oncogene	LGG	ERCC2	0.0493359	1
Oncogene	LGG	FBXW7	0.00189753	1
Oncogene	LGG	FGFR3	0.99241	5
Oncogene	LGG	GNA13	0.26945	1
Oncogene	LGG	IDH2	0.571157	1
Oncogene	LGG	KIT	0.986717	1
Oncogene	LGG	MET	0.944023	2
Oncogene	LGG	MSH3	0.0265655	1
Oncogene	LGG	MTOR	0.220114	1
Oncogene	LGG	NPM1	0.698292	1
Oncogene	LGG	PDGFRA	0.810247	5
Oncogene	LGG	PLXNB2	0.721063	1
Oncogene	LGG	PTPN11	0.495256	1
Oncogene	LGG	SMARCA4	0.666034	2
Oncogene	LGG	SPOP	0.14611	2
Oncogene	LGG	TP53	0.3074	1
Oncogene	LGG	ZNF133	0.0189753	1
Oncogene	LIHC	ARID1A	0.211796	2
Oncogene	LIHC	CHD4	0.753351	1
Oncogene	LIHC	DIAPH2	0.796247	1
Oncogene	LIHC	DICER1	0.879357	1
Oncogene	LIHC	EGFR	0.63807	1
Oncogene	LIHC	EIF1AX	0.978552	1
Oncogene	LIHC	EPAS1	0.88874	2
Oncogene	LIHC	ERBB2	0.729223	1
Oncogene	LIHC	FGFR2	0.836461	3
Oncogene	LIHC	FGFR3	0.420912	2
Oncogene	LIHC	GTF2I	0.691689	1
Oncogene	LIHC	MET	1	1
Oncogene	LIHC	NFE2L2	0.852547	4
Oncogene	LIHC	PTPDC1	0.97319	1
Oncogene	LIHC	RXRA	0.683646	3
Oncogene	LIHC	SMARCA4	0.978552	1
Oncogene	LIHC	SMC1A	0.989276	1
Oncogene	LUAD	ACVR1	0.326886	1
Oncogene	LUAD	CACNA1A	0.994197	1
Oncogene	LUAD	CDH1	0.823985	2
Oncogene	LUAD	ERBB2	0.998066	1
Oncogene	LUAD	ERBB3	0.73501	1
Oncogene	LUAD	ERBB4	0.990329	1
Oncogene	LUAD	FGFR3	1	1
Oncogene	LUAD	GNAS	0.945841	1
Oncogene	LUAD	KEAP1	0.938104	1
Oncogene	LUAD	KRAS	0.984526	1
Oncogene	LUAD	MAPK1	0.910058	2
Oncogene	LUAD	MAX	0.00193424	1
Oncogene	LUAD	MECOM	0.970986	1
Oncogene	LUAD	MET	0.990329	3
Oncogene	LUAD	MTOR	0.98646	1
Oncogene	LUAD	MYH9	0.0290135	1
Oncogene	LUAD	PDGFRA	0.601547	1
Oncogene	LUAD	PPP2R1A	0.462282	1
Oncogene	LUAD	PTPN11	0.4294	1
Oncogene	LUAD	RET	0.878143	2
Oncogene	LUAD	SF1	0.31528	1
Oncogene	LUAD	SMARCA4	0.534816	2
Oncogene	LUAD	SMC1A	0.479691	1
Oncogene	LUAD	SPOP	0.862669	3
Oncogene	LUSC	ARID1A	0.205589	3
Oncogene	LUSC	COL5A1	0.764471	1
Oncogene	LUSC	DMD	0.714571	1
Oncogene	LUSC	EGFR	0.986028	2
Oncogene	LUSC	EP300	0.335329	1
Oncogene	LUSC	EPAS1	0.229541	1
Oncogene	LUSC	ERBB2	0.994012	5
Oncogene	LUSC	ERCC2	0.536926	1
Oncogene	LUSC	FBXW7	0.469062	1
Oncogene	LUSC	FGFR2	0.257485	3
Oncogene	LUSC	FGFR3	0.944112	7
Oncogene	LUSC	GNA13	0.850299	1
Oncogene	LUSC	GNAS	0.311377	2
Oncogene	LUSC	IDH2	0.740519	1
Oncogene	LUSC	KIT	0.982036	1
Oncogene	LUSC	MACF1	0.997006	2
Oncogene	LUSC	MAPK1	0.902196	1
Oncogene	LUSC	MECOM	0.40519	1
Oncogene	LUSC	MYD88	0.942116	1
Oncogene	LUSC	MYH9	0.463074	3
Oncogene	LUSC	NFE2L2	0.738523	3
Oncogene	LUSC	PIK3CA	0.972056	1
Oncogene	LUSC	PIK3R1	0.768463	1
Oncogene	LUSC	SF1	0.61477	1
Oncogene	LUSC	SMAD4	0.249501	1
Oncogene	LUSC	SMARCA4	0.262475	4
Oncogene	LUSC	SMARCB1	0.550898	1
Oncogene	LUSC	SMC1A	0.682635	1
Oncogene	LUSC	SPOP	0.681637	2
Oncogene	MESO	CTNNB1	0.103448	1
Oncogene	MESO	MECOM	0.114943	1
Oncogene	OV	ACVR1	0.493485	2
Oncogene	OV	ARID1A	0.485342	2
Oncogene	OV	BRAF	0.934853	1
Oncogene	OV	CACNA1A	0.967427	1
Oncogene	OV	CHD4	0.739414	1
Oncogene	OV	DACH1	0.824104	1
Oncogene	OV	DICER1	0.960912	1
Oncogene	OV	EP300	0.649837	2
Oncogene	OV	ERBB2	0.641694	2
Oncogene	OV	ERBB3	0.905537	1
Oncogene	OV	ERBB4	0.882736	1
Oncogene	OV	FGFR2	0.801303	1
Oncogene	OV	FGFR3	0.472313	1
Oncogene	OV	FOXA1	0.925081	1
Oncogene	OV	GRIN2D	0.996743	1
Oncogene	OV	GTF2I	0.358306	2
Oncogene	OV	IDH2	0.469055	1
Oncogene	OV	KRAS	0.296417	1
Oncogene	OV	MACF1	0.820847	3
Oncogene	OV	MAP2K1	0.957655	1
Oncogene	OV	MAPK1	0.00325733	1
Oncogene	OV	MECOM	0.545603	6
Oncogene	OV	MYH9	0.785016	1
Oncogene	OV	PMS1	0.827362	1
Oncogene	OV	RET	0.716612	1
Oncogene	OV	SF1	0.970684	1
Oncogene	OV	SMARCA4	0.438111	2
Oncogene	OV	SPOP	0.0846906	1
Oncogene	OV	TP53	0.169381	1
Oncogene	PAAD	ARID1A	0.620112	1
Oncogene	PAAD	BRAF	0.307263	1
Oncogene	PAAD	ERBB2	0.986034	2
Oncogene	PAAD	FBXW7	0.938547	1
Oncogene	PAAD	GNAS	1	1
Oncogene	PAAD	SPOP	0.608939	1
Oncogene	PCPG	GNAS	0.790761	2
Oncogene	PCPG	MACF1	0.184783	1
Oncogene	PCPG	PIK3R1	0.875	1
Oncogene	PCPG	U2AF1	0.657609	1
Oncogene	PRAD	ARID1A	0.383534	1
Oncogene	PRAD	BRAF	0.88253	2
Oncogene	PRAD	CDH1	0.405622	2
Oncogene	PRAD	DHX9	0.491968	3
Oncogene	PRAD	DIAPH2	0.0160643	1
Oncogene	PRAD	EP300	0.514056	1
Oncogene	PRAD	FBXW7	0.00200803	1
Oncogene	PRAD	FGFR3	1	1
Oncogene	PRAD	FOXA1	0.746988	4
Oncogene	PRAD	GNA11	0.718876	2
Oncogene	PRAD	GNAQ	0.394578	2
Oncogene	PRAD	H3F3A	0.839357	1
Oncogene	PRAD	IDH1	0.858434	2
Oncogene	PRAD	MAPK1	0.0763052	1
Oncogene	PRAD	MED12	0.429719	1
Oncogene	PRAD	MYC	0.596386	2
Oncogene	PRAD	PIK3CA	1	1
Oncogene	PRAD	PIK3R1	0.757028	1
Oncogene	PRAD	RRAS2	0.00401606	1
Oncogene	PRAD	SMAD4	0.0281124	1
Oncogene	PRAD	SMARCA4	0.439759	1
Oncogene	PRAD	SMARCB1	0.576305	1
Oncogene	PRAD	TP53	0.233936	6
Oncogene	READ	BRAF	0.831579	1
Oncogene	READ	GNA13	0.873684	1
Oncogene	READ	GNAS	0.6	1
Oncogene	READ	GRIN2D	0.368421	1
Oncogene	READ	MYH9	1	1
Oncogene	READ	PLCB4	0.494737	1
Oncogene	READ	RHOA	0.715789	2
Oncogene	SARC	BRAF	0.88403	2
Oncogene	SARC	CACNA1A	0.965779	1
Oncogene	SARC	CDK4	0.939163	6
Oncogene	SARC	CHD4	0.528517	2
Oncogene	SARC	CUL1	0.992395	1
Oncogene	SARC	CYSLTR2	0.965779	1
Oncogene	SARC	DACH1	0.73384	1
Oncogene	SARC	DIAPH2	0.268061	2
Oncogene	SARC	DMD	0.452471	3
Oncogene	SARC	ERBB3	0.948669	2
Oncogene	SARC	FBXW7	0.901141	1
Oncogene	SARC	FLT3	1	1
Oncogene	SARC	GNA11	0.809886	1
Oncogene	SARC	MACF1	0.692015	1
Oncogene	SARC	MAPK1	0.39924	1
Oncogene	SARC	MAX	1	1
Oncogene	SARC	PDGFRA	0.627376	1
Oncogene	SARC	PMS1	0.323194	1
Oncogene	SARC	PTPN11	0.859316	2
Oncogene	SARC	RHOA	0.771863	1
Oncogene	SARC	RXRA	0.463878	1
Oncogene	SARC	SMARCA4	0.979087	4
Oncogene	SARC	SPOP	0.591255	2
Oncogene	SARC	TP53	0.155894	10
Oncogene	SKCM	ACVR1	0.197034	1
Oncogene	SKCM	ARID1A	0.629237	2
Oncogene	SKCM	BRAF	0.810381	6
Oncogene	SKCM	CCND1	0.0508475	1
Oncogene	SKCM	CDK4	0.881356	1
Oncogene	SKCM	COL5A1	0.45339	1
Oncogene	SKCM	CYSLTR2	0.900424	1
Oncogene	SKCM	DHX9	0.0572034	1
Oncogene	SKCM	EP300	0.980932	2
Oncogene	SKCM	FGFR3	1	1
Oncogene	SKCM	GRIN2D	0.955508	1
Oncogene	SKCM	GTF2I	0.916314	2
Oncogene	SKCM	KIT	0.838983	1
Oncogene	SKCM	LZTR1	0.997881	1
Oncogene	SKCM	MACF1	0.430085	1
Oncogene	SKCM	MAPK1	0.504237	2
Oncogene	SKCM	MECOM	1	2
Oncogene	SKCM	MYH9	0.122881	1
Oncogene	SKCM	NFE2L2	0.0317797	1
Oncogene	SKCM	PPP6C	0.059322	1
Oncogene	SKCM	RHOA	0.120763	1
Oncogene	SKCM	RRAS2	0.834746	1
Oncogene	SKCM	TP53	0.0233051	1
Oncogene	STAD	ARID1A	0.983133	1
Oncogene	STAD	CACNA1A	0.993976	2
Oncogene	STAD	CARD11	0.383133	1
Oncogene	STAD	CDH1	0.060241	1
Oncogene	STAD	EGFR	0.731325	2
Oncogene	STAD	ERBB2	0.980723	5
Oncogene	STAD	ERBB3	0.527711	1
Oncogene	STAD	FBXW7	0.385542	1
Oncogene	STAD	FGFR2	0.995181	1
Oncogene	STAD	FGFR3	0.542169	1
Oncogene	STAD	GNA13	0.219277	2
Oncogene	STAD	GTF2I	0.63494	2
Oncogene	STAD	KEAP1	1	1
Oncogene	STAD	MACF1	0.821687	1
Oncogene	STAD	MECOM	0.975904	1
Oncogene	STAD	MTOR	0.759036	2
Oncogene	STAD	NFE2L2	0.838554	1
Oncogene	STAD	PLCG1	0.922892	1
Oncogene	STAD	POLRMT	0.983133	1
Oncogene	STAD	RHOA	0.346988	2
Oncogene	STAD	SF3B1	0.744578	1
Oncogene	STAD	SMARCA4	0.939759	1
Oncogene	STAD	SMARCB1	0.913253	1
Oncogene	STAD	SMC1A	0.857831	1
Oncogene	STAD	TP53	0.472289	1
Oncogene	TGCT	SOS1	0.128205	1
Oncogene	TGCT	TP53	0.557692	1
Oncogene	THCA	BRAF	0.956778	15
Oncogene	THCA	FGFR2	0.638507	2
Oncogene	THCA	GNAS	0.912574	2
Oncogene	THCA	MACF1	0.976424	2
Oncogene	THCA	MET	0.420432	2
Oncogene	THCA	NFE2L2	1	1
Oncogene	THCA	PLCB4	1	1
Oncogene	THCA	RET	0.96169	36
Oncogene	THCA	SMARCA4	0.506876	1
Oncogene	THCA	SOS1	0.929273	1
Oncogene	UCEC	BCOR	0.531073	1
Oncogene	UCEC	CACNA1A	0.985876	2
Oncogene	UCEC	CDKN1A	0.954802	1
Oncogene	UCEC	DICER1	0.525424	1
Oncogene	UCEC	EP300	0.389831	1
Oncogene	UCEC	ERBB2	0.985876	4
Oncogene	UCEC	ERBB3	0.870056	1
Oncogene	UCEC	ERBB4	0.813559	1
Oncogene	UCEC	FGFR2	0.971751	1
Oncogene	UCEC	GNA13	0.971751	1
Oncogene	UCEC	KEAP1	0.480226	2
Oncogene	UCEC	MACF1	0.858757	1
Oncogene	UCEC	MAPK1	0.19209	1
Oncogene	UCEC	MECOM	0.672316	3
Oncogene	UCEC	MTOR	0.954802	3
Oncogene	UCEC	MYC	0.887006	1
Oncogene	UCEC	PIK3CA	0.99435	1
Oncogene	UCEC	PIK3R1	0.943503	1
Oncogene	UCEC	PLCB4	0.271186	1
Oncogene	UCEC	PLXNB2	0.00564972	1
Oncogene	UCEC	PPP2R1A	0.158192	1
Oncogene	UCEC	SF1	0.988701	1
Oncogene	UCEC	SOS1	0.881356	1
Oncogene	UCEC	SPOP	0.977401	1
Oncogene	UCS	CTNNB1	0.789474	1
Oncogene	UCS	DMD	0.736842	1
Oncogene	UCS	GNA13	0.859649	1
Oncogene	UCS	MECOM	0.719298	1
Oncogene	UCS	MTOR	0.912281	1
Oncogene	UCS	PTPN11	1	1
Oncogene	UCS	SMARCA4	1	1
Oncogene	UCS	SPOP	0.657895	2
Oncogene	UVM	KIT	0.5125	1
PK	ACC	BLK	0.987342	1
PK	ACC	CDK12	0.746835	1
PK	ACC	CLK1	1	1
PK	ACC	CSNK1G1	0.455696	1
PK	ACC	DAPK2	1	1
PK	ACC	DDR2	0.468354	1
PK	ACC	DYRK2	0.936709	1
PK	ACC	ERN1	0.924051	1
PK	ACC	FN3KRP	0.772152	1
PK	ACC	ITPKA	0.151899	1
PK	ACC	MADD	0.886076	1
PK	ACC	MAP3K9	0.886076	2
PK	ACC	MAPKAPK5	0.367089	1
PK	ACC	MERTK	0.721519	2
PK	ACC	MTOR	0.911392	1
PK	ACC	PDXK	0.670886	1
PK	ACC	PIK3R2	0.835443	1
PK	ACC	PPIP5K1	0.64557	1
PK	ACC	PRKD1	0.949367	1
PK	ACC	PXK	0.911392	1
PK	ACC	SIK3	0.35443	1
PK	ACC	TLK2	0.544304	1
PK	BLCA	ADCK1	0.45098	1
PK	BLCA	ADK	0.504902	2
PK	BLCA	AK5	0.89951	1
PK	BLCA	ALK	1	1
PK	BLCA	BCR	0.708333	1
PK	BLCA	BMP2K	0.980392	1
PK	BLCA	BRD4	0.242647	1
PK	BLCA	CALM2	0.997549	1
PK	BLCA	CAMK1D	0.470588	1
PK	BLCA	CAMK2B	1	1
PK	BLCA	CAMK2G	0.563725	1
PK	BLCA	CDC42BPA	0.666667	1
PK	BLCA	CDC42BPG	0.875	2
PK	BLCA	CDK11A	0.985294	1
PK	BLCA	CDK12	0.928922	2
PK	BLCA	CDK13	1	1
PK	BLCA	CDK14	0.985294	1
PK	BLCA	CDK3	0.879902	1
PK	BLCA	CDK6	0.960784	1
PK	BLCA	CDK8	0.982843	1
PK	BLCA	CHKA	0.990196	2
PK	BLCA	CSNK1D	0.0588235	1
PK	BLCA	CSNK2A1	0.997549	1
PK	BLCA	DAPK2	0.612745	1
PK	BLCA	DGUOK	0.938725	1
PK	BLCA	EEF2K	0.982843	1
PK	BLCA	EGFR	0.862745	3
PK	BLCA	EIF2AK1	0.66299	2
PK	BLCA	EIF2AK2	0.936275	1
PK	BLCA	EPHA6	0.502451	1
PK	BLCA	ERBB2	0.965686	6
PK	BLCA	FGFR3	0.862745	10
PK	BLCA	GAK	0.6875	2
PK	BLCA	GRK4	0.933824	1
PK	BLCA	HIPK2	0.985294	1
PK	BLCA	HK1	0.970588	1
PK	BLCA	HKDC1	0.946078	1
PK	BLCA	IKBKB	0.651961	1
PK	BLCA	IP6K1	0.688725	2
PK	BLCA	IPPK	0.852941	1
PK	BLCA	IRAK1	0.803922	1
PK	BLCA	IRAK2	0.134804	1
PK	BLCA	IRAK3	1	1
PK	BLCA	JAK1	0.291667	1
PK	BLCA	LIMK2	0.919118	1
PK	BLCA	MAP2K3	0.977941	1
PK	BLCA	MAP2K5	0.866422	2
PK	BLCA	MAP2K6	0.926471	1
PK	BLCA	MAP3K1	0.72549	1
PK	BLCA	MAP3K5	0.129902	1
PK	BLCA	MAP4K5	0.545343	2
PK	BLCA	MAPK13	0.990196	1
PK	BLCA	MAPK3	0.348039	1
PK	BLCA	MAPKAPK2	0.00735294	1
PK	BLCA	MARK2	0.232843	1
PK	BLCA	MARK3	0.198529	1
PK	BLCA	MAST4	0.22549	2
PK	BLCA	MELK	0.430147	2
PK	BLCA	MERTK	0.955882	1
PK	BLCA	MNAT1	0.615196	1
PK	BLCA	NEK4	0.561275	2
PK	BLCA	NTRK1	0.905637	2
PK	BLCA	PDXK	0.916667	1
PK	BLCA	PFKFB4	0.551471	1
PK	BLCA	PFKP	0.823529	1
PK	BLCA	PI4KA	0.97549	1
PK	BLCA	PIK3C2G	0.973039	1
PK	BLCA	PIKFYVE	0.0906863	1
PK	BLCA	PKLR	0.997549	1
PK	BLCA	PRKAR1B	0.512255	1
PK	BLCA	PRKAR2A	0.593137	3
PK	BLCA	PRKCA	0.747549	1
PK	BLCA	PRKCB	0.977941	1
PK	BLCA	PTK2	0.943627	3
PK	BLCA	RAF1	0.901961	2
PK	BLCA	RIPK2	0.718137	1
PK	BLCA	ROCK1	0.605392	2
PK	BLCA	RPS6KA5	0.720588	1
PK	BLCA	RPS6KB2	0.992647	1
PK	BLCA	SCYL2	0.139706	1
PK	BLCA	SHPK	0.416667	1
PK	BLCA	SIK3	0.681373	1
PK	BLCA	SMG1	0.431373	2
PK	BLCA	SRPK1	0.904412	1
PK	BLCA	STK11	0.0465686	1
PK	BLCA	STK24	0.204657	2
PK	BLCA	STK38	0.583333	1
PK	BLCA	STK3	0.991422	2
PK	BLCA	SYK	0.897059	1
PK	BLCA	TAOK1	1	1
PK	BLCA	TAOK3	0.0955882	1
PK	BLCA	TEK	0.965686	1
PK	BLCA	TK1	0.828431	1
PK	BLCA	TLK2	0.564951	2
PK	BLCA	TRIB1	0.767157	1
PK	BLCA	TRIM28	0.95098	2
PK	BLCA	TRIO	0.235294	1
PK	BLCA	TRPM7	0.930147	2
PK	BLCA	TTK	0.343137	1
PK	BLCA	TWF2	0.213235	1
PK	BLCA	UCK2	0.946078	3
PK	BLCA	VRK1	0.188725	1
PK	BLCA	WNK2	0.328431	2
PK	BLCA	YES1	0.573529	1
PK	BRCA	ABL1	0.41	3
PK	BRCA	ACVR1B	0.126818	2
PK	BRCA	ACVR2A	0.946364	1
PK	BRCA	ADCK1	0.994545	1
PK	BRCA	ADCK2	0.01	1
PK	BRCA	ADCK5	0.903636	1
PK	BRCA	ADK	0.834545	12
PK	BRCA	AK1	0.824545	1
PK	BRCA	AK5	0.707273	1
PK	BRCA	AKT2	0.0281818	1
PK	BRCA	ALPK1	0.305455	1
PK	BRCA	ATM	0.985455	1
PK	BRCA	ATR	1	1
PK	BRCA	AURKA	0.852273	2
PK	BRCA	AURKB	0.754545	1
PK	BRCA	AURKC	1	1
PK	BRCA	AXL	0.993636	1
PK	BRCA	BCR	1	1
PK	BRCA	BMP2K	0.804545	2
PK	BRCA	BMPR1A	0.391818	1
PK	BRCA	BMPR1B	0.962727	1
PK	BRCA	BMPR2	0.236364	1
PK	BRCA	BRD3	0.627727	2
PK	BRCA	BRD4	0.275455	5
PK	BRCA	BRDT	0.898182	1
PK	BRCA	BRSK1	0.433182	2
PK	BRCA	CAMK1D	0.933636	4
PK	BRCA	CAMK2A	0.991818	1
PK	BRCA	CAMK2G	0.780909	3
PK	BRCA	CAMKK1	0.837273	2
PK	BRCA	CASK	0.205455	3
PK	BRCA	CDC42BPA	0.19	1
PK	BRCA	CDC42BPB	0.4	1
PK	BRCA	CDK10	0.33	1
PK	BRCA	CDK12	0.956364	23
PK	BRCA	CDK13	0.644545	2
PK	BRCA	CDK14	0.851818	1
PK	BRCA	CDK16	0.605455	1
PK	BRCA	CDK19	0.855455	3
PK	BRCA	CDK1	0.995	2
PK	BRCA	CDK7	0.610909	1
PK	BRCA	CDK8	0.658182	2
PK	BRCA	CDKL1	0.999091	1
PK	BRCA	CERK	0.899091	2
PK	BRCA	CHEK1	0.792727	1
PK	BRCA	CHEK2	0.0863636	1
PK	BRCA	CHKA	0.713636	6
PK	BRCA	CKM	0.977273	1
PK	BRCA	CKS1B	0.987273	3
PK	BRCA	CLK2	0.21	1
PK	BRCA	CLK4	0.685455	1
PK	BRCA	CLUL1	0.88	1
PK	BRCA	CMPK1	0.732727	3
PK	BRCA	CSNK1D	0.777273	1
PK	BRCA	CSNK1E	0.382727	1
PK	BRCA	DAPK1	0.566364	2
PK	BRCA	DAPK2	0.841818	1
PK	BRCA	DCAKD	0.00363636	1
PK	BRCA	DCK	0.284091	2
PK	BRCA	DCLK1	0.532727	3
PK	BRCA	DCLK2	0.612727	1
PK	BRCA	DDR1	0.603636	1
PK	BRCA	DDR2	0.521364	2
PK	BRCA	DGKA	0.779091	1
PK	BRCA	DGKB	0.998182	1
PK	BRCA	DGKD	0.902727	1
PK	BRCA	DGKG	0.381364	2
PK	BRCA	DGKH	0.758182	2
PK	BRCA	DGKI	0.874545	1
PK	BRCA	DGUOK	0.538182	1
PK	BRCA	DSTYK	0.990909	1
PK	BRCA	DYRK1A	0.767727	6
PK	BRCA	DYRK2	0.822727	1
PK	BRCA	EEF2K	0.323636	3
PK	BRCA	EIF2AK2	0.745909	4
PK	BRCA	EPHA1	0.770909	1
PK	BRCA	EPHA6	0.89	1
PK	BRCA	EPHB1	0.981818	1
PK	BRCA	EPHB2	0.93	1
PK	BRCA	ERBB2	0.973182	16
PK	BRCA	ERBB3	0.560909	2
PK	BRCA	ERBB4	0.741818	3
PK	BRCA	ERN1	0.862727	2
PK	BRCA	ETNK1	0.688182	2
PK	BRCA	ETNK2	0.271818	1
PK	BRCA	FASTKD2	1	1
PK	BRCA	FGFR1	0.859091	7
PK	BRCA	FGFR2	0.925455	5
PK	BRCA	FGGY	0.435455	1
PK	BRCA	FGR	0.640909	1
PK	BRCA	FN3KRP	1	1
PK	BRCA	FRK	0.266364	1
PK	BRCA	FYN	0.724545	1
PK	BRCA	GAK	0.00636364	1
PK	BRCA	GALK2	0.710909	3
PK	BRCA	GK5	0.545909	2
PK	BRCA	GLYCTK	0.882727	1
PK	BRCA	GNE	0.775909	2
PK	BRCA	GSK3B	0.250909	3
PK	BRCA	GUK1	0.941818	3
PK	BRCA	HCK	0.706364	1
PK	BRCA	HIPK3	0.711818	3
PK	BRCA	HK1	0.605455	3
PK	BRCA	HK2	0.985455	1
PK	BRCA	HUNK	0.641364	2
PK	BRCA	ICK	0.84	1
PK	BRCA	IGF1R	0.982727	5
PK	BRCA	IKBKB	0.972727	5
PK	BRCA	IMPG1	0.991818	2
PK	BRCA	INSR	0.969545	2
PK	BRCA	IP6K2	0.317273	1
PK	BRCA	IPPK	0.514545	1
PK	BRCA	IRAK1	0.984545	1
PK	BRCA	IRAK4	0.998182	1
PK	BRCA	ITPK1	0.869091	1
PK	BRCA	ITPKB	0.332727	2
PK	BRCA	ITPKC	0.301818	1
PK	BRCA	JAK1	0.239091	2
PK	BRCA	JAK2	0.871818	2
PK	BRCA	KSR1	0.700909	3
PK	BRCA	LIMK2	0.834545	1
PK	BRCA	LRRK1	0.817273	1
PK	BRCA	MADD	0.975455	1
PK	BRCA	MAGI1	0.316364	1
PK	BRCA	MAGI2	0.468182	1
PK	BRCA	MAGI3	0.858182	3
PK	BRCA	MAK	0.997273	1
PK	BRCA	MAP2K1	0.981818	1
PK	BRCA	MAP2K2	0.0972727	1
PK	BRCA	MAP2K3	0.625909	2
PK	BRCA	MAP2K4	0.128182	3
PK	BRCA	MAP2K5	0.413636	2
PK	BRCA	MAP2K6	0.866364	2
PK	BRCA	MAP2K7	0.689091	2
PK	BRCA	MAP3K10	0.928182	2
PK	BRCA	MAP3K13	0.842727	1
PK	BRCA	MAP3K15	0.998182	1
PK	BRCA	MAP3K1	0.0727273	1
PK	BRCA	MAP3K2	0.957273	2
PK	BRCA	MAP3K3	0.960909	5
PK	BRCA	MAP3K4	0.772727	1
PK	BRCA	MAP4K1	0.617273	1
PK	BRCA	MAP4K2	0.327273	1
PK	BRCA	MAP4K3	0.1	1
PK	BRCA	MAP4K4	0.961818	1
PK	BRCA	MAP4K5	0.71	2
PK	BRCA	MAPK14	0.0218182	1
PK	BRCA	MAPK15	0.958182	1
PK	BRCA	MAPK1	0.295	2
PK	BRCA	MAPK6	0.652273	2
PK	BRCA	MAPK8	0.171818	1
PK	BRCA	MAPKAPK2	0.833182	2
PK	BRCA	MAPKAPK5	0.341818	1
PK	BRCA	MARK2	0.986364	4
PK	BRCA	MARK3	0.510909	4
PK	BRCA	MARK4	1	3
PK	BRCA	MAST1	0.993636	1
PK	BRCA	MAST2	0.716818	4
PK	BRCA	MAST3	0.800909	1
PK	BRCA	MAST4	0.831818	1
PK	BRCA	MELK	0.961818	3
PK	BRCA	MERTK	0.593636	2
PK	BRCA	MET	0.844545	1
PK	BRCA	MKNK2	0.859545	2
PK	BRCA	MNAT1	0.37	1
PK	BRCA	MST1	0.109091	1
PK	BRCA	MTOR	0.379091	2
PK	BRCA	MYLK	0.63	1
PK	BRCA	MYT1	0.999091	1
PK	BRCA	NADK	0.947273	1
PK	BRCA	NEK11	0.595455	1
PK	BRCA	NEK2	0.915455	1
PK	BRCA	NEK7	0.467727	2
PK	BRCA	NEK9	0.381818	1
PK	BRCA	NLK	0.722727	9
PK	BRCA	NME2	0.971818	1
PK	BRCA	NME4	0.00636364	1
PK	BRCA	NRBP2	0.481818	1
PK	BRCA	NTRK2	0.981818	1
PK	BRCA	NTRK3	0.880909	1
PK	BRCA	NUMBL	0.973636	1
PK	BRCA	OBSCN	0.172727	3
PK	BRCA	OXSR1	0.897273	1
PK	BRCA	PAK1	0.926364	9
PK	BRCA	PAK2	0.941818	1
PK	BRCA	PAK4	0.560455	4
PK	BRCA	PANK1	0.941818	1
PK	BRCA	PDK2	0.992727	1
PK	BRCA	PDPK1	0.479091	1
PK	BRCA	PDXK	0.956364	1
PK	BRCA	PFKFB1	0.871818	1
PK	BRCA	PFKFB4	0.834545	1
PK	BRCA	PFKL	0.885455	1
PK	BRCA	PGK1	0.89	1
PK	BRCA	PHKB	0.996364	1
PK	BRCA	PHKG1	0.993636	1
PK	BRCA	PHKG2	0.906364	1
PK	BRCA	PI4K2A	0.98	2
PK	BRCA	PI4KA	0.968182	1
PK	BRCA	PI4KB	0.953636	1
PK	BRCA	PIK3AP1	0.859091	2
PK	BRCA	PIK3C2A	0.486364	1
PK	BRCA	PIK3C2B	0.281818	1
PK	BRCA	PIK3C2G	0.943636	3
PK	BRCA	PIK3CA	0.998182	2
PK	BRCA	PIK3CB	0.203636	3
PK	BRCA	PIK3CG	0.754545	1
PK	BRCA	PIK3R1	0.175455	1
PK	BRCA	PIK3R3	0.375	2
PK	BRCA	PIKFYVE	0.793636	1
PK	BRCA	PIP4K2A	0.271818	1
PK	BRCA	PIP4K2B	0.975455	11
PK	BRCA	PIP4K2C	0.904545	3
PK	BRCA	PIP5K1A	0.779091	1
PK	BRCA	PIP5K1B	0.991364	2
PK	BRCA	PIP5K1C	0.914545	3
PK	BRCA	PKMYT1	0.96	1
PK	BRCA	PKN1	0.545455	2
PK	BRCA	PKN2	0.158182	3
PK	BRCA	PLAU	0.755455	1
PK	BRCA	PLK1	0.64	1
PK	BRCA	PNCK	0.884545	1
PK	BRCA	PPIP5K1	0.912273	2
PK	BRCA	PRKAA1	0.781818	1
PK	BRCA	PRKAA2	1	1
PK	BRCA	PRKACA	0.524545	2
PK	BRCA	PRKACB	0.641818	2
PK	BRCA	PRKAG2	0.5	4
PK	BRCA	PRKAR1A	0.961818	3
PK	BRCA	PRKAR2A	1	1
PK	BRCA	PRKAR2B	0.167273	1
PK	BRCA	PRKCA	0.738182	15
PK	BRCA	PRKCD	0.818182	1
PK	BRCA	PRKCE	0.72	1
PK	BRCA	PRKCI	0.634091	2
PK	BRCA	PRKCQ	0.991818	1
PK	BRCA	PRKCZ	0.864545	2
PK	BRCA	PRKD2	0.331818	1
PK	BRCA	PRKDC	0.7	7
PK	BRCA	PRKG1	0.904545	1
PK	BRCA	PRPF4B	0.868182	1
PK	BRCA	PSKH1	0.332727	1
PK	BRCA	PSTK	0.573636	1
PK	BRCA	PTK2	0.522727	3
PK	BRCA	PTK6	0.918182	1
PK	BRCA	PTK7	0.364545	1
PK	BRCA	RAF1	0.477273	2
PK	BRCA	RBKS	0.292727	2
PK	BRCA	RET	0.578182	1
PK	BRCA	RIPK1	0.104545	1
PK	BRCA	RIPK2	0.979091	1
PK	BRCA	ROCK1	0.582273	2
PK	BRCA	ROCK2	0.566364	1
PK	BRCA	ROR2	0.667273	1
PK	BRCA	RPS6KA1	0.824545	1
PK	BRCA	RPS6KA2	0.893636	1
PK	BRCA	RPS6KA4	0.134545	1
PK	BRCA	RPS6KA5	0.197727	2
PK	BRCA	RPS6KA6	0.967273	1
PK	BRCA	RPS6KB1	0.997273	5
PK	BRCA	RPS6KB2	0.532727	3
PK	BRCA	RPS6KC1	0.483636	1
PK	BRCA	RYK	0.718182	1
PK	BRCA	SBK1	0.998182	1
PK	BRCA	SCYL1	0.56	1
PK	BRCA	SCYL2	0.790455	2
PK	BRCA	SGK1	0.152727	1
PK	BRCA	SGK2	0.828182	1
PK	BRCA	SHPK	0.704545	2
PK	BRCA	SIK3	0.521364	2
PK	BRCA	SMG1	0.46	5
PK	BRCA	SPHK2	0.359091	1
PK	BRCA	SRC	0.620455	2
PK	BRCA	SRM	0.703636	1
PK	BRCA	SRPK1	0.746818	2
PK	BRCA	SRPK2	0.774545	4
PK	BRCA	STK10	0.350455	2
PK	BRCA	STK11	0.540455	4
PK	BRCA	STK17A	0.961364	2
PK	BRCA	STK17B	0.989091	1
PK	BRCA	STK24	0.899091	3
PK	BRCA	STK31	0.951818	1
PK	BRCA	STK33	0.956364	2
PK	BRCA	STK35	0.719091	1
PK	BRCA	STK38L	0.943182	2
PK	BRCA	STK39	0.233182	2
PK	BRCA	STK3	0.300455	2
PK	BRCA	STK40	0.818182	1
PK	BRCA	STK4	0.857273	3
PK	BRCA	STRADA	0.98	2
PK	BRCA	TAOK1	0.573182	8
PK	BRCA	TAOK2	0.45	1
PK	BRCA	TAOK3	0.191364	2
PK	BRCA	TBK1	0.984545	2
PK	BRCA	TEC	0.676364	1
PK	BRCA	TESK2	0.254545	1
PK	BRCA	TEX14	0.848636	4
PK	BRCA	TLK1	0.502727	2
PK	BRCA	TLK2	0.959091	6
PK	BRCA	TNIK	0.62	2
PK	BRCA	TNNI3K	0.892727	1
PK	BRCA	TRIB1	0.697273	2
PK	BRCA	TRIM24	0.925909	2
PK	BRCA	TRIM28	0.337273	1
PK	BRCA	TRIO	0.965	4
PK	BRCA	TRPM6	0.8	1
PK	BRCA	TRPM7	0.998636	2
PK	BRCA	TRRAP	0.732727	1
PK	BRCA	TSSK3	0.685455	1
PK	BRCA	TSSK4	0.965455	1
PK	BRCA	TYK2	0.918636	4
PK	BRCA	UCK2	0.677273	2
PK	BRCA	UCKL1	0.621364	2
PK	BRCA	UHMK1	0.757273	1
PK	BRCA	ULK2	0.701818	2
PK	BRCA	ULK4	0.550909	1
PK	BRCA	VRK1	0.332727	1
PK	BRCA	VRK2	0.830909	1
PK	BRCA	VRK3	1	1
PK	BRCA	WEE1	0.847273	1
PK	BRCA	WNK1	0.991364	4
PK	BRCA	WNK2	0.952727	1
PK	BRCA	XYLB	0.851818	2
PK	CESC	AKT2	0.803922	1
PK	CESC	BRD4	0.486928	2
PK	CESC	BRSK1	1	1
PK	CESC	CHEK2	0.75817	1
PK	CESC	CSNK1E	0.0849673	1
PK	CESC	EPHA2	0.444444	1
PK	CESC	EPHB2	0.375817	1
PK	CESC	EPHB3	0.576797	2
PK	CESC	ERBB2	0.988562	4
PK	CESC	ETNK1	0.343137	1
PK	CESC	FASTKD1	0.349673	1
PK	CESC	FGFR3	0.584967	7
PK	CESC	FN3K	0.0457516	1
PK	CESC	IP6K2	0.879085	2
PK	CESC	IPPK	0.836601	1
PK	CESC	JAK2	0.990196	2
PK	CESC	KNDC1	1	1
PK	CESC	LMTK3	0.689542	1
PK	CESC	MAP2K1	0.183007	1
PK	CESC	MAP3K13	0.879085	1
PK	CESC	MAPK10	0.676471	1
PK	CESC	MAPK8	0.130719	1
PK	CESC	MELK	0.0359477	1
PK	CESC	MERTK	1	1
PK	CESC	MST1R	1	1
PK	CESC	NME6	1	1
PK	CESC	NTRK3	0.996732	1
PK	CESC	PAK2	0.388889	1
PK	CESC	PBK	0.199346	1
PK	CESC	PDPK1	0.761438	1
PK	CESC	PHKA2	0.00653595	1
PK	CESC	PI4KB	0.751634	1
PK	CESC	PIK3C2B	0.418301	1
PK	CESC	PIK3R3	0.931373	1
PK	CESC	PKD1	0.352941	1
PK	CESC	PKMYT1	0.496732	1
PK	CESC	PRKCI	1	1
PK	CESC	PRKD2	0.74183	1
PK	CESC	PRKDC	0.287582	2
PK	CESC	PSKH1	0.588235	2
PK	CESC	RAF1	0.54902	1
PK	CESC	RIOK1	0.844771	2
PK	CESC	RPS6KB1	1	1
PK	CESC	SIK2	0.264706	1
PK	CESC	STK32B	0.964052	1
PK	CESC	STK3	0.0915033	1
PK	CESC	STRADB	0.333333	1
PK	CESC	TAF1	0.444444	1
PK	CESC	TAOK3	0.447712	1
PK	CESC	TESK2	0.673203	1
PK	CESC	TWF2	0.751634	1
PK	CESC	VRK3	0.375817	2
PK	CESC	WEE1	0.147059	1
PK	CHOL	FGFR2	0.277778	6
PK	CHOL	FRK	0.916667	2
PK	CHOL	MAP2K4	0.888889	1
PK	CHOL	PIK3R5	0.777778	1
PK	CHOL	TAOK1	0.888889	1
PK	CHOL	TRIB3	0.194444	1
PK	CHOL	TTBK1	0.972222	1
PK	COAD	BCR	0.996364	1
PK	COAD	CDK12	0.992727	1
PK	COAD	CDK6	0.858182	1
PK	COAD	CDKL1	0.792727	1
PK	COAD	CHEK2	0.861818	1
PK	COAD	CSNK1D	0.334545	1
PK	COAD	ERBB2	0.381818	1
PK	COAD	FLT3	1	1
PK	COAD	HK1	0.410909	1
PK	COAD	ITPKA	0.225455	1
PK	COAD	LIMK1	0.163636	1
PK	COAD	LYN	0.414545	1
PK	COAD	MAP3K13	0.156364	1
PK	COAD	MAP4K1	0.992727	1
PK	COAD	NEK6	0.0545455	1
PK	COAD	NTRK3	0.981818	2
PK	COAD	PANK2	0.0909091	1
PK	COAD	PRKAR1A	0.381818	1
PK	COAD	PRKCA	0.101818	1
PK	COAD	PRKDC	0.683636	1
PK	COAD	RET	0.989091	1
PK	COAD	SCYL1	0.0690909	1
PK	COAD	SRC	0.385455	1
PK	COAD	TAOK1	0.627273	2
PK	COAD	TTBK2	0.32	1
PK	DLBC	MAST2	0.541667	1
PK	DLBC	PRKCQ	0.9375	1
PK	DLBC	RAF1	0.708333	1
PK	ESCA	ABL1	0.902703	2
PK	ESCA	ACTR2	0.983784	1
PK	ESCA	BLK	0.989189	1
PK	ESCA	BRSK1	0.994595	1
PK	ESCA	CAMK1D	0.772973	1
PK	ESCA	CAMKK2	0.832432	1
PK	ESCA	CASK	1	1
PK	ESCA	CDK12	0.997297	2
PK	ESCA	CDK13	0.345946	1
PK	ESCA	CDK6	0.935135	1
PK	ESCA	CDK8	0.762162	1
PK	ESCA	CSNK1A1	0.516216	2
PK	ESCA	DYRK1A	0.0972973	1
PK	ESCA	DYRK1B	0.659459	1
PK	ESCA	EEF2K	0.32973	1
PK	ESCA	EIF2AK4	1	1
PK	ESCA	EPHA3	0.908108	1
PK	ESCA	EPHB2	0.637838	1
PK	ESCA	ERBB2	0.989189	4
PK	ESCA	ERN1	0.972973	1
PK	ESCA	FGFR3	0.932432	2
PK	ESCA	FGR	0.978378	1
PK	ESCA	GAK	0.92973	1
PK	ESCA	HIPK2	0.437838	1
PK	ESCA	HK2	0.172973	1
PK	ESCA	IP6K1	0.956757	1
PK	ESCA	JAK3	0.983784	1
PK	ESCA	LATS2	0.951351	1
PK	ESCA	MAP2K4	0.524324	1
PK	ESCA	MAP2K5	0.00540541	1
PK	ESCA	MAP3K3	0.751351	1
PK	ESCA	MAP4K5	0.308108	1
PK	ESCA	MAPK1	0.027027	1
PK	ESCA	MAPKAPK5	0.0648649	1
PK	ESCA	MAST2	0.848649	1
PK	ESCA	NDRG1	0.994595	1
PK	ESCA	PAK2	0.278378	2
PK	ESCA	PDGFRA	0.459459	1
PK	ESCA	PDXK	0.632432	1
PK	ESCA	PIP4K2B	1	1
PK	ESCA	PIP5K1A	0.837838	1
PK	ESCA	PIP5K1B	0.675676	1
PK	ESCA	PRKCA	0.0702703	1
PK	ESCA	PRKCB	0.989189	1
PK	ESCA	PRKCZ	1	1
PK	ESCA	PRKD2	0.216216	1
PK	ESCA	RAF1	0.491892	1
PK	ESCA	ROCK1	0.410811	1
PK	ESCA	SRPK2	0.0702703	1
PK	ESCA	STK10	0.464865	1
PK	ESCA	STK3	0.724324	1
PK	ESCA	STK4	0.978378	1
PK	ESCA	STRADA	1	2
PK	ESCA	STRADB	0.459459	1
PK	ESCA	TBK1	0.948649	2
PK	ESCA	TESK2	0.983784	1
PK	ESCA	TLK1	0.210811	1
PK	ESCA	TNIK	0.594595	2
PK	ESCA	TRIB1	0.789189	1
PK	ESCA	TRPM7	0.718919	1
PK	ESCA	TYK2	0.740541	1
PK	ESCA	WNK2	0.805405	2
PK	GBM	ADK	0.459259	1
PK	GBM	ATR	0.725926	1
PK	GBM	BMPR1A	0.00740741	1
PK	GBM	BRAF	0.296296	1
PK	GBM	CASK	0.985185	1
PK	GBM	CDC42BPA	0.814815	1
PK	GBM	CDK12	0.407407	1
PK	GBM	CDK14	0.00740741	1
PK	GBM	CDK19	0.896296	1
PK	GBM	CDK4	0.985185	1
PK	GBM	CSNK1E	0.925926	1
PK	GBM	DGKB	0.918519	1
PK	GBM	DGKD	0.103704	1
PK	GBM	EGFR	0.8	8
PK	GBM	EPHB2	0.440741	2
PK	GBM	ERBB3	0.785185	1
PK	GBM	FGFR3	0.492593	32
PK	GBM	FLT4	1	1
PK	GBM	FYN	0.118519	1
PK	GBM	GALK1	0.037037	1
PK	GBM	HSPB8	1	1
PK	GBM	KSR2	0.637037	1
PK	GBM	MAP2K4	0.985185	2
PK	GBM	MAP3K13	0.162963	1
PK	GBM	MAPK4	0.118519	1
PK	GBM	MARK4	0.0592593	1
PK	GBM	MET	0.985185	1
PK	GBM	MTOR	0.377778	1
PK	GBM	PAK3	0.503704	1
PK	GBM	PDGFRA	0.97037	3
PK	GBM	PHKG1	0.992593	1
PK	GBM	PIP4K2C	0.988889	2
PK	GBM	PTK2	0.844444	2
PK	GBM	ROS1	0.977778	1
PK	GBM	RPS6KC1	0.0296296	1
PK	GBM	SRM	0.0814815	1
PK	GBM	TAOK1	0.125926	1
PK	GBM	TAOK3	0.192593	1
PK	GBM	TESK1	0.985185	1
PK	HNSC	AAK1	0.448276	1
PK	HNSC	ABL1	0.971264	1
PK	HNSC	ACVR2A	0.854406	1
PK	HNSC	ADK	0.398467	4
PK	HNSC	AK3	0.681034	2
PK	HNSC	BCR	0.626437	2
PK	HNSC	BRAF	0.417625	1
PK	HNSC	CDC42BPA	0.908046	1
PK	HNSC	CDC42BPB	0.00574713	1
PK	HNSC	CDK14	0.531609	2
PK	HNSC	CDKL3	0.708812	1
PK	HNSC	CSF1R	0.994253	1
PK	HNSC	CSNK1G1	0.538314	1
PK	HNSC	DDR2	0.963602	1
PK	HNSC	DYRK1A	0.582375	1
PK	HNSC	EGFR	0.91954	3
PK	HNSC	EIF2AK4	0.601533	1
PK	HNSC	EPHA4	0.3659	1
PK	HNSC	EPHB1	0.191571	1
PK	HNSC	ERBB2	0.999042	2
PK	HNSC	ERBB4	0.963602	1
PK	HNSC	FGFR3	0.999042	2
PK	HNSC	FLT3LG	0.545977	1
PK	HNSC	FN3KRP	0.804598	1
PK	HNSC	GALK2	0.996169	1
PK	HNSC	GK5	0.722222	1
PK	HNSC	GNE	0.492337	1
PK	HNSC	GRK5	0.262452	1
PK	HNSC	HIPK3	0.484674	1
PK	HNSC	IGF1R	0.984674	1
PK	HNSC	IP6K1	0.463602	1
PK	HNSC	IPPK	0.977011	3
PK	HNSC	IRAK2	0.67433	1
PK	HNSC	ITPK1	0.630268	1
PK	HNSC	JAK2	0.982759	1
PK	HNSC	LIMK2	0.335249	1
PK	HNSC	LYN	0.927203	1
PK	HNSC	MAGI1	0.116858	1
PK	HNSC	MAP2K2	0.902299	1
PK	HNSC	MAP2K4	0.0249042	1
PK	HNSC	MAP2K5	0.181992	2
PK	HNSC	MAP3K5	0.264368	1
PK	HNSC	MAP4K3	0.890805	1
PK	HNSC	MAP4K4	0.95977	1
PK	HNSC	MAPK10	0.775862	2
PK	HNSC	MAPK1	0.059387	3
PK	HNSC	MARK2	0.227011	2
PK	HNSC	MAST2	0.829502	2
PK	HNSC	MATK	0.961686	1
PK	HNSC	MINK1	0.0287356	1
PK	HNSC	MYO3A	0.726054	1
PK	HNSC	NADK	0.994253	1
PK	HNSC	NLK	0.507663	1
PK	HNSC	NTRK2	0.703065	1
PK	HNSC	NTRK3	0.829502	1
PK	HNSC	NUAK2	0.867816	1
PK	HNSC	OBSCN	0.285441	1
PK	HNSC	PFKFB4	0.731801	1
PK	HNSC	PI4KA	1	1
PK	HNSC	PIK3C2G	0.545977	1
PK	HNSC	PIK3R3	0.93295	1
PK	HNSC	PIP5K1C	0.601533	1
PK	HNSC	PRKACB	0.994253	1
PK	HNSC	PRKAR1B	0.873563	1
PK	HNSC	PRKCD	0.440613	1
PK	HNSC	PRKCG	0.996169	1
PK	HNSC	PRKDC	0.767241	2
PK	HNSC	PRKG1	0.747126	1
PK	HNSC	PTK2	0.316092	1
PK	HNSC	PTK7	0.482759	1
PK	HNSC	RBKS	0.83908	1
PK	HNSC	RIOK3	0.650383	4
PK	HNSC	RIPK2	0.931034	1
PK	HNSC	ROCK1	0.819923	3
PK	HNSC	ROCK2	0.871648	1
PK	HNSC	RPS6KA4	0.95977	1
PK	HNSC	RPS6KB1	0.911877	1
PK	HNSC	RPS6KB2	0.0268199	1
PK	HNSC	SGK1	0.908046	1
PK	HNSC	SRPK1	0.337165	1
PK	HNSC	STK11	0.0153257	1
PK	HNSC	STK39	0.340996	2
PK	HNSC	STRADA	0.0517241	1
PK	HNSC	TAOK1	0.132184	1
PK	HNSC	TLK2	0.62069	2
PK	HNSC	TRIO	0.54023	2
PK	HNSC	TTK	0.0957854	1
PK	HNSC	ULK2	0.938697	1
PK	HNSC	VRK1	0.436782	1
PK	HNSC	WEE1	0.0517241	1
PK	HNSC	WNK1	0.659004	1
PK	KICH	EPHA3	0.818182	1
PK	KICH	PDGFRB	0.106061	1
PK	KIRC	AK3	0.925094	1
PK	KIRC	CAMK2A	0.998127	1
PK	KIRC	FASTKD1	0.67603	1
PK	KIRC	HUNK	0.509363	1
PK	KIRC	IKBKE	0.67603	1
PK	KIRC	JAK2	0.998127	1
PK	KIRC	KALRN	0.269663	1
PK	KIRC	MAP2K1	0.26779	1
PK	KIRC	MAP3K7	0.775281	1
PK	KIRC	MARK3	0.842697	1
PK	KIRC	MYLK	0.161049	1
PK	KIRC	NLK	0.0093633	1
PK	KIRC	PDGFRB	0.779026	1
PK	KIRC	PDK1	0.543071	1
PK	KIRC	PDPK1	0.601124	1
PK	KIRC	PFKL	0.900749	1
PK	KIRC	PFKP	0.713483	1
PK	KIRC	PHKB	0.0243446	1
PK	KIRC	PIK3CB	0.735955	1
PK	KIRC	PIP4K2A	0.0093633	1
PK	KIRC	PRKAB2	0.0224719	1
PK	KIRC	PRKAR2B	0.941948	1
PK	KIRC	RIOK1	0.286517	1
PK	KIRC	STK32C	0.977528	1
PK	KIRP	ADCK2	0.487973	1
PK	KIRP	ALK	0.998282	2
PK	KIRP	BRAF	0.395189	1
PK	KIRP	DAPK1	0.721649	2
PK	KIRP	DYRK1A	0.295533	1
PK	KIRP	EEF2K	0.993127	1
PK	KIRP	FASTKD1	0.986254	1
PK	KIRP	FGFR3	0.754296	2
PK	KIRP	HUNK	0.986254	1
PK	KIRP	MAP3K3	0.701031	1
PK	KIRP	MAP4K3	0.0515464	1
PK	KIRP	MAPK12	0.594502	1
PK	KIRP	MAST4	0.893471	1
PK	KIRP	MET	0.618557	3
PK	KIRP	PDK1	1	1
PK	KIRP	PFKFB3	0.965636	1
PK	KIRP	PFKL	0.608247	1
PK	KIRP	PIK3CB	0.429553	2
PK	KIRP	PIP4K2B	0.756014	1
PK	KIRP	PKMYT1	0.958763	1
PK	KIRP	PRKAR2B	1	1
PK	KIRP	PRKCI	1	1
PK	KIRP	RBKS	0.0962199	1
PK	KIRP	ROCK2	0.505155	1
PK	KIRP	SRPK2	0.570447	2
PK	KIRP	STK39	0.762887	1
PK	KIRP	TRIM24	0.996564	1
PK	KIRP	ULK2	0.690722	1
PK	LAML	ABL1	0.907514	4
PK	LAML	BCR	0.479769	4
PK	LAML	CAMKK2	0.624277	1
PK	LAML	CDK12	0.751445	1
PK	LAML	CDK8	0.514451	1
PK	LAML	DSTYK	0.265896	1
PK	LAML	DYRK1A	0.976879	1
PK	LAML	FGFR3	0.647399	1
PK	LAML	FLT3	0.780347	2
PK	LAML	GSK3B	1	1
PK	LAML	INSR	0.815029	1
PK	LAML	IRAK1	0.526012	1
PK	LAML	MAPK1	0.786127	1
PK	LAML	MKNK2	0.179191	1
PK	LAML	MTOR	0.820809	1
PK	LAML	PIK3CB	0.959538	1
PK	LAML	PRKCB	0.786127	1
PK	LAML	RET	0.393064	1
PK	LAML	RPS6KA1	0.745665	1
PK	LAML	SMG1	0.569364	2
PK	LAML	SRPK2	0.260116	1
PK	LAML	STK10	0.193642	2
PK	LAML	TNK1	1	1
PK	LAML	WNK1	0.410405	2
PK	LGG	AAK1	0.00189753	1
PK	LGG	ADCK1	0.882353	1
PK	LGG	AKT2	0.66888	2
PK	LGG	ALPK1	0.990512	1
PK	LGG	BUB1B	0.965844	1
PK	LGG	CALM3	0.717268	2
PK	LGG	CAMK2D	0.366224	1
PK	LGG	CDK4	0.979127	1
PK	LGG	CKS2	0.965844	1
PK	LGG	CLUL1	0.998102	1
PK	LGG	CSNK1A1	0.313093	2
PK	LGG	CSNK1D	0.411765	1
PK	LGG	CSNK1E	0.373814	1
PK	LGG	CSNK1G1	1	1
PK	LGG	DAPK2	0.905123	1
PK	LGG	DCAKD	0.717268	1
PK	LGG	DDR1	0.709677	1
PK	LGG	DGKB	0.781784	1
PK	LGG	DGKG	0.886148	1
PK	LGG	DGKI	0.683112	1
PK	LGG	EGFR	0.986717	5
PK	LGG	EIF2AK1	0.99241	1
PK	LGG	EIF2AK4	0.193548	1
PK	LGG	EPHB1	0.0417457	1
PK	LGG	EPHB2	0.970588	2
PK	LGG	ETNK1	1	1
PK	LGG	FASTK	0.525617	1
PK	LGG	FGFR3	0.99241	5
PK	LGG	FN3KRP	0.622391	1
PK	LGG	GAK	0.671727	1
PK	LGG	KIT	0.986717	1
PK	LGG	LRRK2	0.654649	1
PK	LGG	MAGI2	0.478178	1
PK	LGG	MAP2K2	0.705882	1
PK	LGG	MAP3K10	0.356736	1
PK	LGG	MAP3K13	0.339658	1
PK	LGG	MAP3K3	0.851992	1
PK	LGG	MAP3K4	0.967742	1
PK	LGG	MAP3K7	0.971537	1
PK	LGG	MAPK6	0.151803	1
PK	LGG	MAST4	0.406072	1
PK	LGG	MET	0.944023	2
PK	LGG	MNAT1	0.870968	3
PK	LGG	MTOR	0.220114	1
PK	LGG	MYT1	0.724858	1
PK	LGG	NEK11	0.466793	1
PK	LGG	NLK	0.0796964	2
PK	LGG	NME1	0.743833	1
PK	LGG	NRBP1	0.085389	2
PK	LGG	NRBP2	0.99241	1
PK	LGG	NTRK1	1	1
PK	LGG	NTRK2	0.734345	3
PK	LGG	NTRK3	0.191651	3
PK	LGG	NUAK2	0.690702	1
PK	LGG	NUMBL	0.379507	1
PK	LGG	PDGFRA	0.810247	5
PK	LGG	PFKL	0.00948767	1
PK	LGG	PHKA1	0.0056926	1
PK	LGG	PHKB	0.216319	1
PK	LGG	PI4KA	0.660342	1
PK	LGG	PIP4K2A	0.447818	2
PK	LGG	PRKAR1B	0.870968	1
PK	LGG	PRKCB	0.0607211	1
PK	LGG	PRKCH	0.563567	1
PK	LGG	PRKG1	0.111954	1
PK	LGG	PRKX	0.366224	1
PK	LGG	RPS6KA2	0.222011	1
PK	LGG	SIK2	0.833017	1
PK	LGG	STK38L	1	1
PK	LGG	STK38	0.802657	1
PK	LGG	STK39	0.495256	2
PK	LGG	STRADA	0.0132827	1
PK	LGG	TAOK1	0.525617	1
PK	LGG	TNIK	0.795066	1
PK	LGG	TTBK2	0.823529	1
PK	LGG	VRK1	0.998102	1
PK	LGG	WNK1	1	1
PK	LGG	WNK2	0.965844	1
PK	LIHC	AAK1	0.0080429	1
PK	LIHC	ABL1	0.978552	1
PK	LIHC	ABL2	0.0134048	1
PK	LIHC	ACVR1B	0.605898	1
PK	LIHC	ACVRL1	1	1
PK	LIHC	ADCK1	0.474531	1
PK	LIHC	AK1	0.986595	1
PK	LIHC	AK7	0.983914	1
PK	LIHC	BMPR2	0.605898	1
PK	LIHC	BRD4	0.806971	1
PK	LIHC	BTK	0.997319	1
PK	LIHC	CAMK1D	0.0965147	1
PK	LIHC	CAMKK2	0.337802	2
PK	LIHC	CDC42BPG	0.949062	1
PK	LIHC	CDK11B	0.737265	1
PK	LIHC	CDKL2	1	1
PK	LIHC	CHKB	0.882038	1
PK	LIHC	CSNK1A1	1	1
PK	LIHC	DAPK2	0.567024	2
PK	LIHC	DCLK1	0.718499	1
PK	LIHC	DGKD	0.951743	1
PK	LIHC	DGKQ	0.817694	1
PK	LIHC	EEF2K	0.646113	1
PK	LIHC	EGFR	0.63807	1
PK	LIHC	EIF2AK1	0.0697051	1
PK	LIHC	EPHA6	0.997319	1
PK	LIHC	ERBB2	0.729223	1
PK	LIHC	ERN1	0.466488	1
PK	LIHC	FGFR2	0.836461	3
PK	LIHC	FGFR3	0.420912	2
PK	LIHC	FGGY	0.675603	1
PK	LIHC	GCK	0.86193	2
PK	LIHC	GRK4	0.930295	1
PK	LIHC	GSK3A	0.646113	1
PK	LIHC	HCK	0.954424	1
PK	LIHC	IP6K1	0.552279	1
PK	LIHC	IP6K3	0.879357	1
PK	LIHC	ITPK1	0.182306	1
PK	LIHC	KALRN	0.9437	1
PK	LIHC	LIMK2	0.924933	1
PK	LIHC	MAP2K2	0.903485	1
PK	LIHC	MAP3K13	0.969169	4
PK	LIHC	MAP4K3	0.675603	1
PK	LIHC	MAPK10	0.908847	1
PK	LIHC	MAPKAPK2	0.871314	1
PK	LIHC	MAPKAPK3	0.841823	1
PK	LIHC	MARK3	0.131367	1
PK	LIHC	MAST3	0.863271	1
PK	LIHC	MAST4	0.753351	1
PK	LIHC	MET	1	1
PK	LIHC	MYLK	0.563003	2
PK	LIHC	NPR2	0.490617	1
PK	LIHC	NR4A3	0.997319	1
PK	LIHC	PAK1	0.86059	2
PK	LIHC	PAK2	0.954424	1
PK	LIHC	PFKFB1	0.924933	1
PK	LIHC	PIK3AP1	0.970509	1
PK	LIHC	PKD1	0.410188	1
PK	LIHC	PKN1	0.994638	1
PK	LIHC	PKN3	0.994638	1
PK	LIHC	PMVK	0.0080429	1
PK	LIHC	PRKACA	0.983914	7
PK	LIHC	PRKAG2	0.378016	1
PK	LIHC	PRKAR1A	0.978552	1
PK	LIHC	PRKCA	0.508043	6
PK	LIHC	PRKCZ	0.887399	1
PK	LIHC	PRPF4B	0.0375335	1
PK	LIHC	PXK	0.841823	1
PK	LIHC	RPS6KA3	0.00536193	1
PK	LIHC	RPS6KB1	1	1
PK	LIHC	SCYL3	0.855228	1
PK	LIHC	SGK2	0.849866	1
PK	LIHC	STK10	0.713137	1
PK	LIHC	STK19	0.946381	1
PK	LIHC	STK24	0.533512	1
PK	LIHC	STK36	0.938338	1
PK	LIHC	STK38	0.707775	2
PK	LIHC	STRADA	1	1
PK	LIHC	TAOK1	0.86059	1
PK	LIHC	TESK2	0.284182	2
PK	LIHC	TGFBR1	1	1
PK	LIHC	TRIB3	0.077748	1
PK	LIHC	TRIO	0.451743	2
PK	LIHC	TSSK3	0.975871	1
PK	LIHC	TSSK6	1	1
PK	LIHC	TWF2	0.30563	2
PK	LIHC	WNK1	0.994638	1
PK	LIHC	WNK2	0.868633	1
PK	LUAD	ACVR1B	0.951644	1
PK	LUAD	ACVR1	0.326886	1
PK	LUAD	ADCK2	0.68472	2
PK	LUAD	ALK	0.994197	5
PK	LUAD	ALPK1	0.765957	1
PK	LUAD	ATM	0.562863	1
PK	LUAD	BMP2K	0.839458	1
PK	LUAD	BMPR2	0.62089	2
PK	LUAD	BRD4	0.912959	1
PK	LUAD	BRSK2	0.882012	1
PK	LUAD	CAMK1D	0.98646	1
PK	LUAD	CAMK2B	0.580271	1
PK	LUAD	CDC42BPA	0.990329	1
PK	LUAD	CDK10	0.534816	2
PK	LUAD	CDK13	0.988395	1
PK	LUAD	CDK1	0.998066	1
PK	LUAD	CDK6	1	2
PK	LUAD	CDKL2	0.810445	2
PK	LUAD	CDKL3	1	1
PK	LUAD	CHEK2	0.340426	1
PK	LUAD	CHKA	0.705996	1
PK	LUAD	CLK2	0.988395	1
PK	LUAD	CSNK1A1	0.59381	1
PK	LUAD	CSNK1E	0.599613	1
PK	LUAD	DAPK1	0.31528	1
PK	LUAD	DDR2	0.460348	1
PK	LUAD	DSTYK	0.411992	1
PK	LUAD	DYRK1A	0.470019	1
PK	LUAD	EEF2K	0.176015	1
PK	LUAD	EIF2AK4	0.309478	1
PK	LUAD	EPHA10	0.77176	1
PK	LUAD	EPHA5	0.955513	1
PK	LUAD	ERBB2	0.998066	1
PK	LUAD	ERBB3	0.73501	1
PK	LUAD	ERBB4	0.990329	1
PK	LUAD	ETNK1	0.479691	1
PK	LUAD	FGFR3	1	1
PK	LUAD	FGGY	0.996132	1
PK	LUAD	FN3KRP	0.918762	1
PK	LUAD	FYN	0.760155	1
PK	LUAD	GK5	0.866538	1
PK	LUAD	GSK3A	0.887814	1
PK	LUAD	GSK3B	0.263056	1
PK	LUAD	HIPK2	0.520309	1
PK	LUAD	HIPK3	0.307544	1
PK	LUAD	HUNK	0.729207	1
PK	LUAD	IKBKB	0.930368	1
PK	LUAD	INSRR	0.999033	2
PK	LUAD	INSR	0.11412	1
PK	LUAD	IP6K1	0.582205	1
PK	LUAD	JAK2	0.980658	1
PK	LUAD	KSR1	0.87911	2
PK	LUAD	LRRK2	0.887814	1
PK	LUAD	LYN	0.628627	1
PK	LUAD	MAGI1	0.282398	1
PK	LUAD	MAP2K4	0.700193	1
PK	LUAD	MAP3K13	0.825919	2
PK	LUAD	MAP3K2	0.982592	1
PK	LUAD	MAP3K5	0.460348	1
PK	LUAD	MAP3K8	0.595745	1
PK	LUAD	MAP4K1	0.980658	1
PK	LUAD	MAP4K3	0.597679	1
PK	LUAD	MAP4K4	0.883946	1
PK	LUAD	MAP4K5	0.808511	1
PK	LUAD	MAPK1	0.910058	2
PK	LUAD	MAPKAPK3	0.82205	1
PK	LUAD	MAPKAPK5	0.585106	2
PK	LUAD	MARK2	0.0367505	1
PK	LUAD	MARK3	0.868472	3
PK	LUAD	MAST2	0.461315	2
PK	LUAD	MAST4	0.388781	1
PK	LUAD	MERTK	0.553191	1
PK	LUAD	MET	0.990329	3
PK	LUAD	MINK1	0.133462	2
PK	LUAD	MNAT1	0.615087	1
PK	LUAD	MST1R	0.816248	1
PK	LUAD	MTOR	0.98646	1
PK	LUAD	MVK	0.0502901	1
PK	LUAD	NDRG1	0.997099	2
PK	LUAD	NLK	0.682785	1
PK	LUAD	NME2	0.405222	2
PK	LUAD	NTRK2	0.982592	1
PK	LUAD	NUMBL	0.965184	1
PK	LUAD	PAK1	0.827853	1
PK	LUAD	PASK	0.481625	1
PK	LUAD	PDGFRA	0.601547	1
PK	LUAD	PDXK	0.162476	1
PK	LUAD	PFKL	0.852998	1
PK	LUAD	PHKB	0.0667311	2
PK	LUAD	PI4KA	0.288201	1
PK	LUAD	PI4KB	0.529981	1
PK	LUAD	PIK3AP1	0.297872	1
PK	LUAD	PIK3CD	0.121857	1
PK	LUAD	PIK3R3	0.909091	1
PK	LUAD	PIP5K1A	0.998066	1
PK	LUAD	PKLR	1	1
PK	LUAD	PRKAA1	0.533849	1
PK	LUAD	PRKAG2	0.992263	1
PK	LUAD	PRKCA	0.49323	2
PK	LUAD	PRKCZ	0.812379	1
PK	LUAD	PRKD1	0.89942	1
PK	LUAD	PRPF4B	0.0831721	1
PK	LUAD	PSKH2	1	1
PK	LUAD	PTK2	0.584139	5
PK	LUAD	PTK7	0.820116	1
PK	LUAD	RET	0.878143	2
PK	LUAD	RFK	0.665377	1
PK	LUAD	RIPK2	0.841393	1
PK	LUAD	ROCK1	0.740812	2
PK	LUAD	ROR1	0.984526	1
PK	LUAD	ROS1	0.970986	10
PK	LUAD	RPS6KA1	0.586074	1
PK	LUAD	RPS6KB1	0.72147	1
PK	LUAD	RPS6KC1	0.59381	3
PK	LUAD	SCYL1	0.658607	2
PK	LUAD	SGK2	0.947776	1
PK	LUAD	SIK3	0.50677	1
PK	LUAD	SLK	0.485493	1
PK	LUAD	SRC	0.032882	1
PK	LUAD	SRPK2	0.257253	1
PK	LUAD	STK10	0.497099	1
PK	LUAD	STK11	0.110251	4
PK	LUAD	STK24	0.690522	1
PK	LUAD	STK38L	0.805609	2
PK	LUAD	STK39	0.767892	1
PK	LUAD	STK3	0.199226	3
PK	LUAD	TAOK1	0.520309	3
PK	LUAD	TBCK	0.0928433	1
PK	LUAD	TEC	0.765957	1
PK	LUAD	TGFBR2	0.642166	1
PK	LUAD	TK2	0.00580271	1
PK	LUAD	TRIB1	0.402321	1
PK	LUAD	TRIM24	0.437137	2
PK	LUAD	TRIM33	0.129594	1
PK	LUAD	TRIO	0.553191	2
PK	LUAD	TRRAP	1	1
PK	LUAD	TTBK2	0.295938	1
PK	LUAD	UCKL1	0.89942	1
PK	LUAD	ULK2	0.566731	2
PK	LUAD	ULK4	0.994197	2
PK	LUAD	WEE1	0.972921	1
PK	LUAD	WNK1	0.475822	2
PK	LUSC	AAK1	0.994012	1
PK	LUSC	ABL1	0.451098	1
PK	LUSC	ABL2	0.423154	1
PK	LUSC	ACTR2	0.700599	1
PK	LUSC	ACVR2A	0.0499002	1
PK	LUSC	AK1	0.526946	1
PK	LUSC	AK5	0.96008	1
PK	LUSC	ATR	0.904192	2
PK	LUSC	BCR	0.58982	2
PK	LUSC	BMP2K	0.011976	1
PK	LUSC	BMPR2	0.613772	2
PK	LUSC	BUB1B	0.901198	2
PK	LUSC	CAMK1D	0.499002	1
PK	LUSC	CAMK2B	0.798403	1
PK	LUSC	CAMK2D	0.646707	1
PK	LUSC	CAMKK1	0.447106	1
PK	LUSC	CDC42BPB	0.165669	1
PK	LUSC	CDK11B	0.999002	2
PK	LUSC	CDK13	0.281437	1
PK	LUSC	CDK14	0.963074	2
PK	LUSC	CDK16	0.97006	1
PK	LUSC	CDK19	0.285429	1
PK	LUSC	CHEK2	0.962076	1
PK	LUSC	CHKA	0.630739	1
PK	LUSC	CIT	0.99002	2
PK	LUSC	CKS1B	0.227545	1
PK	LUSC	CMPK1	0.233533	1
PK	LUSC	CSNK1A1	0.704591	1
PK	LUSC	CSNK1D	0.0239521	1
PK	LUSC	CSNK1G1	0.215569	1
PK	LUSC	DAPK2	0.948104	1
PK	LUSC	DGKD	0.984032	1
PK	LUSC	DGKE	0.590818	1
PK	LUSC	DGKH	0.481038	1
PK	LUSC	DGUOK	0.714571	1
PK	LUSC	DYRK4	0.974052	1
PK	LUSC	EEF2K	0.0379242	1
PK	LUSC	EGFR	0.986028	2
PK	LUSC	EIF2AK4	0.47505	1
PK	LUSC	EPHA1	0.0778443	1
PK	LUSC	EPHA4	0.459082	1
PK	LUSC	EPHA5	0.97006	1
PK	LUSC	EPHA7	0.858283	1
PK	LUSC	ERBB2	0.994012	5
PK	LUSC	ETNK1	0.546906	1
PK	LUSC	FGFR1	0.89022	2
PK	LUSC	FGFR2	0.257485	3
PK	LUSC	FGFR3	0.944112	7
PK	LUSC	FGGY	0.988024	3
PK	LUSC	FGR	0.98004	1
PK	LUSC	FLT3LG	0.387226	1
PK	LUSC	GNE	0.800399	1
PK	LUSC	GRK4	0.942116	1
PK	LUSC	GRK7	0.988024	3
PK	LUSC	GSK3A	0.403194	1
PK	LUSC	HCK	0.906188	1
PK	LUSC	HIPK2	0.846307	1
PK	LUSC	HIPK3	0.708583	1
PK	LUSC	IRAK2	0.968064	1
PK	LUSC	KALRN	0.788423	4
PK	LUSC	KIT	0.982036	1
PK	LUSC	KSR1	0.103792	1
PK	LUSC	LATS1	0.812375	1
PK	LUSC	LIMK2	0.0798403	1
PK	LUSC	LMTK2	0.810379	3
PK	LUSC	LYN	0.964072	1
PK	LUSC	MAGI2	0.0339321	1
PK	LUSC	MAP3K10	1	2
PK	LUSC	MAP3K13	1	1
PK	LUSC	MAP3K3	0.558882	1
PK	LUSC	MAP3K4	0.912176	1
PK	LUSC	MAP3K5	0.926148	3
PK	LUSC	MAP4K5	0.858283	2
PK	LUSC	MAPK10	0.722555	1
PK	LUSC	MAPK11	0.487026	1
PK	LUSC	MAPK14	0.898204	1
PK	LUSC	MAPK1	0.902196	1
PK	LUSC	MAPK8	0.00998004	1
PK	LUSC	MARK2	0.451098	1
PK	LUSC	MARK3	0.478044	6
PK	LUSC	MERTK	0.97006	1
PK	LUSC	MLKL	0.958084	1
PK	LUSC	MNAT1	0.506986	4
PK	LUSC	MYT1	0.97006	1
PK	LUSC	NADK	0.783433	2
PK	LUSC	NEK7	0.0798403	3
PK	LUSC	NME1	0.704591	1
PK	LUSC	NME4	0.886228	1
PK	LUSC	OXSR1	0.361277	2
PK	LUSC	PAK1	0.557884	2
PK	LUSC	PAK2	0.651697	4
PK	LUSC	PAK4	0.966068	1
PK	LUSC	PANK3	0.147705	1
PK	LUSC	PANK4	0.988024	1
PK	LUSC	PDXK	0.735529	2
PK	LUSC	PHKA2	0.896208	1
PK	LUSC	PI4KA	0.99002	3
PK	LUSC	PIK3AP1	0.680639	1
PK	LUSC	PIK3C3	0.958084	1
PK	LUSC	PIK3CA	0.972056	1
PK	LUSC	PIK3CB	0.680639	1
PK	LUSC	PIK3R1	0.768463	1
PK	LUSC	PIKFYVE	0.213573	1
PK	LUSC	PIP4K2A	0.311377	1
PK	LUSC	PIP5K1A	0.132735	2
PK	LUSC	PKN1	0.942116	1
PK	LUSC	PRKACA	0.834331	1
PK	LUSC	PRKAG1	0.377246	1
PK	LUSC	PRKCA	0.958084	3
PK	LUSC	PRKCB	0.984032	1
PK	LUSC	PRKDC	0.572854	1
PK	LUSC	PRKRA	0.600798	1
PK	LUSC	PTK2	0.399202	1
PK	LUSC	ROCK1	0.323353	5
PK	LUSC	RPS6KA3	0.0658683	1
PK	LUSC	RYK	0.710579	1
PK	LUSC	SCYL3	0.926148	1
PK	LUSC	SIK2	0.956088	1
PK	LUSC	SMG1	0.0898204	1
PK	LUSC	SRPK1	0.0998004	1
PK	LUSC	SRPK2	0.918164	1
PK	LUSC	STK24	0.0618762	1
PK	LUSC	STK32B	0.0598802	1
PK	LUSC	STK38L	0.934132	2
PK	LUSC	STK39	0.548902	1
PK	LUSC	STK3	0.342315	2
PK	LUSC	STRADA	0.317365	1
PK	LUSC	TAOK3	0.169661	1
PK	LUSC	TBCK	0.856287	1
PK	LUSC	TEC	0.367265	1
PK	LUSC	TLK1	0.876248	1
PK	LUSC	TNIK	0.596806	1
PK	LUSC	TRIM28	0.389222	1
PK	LUSC	TRIM33	0.91018	1
PK	LUSC	TRIO	0.874251	1
PK	LUSC	ULK1	0.207585	2
PK	LUSC	ULK2	0.61477	3
PK	LUSC	VRK1	0.251497	1
PK	LUSC	VRK3	0.928144	1
PK	LUSC	WEE1	0.620758	1
PK	LUSC	WNK2	0.878244	2
PK	LUSC	YES1	0.586826	2
PK	LUSC	ZAP70	0.738523	1
PK	MESO	AKT3	0.218391	1
PK	MESO	ALPK1	0.402299	1
PK	MESO	CDK14	0.609195	1
PK	MESO	CHEK2	0.988506	1
PK	MESO	CKS1B	0.333333	1
PK	MESO	DDR1	0.275862	1
PK	MESO	FASTKD3	0.931034	1
PK	MESO	HIPK3	0.793103	2
PK	MESO	HK1	0.597701	1
PK	MESO	MAP2K4	0.0344828	1
PK	MESO	PLK2	0.563218	1
PK	MESO	PRKAG2	0.908046	1
PK	MESO	PRKG2	0.965517	1
PK	MESO	RIOK3	0.178161	2
PK	MESO	STK33	0.666667	1
PK	MESO	STK39	0.287356	1
PK	OV	AAK1	0.967427	1
PK	OV	ACVR1	0.493485	2
PK	OV	ADCK5	0.208469	1
PK	OV	ADK	0.700326	1
PK	OV	AK2	0.667752	1
PK	OV	AKT2	0.872964	2
PK	OV	ATM	0.973941	1
PK	OV	AURKA	0.908795	1
PK	OV	BRAF	0.934853	1
PK	OV	BRD4	0.90228	1
PK	OV	BRDT	0.993485	1
PK	OV	BRSK1	0.859935	2
PK	OV	BUB1B	0.589577	1
PK	OV	CAMK1D	0.843648	3
PK	OV	CAMKK2	0.175896	1
PK	OV	CDC42BPB	0.0977199	1
PK	OV	CDK12	0.433225	3
PK	OV	CDK13	0.26873	2
PK	OV	CSNK1A1	0.478827	1
PK	OV	CSNK2A1	0.615635	1
PK	OV	DSTYK	0.700326	1
PK	OV	DYRK1A	0.674267	1
PK	OV	EPHA2	0.114007	1
PK	OV	EPHB2	0.785016	1
PK	OV	ERBB2	0.641694	2
PK	OV	ERBB3	0.905537	1
PK	OV	ERBB4	0.882736	1
PK	OV	ETNK1	0.86645	1
PK	OV	FASTKD5	0.52443	1
PK	OV	FGFR1	0.18241	1
PK	OV	FGFR2	0.801303	1
PK	OV	FGFR3	0.472313	1
PK	OV	FGGY	0.363192	2
PK	OV	FGR	0.786645	2
PK	OV	FN3K	0.596091	2
PK	OV	GRK1	1	1
PK	OV	GRK6	0.921824	1
PK	OV	HCK	0.990228	1
PK	OV	HIPK2	0.530945	1
PK	OV	HK2	0.599349	1
PK	OV	HSPB8	0.429967	1
PK	OV	ILK	0.788274	1
PK	OV	INSR	0.770358	4
PK	OV	IPPK	0.986971	1
PK	OV	ITPK1	0.0325733	1
PK	OV	JAK1	0.276873	1
PK	OV	LATS1	0.553746	1
PK	OV	LCK	0.983713	1
PK	OV	LRRK1	0.700326	1
PK	OV	LYN	0.723127	1
PK	OV	MAGI3	0.387622	1
PK	OV	MAP2K1	0.957655	1
PK	OV	MAP2K2	0.666124	2
PK	OV	MAP2K4	0.00977199	1
PK	OV	MAP3K12	0.65798	1
PK	OV	MAP3K14	0.807818	1
PK	OV	MAP3K15	1	1
PK	OV	MAP4K4	0.618893	1
PK	OV	MAP4K5	0.127036	1
PK	OV	MAPK1	0.00325733	1
PK	OV	MAPK9	0.960912	2
PK	OV	MAPKAPK2	0.192182	1
PK	OV	MAPKAPK5	0.42671	1
PK	OV	MARK2	0.208469	3
PK	OV	MARK3	0.286645	3
PK	OV	MAST1	0.726384	3
PK	OV	MAST2	0.472313	2
PK	OV	MAST3	0.962541	2
PK	OV	MAST4	0.596091	1
PK	OV	MERTK	0.729642	1
PK	OV	MKNK2	0.247557	1
PK	OV	MYO3B	0.952769	2
PK	OV	NADK	0.550489	1
PK	OV	NEK6	0.81759	1
PK	OV	NEK9	0.700326	1
PK	OV	NUAK2	0.811075	1
PK	OV	NUMBL	0.921824	1
PK	OV	PAK1	0.871336	4
PK	OV	PAK2	0.228013	2
PK	OV	PAK4	0.931596	1
PK	OV	PANK2	0.995114	2
PK	OV	PFKFB2	0.14658	1
PK	OV	PGK1	0.205212	1
PK	OV	PI4KB	0.762215	1
PK	OV	PIK3C2B	0.938111	2
PK	OV	PIK3CD	0.977199	1
PK	OV	PIK3R3	0.752443	1
PK	OV	PIP4K2B	0.996743	1
PK	OV	PKDCC	0.964169	1
PK	OV	PKN1	0.843648	1
PK	OV	PMVK	0.403909	1
PK	OV	PRKAG2	0.7443	2
PK	OV	PRKAR1B	0.247557	1
PK	OV	PRKAR2A	0.732899	1
PK	OV	PRKCB	0.703583	1
PK	OV	PRKCD	0.459283	1
PK	OV	PRKCH	0.90228	1
PK	OV	PRKCI	0.599349	1
PK	OV	PRKD2	0.892508	1
PK	OV	PTK2	0.537459	2
PK	OV	PTK7	0.254072	1
PK	OV	PXK	0.996743	1
PK	OV	RBKS	0.677524	1
PK	OV	RET	0.716612	1
PK	OV	RIOK2	1	1
PK	OV	RIPK1	0.993485	1
PK	OV	ROCK2	0.159609	2
PK	OV	SGK3	0.628664	1
PK	OV	SMG1	0.234528	1
PK	OV	SPEG	0.954397	1
PK	OV	SRPK2	0.420195	3
PK	OV	STK32A	0.990228	1
PK	OV	STK36	0.514658	1
PK	OV	STK3	1	1
PK	OV	TAOK1	0.397394	1
PK	OV	TK1	0.993485	1
PK	OV	TLK1	0.815961	2
PK	OV	TNNI3K	1	1
PK	OV	TTBK2	0.557003	1
PK	OV	UCK2	0.693811	1
PK	OV	ULK1	0.889251	1
PK	OV	WNK1	0.885993	1
PK	OV	WNK2	0.100977	1
PK	PAAD	AKT2	0.240223	1
PK	PAAD	AXL	0.497207	1
PK	PAAD	BRAF	0.307263	1
PK	PAAD	CDK12	0.273743	1
PK	PAAD	CSNK1E	0.893855	1
PK	PAAD	CSNK1G3	0.564246	1
PK	PAAD	DYRK2	0.402235	1
PK	PAAD	ERBB2	0.986034	2
PK	PAAD	IKBKB	0.49162	1
PK	PAAD	MAP3K5	0.346369	1
PK	PAAD	NME2	0.804469	1
PK	PAAD	NTRK1	1	1
PK	PAAD	NTRK3	1	1
PK	PAAD	PAK4	1	1
PK	PAAD	ROCK1	0.432961	4
PK	PAAD	STK11	0.687151	1
PK	PAAD	STYK1	0.0782123	1
PK	PAAD	TEX14	0.960894	1
PK	PAAD	TRPM7	0.687151	1
PK	PAAD	TYK2	0.231844	2
PK	PCPG	CDK12	0.63587	1
PK	PCPG	DCAKD	0.0380435	1
PK	PCPG	FGGY	0.440217	1
PK	PCPG	GSK3B	0.559783	1
PK	PCPG	ITPK1	0.820652	1
PK	PCPG	ITPKB	0.809783	1
PK	PCPG	MAP3K5	0.815217	2
PK	PCPG	MAST2	0.0108696	1
PK	PCPG	PIK3R1	0.875	1
PK	PCPG	PKDCC	0.820652	1
PK	PCPG	TRIM33	0.744565	1
PK	PCPG	WNK2	0.668478	1
PK	PRAD	AAK1	0.825301	1
PK	PRAD	AATK	0.97992	1
PK	PRAD	ACTR2	0.0983936	3
PK	PRAD	ACVR2A	0.174699	1
PK	PRAD	ADK	0.0843373	1
PK	PRAD	AGK	0.221888	2
PK	PRAD	AK5	0.98996	1
PK	PRAD	AKT3	0.650602	3
PK	PRAD	ATM	0.427711	2
PK	PRAD	ATR	0.592369	2
PK	PRAD	AXL	1	1
PK	PRAD	BCR	0.863454	1
PK	PRAD	BMPR1A	0.264056	2
PK	PRAD	BMPR1B	0.606426	1
PK	PRAD	BMPR2	0.232932	1
PK	PRAD	BRAF	0.88253	2
PK	PRAD	BRD2	0.995984	1
PK	PRAD	BRD4	0.196787	1
PK	PRAD	BUB1B	0.96988	1
PK	PRAD	CAMK1D	0.921687	1
PK	PRAD	CAMK2G	0.100402	1
PK	PRAD	CAMKK2	0.883534	4
PK	PRAD	CASK	0.809237	1
PK	PRAD	CDK12	0.205823	2
PK	PRAD	CDK14	0.838353	4
PK	PRAD	CDK18	0.963855	1
PK	PRAD	CDK19	0.807229	1
PK	PRAD	CDK7	0.246988	2
PK	PRAD	CERK	0.751004	1
PK	PRAD	CKB	0.504016	1
PK	PRAD	CLK2	0.795181	1
PK	PRAD	CSNK1G1	0.953815	1
PK	PRAD	DCLK1	0.319277	1
PK	PRAD	DCLK2	1	1
PK	PRAD	DGKA	0.785141	1
PK	PRAD	DGKB	1	1
PK	PRAD	DGKG	0.0873494	2
PK	PRAD	DYRK1A	0.242972	1
PK	PRAD	EIF2AK1	0.614458	1
PK	PRAD	EIF2AK3	0.696787	1
PK	PRAD	EIF2AK4	0.562249	1
PK	PRAD	EPHA1	0.74498	1
PK	PRAD	EPHA6	0.819277	3
PK	PRAD	EPHA7	0.242972	1
PK	PRAD	FGFR3	1	1
PK	PRAD	FGGY	0.709839	2
PK	PRAD	FLT3LG	0.957831	1
PK	PRAD	GAK	1	2
PK	PRAD	GCK	0.997992	1
PK	PRAD	GSK3A	0.0120482	1
PK	PRAD	GSK3B	0.193775	8
PK	PRAD	HIPK2	0.577309	2
PK	PRAD	HK1	0.00803213	1
PK	PRAD	IP6K1	0.329317	1
PK	PRAD	IPPK	0.991968	1
PK	PRAD	IRAK4	1	1
PK	PRAD	JAK1	0.0983936	1
PK	PRAD	KALRN	0.136546	2
PK	PRAD	MAGI1	0.309237	1
PK	PRAD	MAK	0.803213	2
PK	PRAD	MAP2K5	0.393574	1
PK	PRAD	MAP3K10	0.124498	1
PK	PRAD	MAP3K5	0.911647	2
PK	PRAD	MAP4K3	0.359438	3
PK	PRAD	MAP4K4	0.124498	1
PK	PRAD	MAPK10	0.0542169	1
PK	PRAD	MAPK12	0.789157	1
PK	PRAD	MAPK1	0.0763052	1
PK	PRAD	MAPK8	0.104418	1
PK	PRAD	MAPK9	0.0702811	1
PK	PRAD	MARK1	0.817269	1
PK	PRAD	MAST2	0.273092	2
PK	PRAD	MINK1	0.682731	2
PK	PRAD	MNAT1	0.0240964	1
PK	PRAD	MYLK	0.5251	2
PK	PRAD	NDRG1	0.506024	5
PK	PRAD	NEK1	0.945783	1
PK	PRAD	NEK4	0.712851	1
PK	PRAD	NEK7	0.104418	1
PK	PRAD	NRBP1	0.688755	1
PK	PRAD	PAK1	0.89759	1
PK	PRAD	PAK2	0.983936	1
PK	PRAD	PANK2	0.0401606	1
PK	PRAD	PDK3	0.640562	1
PK	PRAD	PHKA1	0.795181	1
PK	PRAD	PHKA2	0.813253	1
PK	PRAD	PI4K2A	0.61245	1
PK	PRAD	PI4KA	0.25502	1
PK	PRAD	PIK3CA	1	1
PK	PRAD	PIK3CB	0.983936	1
PK	PRAD	PIK3R1	0.757028	1
PK	PRAD	PIK3R3	0.666667	2
PK	PRAD	PIP5K1A	0.395582	1
PK	PRAD	PKMYT1	0.967871	1
PK	PRAD	PRKAG2	0.985944	1
PK	PRAD	PRKAR2B	0.855422	1
PK	PRAD	PRKCE	0.158635	1
PK	PRAD	PRKCH	0.869478	1
PK	PRAD	PRKCI	1	1
PK	PRAD	PRKD2	0.985944	2
PK	PRAD	PRKD3	0.00803213	1
PK	PRAD	PRKDC	0.168675	1
PK	PRAD	PRKRA	0.00803213	1
PK	PRAD	PTK7	0.383534	2
PK	PRAD	RAF1	0.108434	5
PK	PRAD	RIOK1	0.173695	2
PK	PRAD	RIOK3	0.00401606	1
PK	PRAD	RIPK1	0.692771	1
PK	PRAD	ROCK1	0.214859	1
PK	PRAD	ROCK2	0.883534	1
PK	PRAD	ROR2	0.698795	1
PK	PRAD	RPS6KC1	0.995984	1
PK	PRAD	RYK	0.720884	2
PK	PRAD	SCYL2	0.588353	1
PK	PRAD	SCYL3	0.0883534	1
PK	PRAD	SIK2	0.242972	1
PK	PRAD	SIK3	0.909639	1
PK	PRAD	SLK	0.73494	1
PK	PRAD	SMG1	0.634538	1
PK	PRAD	SRPK2	0.851406	3
PK	PRAD	STK38	0.781124	1
PK	PRAD	STK39	0.00200803	1
PK	PRAD	TAOK1	0.51004	1
PK	PRAD	TAOK3	0.0843373	1
PK	PRAD	TBCK	0.409639	1
PK	PRAD	TESK1	0.0502008	1
[truncated: 1,212 more rows]

## Sheet: Tumor suppressor
Tumor suppressor genes affected by fusions and mutations. Related to Figure 2: We report the count of samples affected by fusions and mutations in tumor suppressor genes by cancer type. Samples included in this table come from the intersection of samples with fusion information and samples with mutations called in the MC3 MAF.
gene	cancer_type	n_samples	with_mutations	with_fusions
ACVR1B	ACC	79	0	0
ACVR1B	BLCA	406	3	0
ACVR1B	BRCA	1017	14	2
ACVR1B	CESC	285	7	0
ACVR1B	CHOL	36	1	0
ACVR1B	COAD	270	13	0
ACVR1B	DLBC	37	0	0
ACVR1B	ESCA	182	5	0
ACVR1B	GBM	144	0	0
ACVR1B	HNSC	492	7	0
ACVR1B	KICH	66	1	0
ACVR1B	KIRC	364	4	0
ACVR1B	KIRP	272	1	0
ACVR1B	LAML	121	2	0
ACVR1B	LGG	509	3	0
ACVR1B	LIHC	357	2	1
ACVR1B	LUAD	510	13	1
ACVR1B	LUSC	482	12	0
ACVR1B	MESO	82	0	0
ACVR1B	OV	281	3	0
ACVR1B	PAAD	170	2	0
ACVR1B	PCPG	179	0	0
ACVR1B	PRAD	496	2	0
ACVR1B	READ	91	2	0
ACVR1B	SARC	234	3	0
ACVR1B	SKCM	464	18	0
ACVR1B	STAD	319	8	1
ACVR1B	TGCT	145	0	0
ACVR1B	THCA	489	1	0
ACVR1B	THYM	119	1	0
ACVR1B	UCEC	173	19	1
ACVR1B	UCS	57	1	0
ACVR1B	UVM	80	0	0
ACVR2A	ACC	79	0	0
ACVR2A	BLCA	406	3	0
ACVR2A	BRCA	1017	14	1
ACVR2A	CESC	285	10	0
ACVR2A	CHOL	36	1	0
ACVR2A	COAD	270	22	0
ACVR2A	DLBC	37	0	0
ACVR2A	ESCA	182	5	0
ACVR2A	GBM	144	1	0
ACVR2A	HNSC	492	2	1
ACVR2A	KICH	66	0	0
ACVR2A	KIRC	364	2	0
ACVR2A	KIRP	272	5	0
ACVR2A	LAML	121	1	0
ACVR2A	LGG	509	2	0
ACVR2A	LIHC	357	12	0
ACVR2A	LUAD	510	7	0
ACVR2A	LUSC	482	7	1
ACVR2A	MESO	82	0	0
ACVR2A	OV	281	1	0
ACVR2A	PAAD	170	2	0
ACVR2A	PCPG	179	0	0
ACVR2A	PRAD	496	2	1
ACVR2A	READ	91	3	0
ACVR2A	SARC	234	0	2
ACVR2A	SKCM	464	16	0
ACVR2A	STAD	319	35	0
ACVR2A	TGCT	145	1	0
ACVR2A	THCA	489	1	0
ACVR2A	THYM	119	1	0
ACVR2A	UCEC	173	31	1
ACVR2A	UCS	57	0	0
ACVR2A	UVM	80	0	0
ALB	ACC	79	0	0
ALB	BLCA	406	12	0
ALB	BRCA	1017	5	0
ALB	CESC	285	2	0
ALB	CHOL	36	3	0
ALB	COAD	270	6	0
ALB	DLBC	37	0	0
ALB	ESCA	182	1	0
ALB	GBM	144	2	0
ALB	HNSC	492	10	0
ALB	KICH	66	0	0
ALB	KIRC	364	4	0
ALB	KIRP	272	1	0
ALB	LAML	121	0	0
ALB	LGG	509	2	0
ALB	LIHC	357	46	0
ALB	LUAD	510	13	0
ALB	LUSC	482	12	0
ALB	MESO	82	0	0
ALB	OV	281	5	0
ALB	PAAD	170	1	0
ALB	PCPG	179	0	0
ALB	PRAD	496	0	0
ALB	READ	91	3	0
ALB	SARC	234	3	0
ALB	SKCM	464	55	0
ALB	STAD	319	2	0
ALB	TGCT	145	0	0
ALB	THCA	489	1	0
ALB	THYM	119	0	0
ALB	UCEC	173	17	0
ALB	UCS	57	1	0
ALB	UVM	80	0	0
APC	ACC	79	2	1
APC	BLCA	406	27	0
APC	BRCA	1017	21	0
APC	CESC	285	13	0
APC	CHOL	36	1	0
APC	COAD	270	207	0
APC	DLBC	37	1	0
APC	ESCA	182	10	0
APC	GBM	144	3	0
APC	HNSC	492	24	0
APC	KICH	66	0	0
APC	KIRC	364	6	0
APC	KIRP	272	4	0
APC	LAML	121	3	0
APC	LGG	509	2	0
APC	LIHC	357	14	0
APC	LUAD	510	28	0
APC	LUSC	482	31	0
APC	MESO	82	0	0
APC	OV	281	11	0
APC	PAAD	170	4	0
APC	PCPG	179	1	0
APC	PRAD	496	12	2
APC	READ	91	78	0
APC	SARC	234	7	0
APC	SKCM	464	76	2
APC	STAD	319	39	1
APC	TGCT	145	1	0
APC	THCA	489	3	1
APC	THYM	119	0	0
APC	UCEC	173	20	0
APC	UCS	57	1	0
APC	UVM	80	2	0
APOB	ACC	79	6	0
APOB	BLCA	406	44	0
APOB	BRCA	1017	45	0
APOB	CESC	285	24	0
APOB	CHOL	36	3	0
APOB	COAD	270	38	0
APOB	DLBC	37	2	0
APOB	ESCA	182	21	0
APOB	GBM	144	9	0
APOB	HNSC	492	53	0
APOB	KICH	66	0	0
APOB	KIRC	364	9	0
APOB	KIRP	272	6	0
APOB	LAML	121	3	0
APOB	LGG	509	23	0
APOB	LIHC	357	39	1
APOB	LUAD	510	107	0
APOB	LUSC	482	98	0
APOB	MESO	82	0	0
APOB	OV	281	21	0
APOB	PAAD	170	8	0
APOB	PCPG	179	1	0
APOB	PRAD	496	12	0
APOB	READ	91	9	0
APOB	SARC	234	15	0
APOB	SKCM	464	188	0
APOB	STAD	319	54	0
APOB	TGCT	145	2	0
APOB	THCA	489	4	0
APOB	THYM	119	3	0
APOB	UCEC	173	35	0
APOB	UCS	57	3	0
APOB	UVM	80	0	0
ARID1A	ACC	79	1	0
ARID1A	BLCA	406	109	2
ARID1A	BRCA	1017	44	4
ARID1A	CESC	285	23	1
ARID1A	CHOL	36	4	0
ARID1A	COAD	270	38	0
ARID1A	DLBC	37	4	0
ARID1A	ESCA	182	15	1
ARID1A	GBM	144	2	1
ARID1A	HNSC	492	25	0
ARID1A	KICH	66	0	0
ARID1A	KIRC	364	14	0
ARID1A	KIRP	272	16	0
ARID1A	LAML	121	1	0
ARID1A	LGG	509	22	0
ARID1A	LIHC	357	32	2
ARID1A	LUAD	510	34	0
ARID1A	LUSC	482	38	3
ARID1A	MESO	82	1	0
ARID1A	OV	281	2	1
ARID1A	PAAD	170	8	1
ARID1A	PCPG	179	0	0
ARID1A	PRAD	496	6	1
ARID1A	READ	91	5	0
ARID1A	SARC	234	4	0
ARID1A	SKCM	464	54	2
ARID1A	STAD	319	77	1
ARID1A	TGCT	145	1	0
ARID1A	THCA	489	1	0
ARID1A	THYM	119	2	0
ARID1A	UCEC	173	65	0
ARID1A	UCS	57	7	0
ARID1A	UVM	80	0	0
ARID2	ACC	79	0	0
ARID2	BLCA	406	37	1
ARID2	BRCA	1017	19	2
ARID2	CESC	285	14	0
ARID2	CHOL	36	0	0
ARID2	COAD	270	21	0
ARID2	DLBC	37	1	0
ARID2	ESCA	182	3	0
ARID2	GBM	144	0	0
ARID2	HNSC	492	23	0
ARID2	KICH	66	0	0
ARID2	KIRC	364	4	0
ARID2	KIRP	272	6	0
ARID2	LAML	121	0	0
ARID2	LGG	509	12	0
ARID2	LIHC	357	20	0
ARID2	LUAD	510	32	0
ARID2	LUSC	482	29	1
ARID2	MESO	82	3	0
ARID2	OV	281	6	0
ARID2	PAAD	170	3	0
ARID2	PCPG	179	1	0
ARID2	PRAD	496	10	0
ARID2	READ	91	3	0
ARID2	SARC	234	8	1
ARID2	SKCM	464	85	1
ARID2	STAD	319	27	0
ARID2	TGCT	145	0	0
ARID2	THCA	489	3	0
ARID2	THYM	119	1	0
ARID2	UCEC	173	30	0
ARID2	UCS	57	1	0
ARID2	UVM	80	0	0
ARID5B	ACC	79	1	0
ARID5B	BLCA	406	13	0
ARID5B	BRCA	1017	10	1
ARID5B	CESC	285	8	0
ARID5B	CHOL	36	0	0
ARID5B	COAD	270	11	0
ARID5B	DLBC	37	3	0
ARID5B	ESCA	182	6	0
ARID5B	GBM	144	2	0
ARID5B	HNSC	492	14	0
ARID5B	KICH	66	2	0
ARID5B	KIRC	364	2	0
ARID5B	KIRP	272	5	0
ARID5B	LAML	121	0	0
ARID5B	LGG	509	2	0
ARID5B	LIHC	357	7	0
ARID5B	LUAD	510	7	0
ARID5B	LUSC	482	16	0
ARID5B	MESO	82	2	0
ARID5B	OV	281	4	0
ARID5B	PAAD	170	1	0
ARID5B	PCPG	179	0	0
ARID5B	PRAD	496	4	1
ARID5B	READ	91	5	0
ARID5B	SARC	234	4	0
ARID5B	SKCM	464	38	0
ARID5B	STAD	319	14	0
ARID5B	TGCT	145	1	0
ARID5B	THCA	489	0	0
ARID5B	THYM	119	0	0
ARID5B	UCEC	173	31	0
ARID5B	UCS	57	0	0
ARID5B	UVM	80	0	0
ASXL1	ACC	79	0	0
ASXL1	BLCA	406	27	0
ASXL1	BRCA	1017	18	3
ASXL1	CESC	285	10	2
ASXL1	CHOL	36	0	0
ASXL1	COAD	270	25	0
ASXL1	DLBC	37	1	0
ASXL1	ESCA	182	11	1
ASXL1	GBM	144	4	0
ASXL1	HNSC	492	19	1
ASXL1	KICH	66	0	0
ASXL1	KIRC	364	5	0
ASXL1	KIRP	272	2	0
ASXL1	LAML	121	5	0
ASXL1	LGG	509	2	0
ASXL1	LIHC	357	9	0
ASXL1	LUAD	510	17	1
ASXL1	LUSC	482	25	0
ASXL1	MESO	82	2	0
ASXL1	OV	281	2	1
ASXL1	PAAD	170	1	0
ASXL1	PCPG	179	0	0
ASXL1	PRAD	496	3	0
ASXL1	READ	91	7	0
ASXL1	SARC	234	3	1
ASXL1	SKCM	464	25	0
ASXL1	STAD	319	22	0
ASXL1	TGCT	145	1	0
ASXL1	THCA	489	2	0
ASXL1	THYM	119	0	0
ASXL1	UCEC	173	19	0
ASXL1	UCS	57	0	1
ASXL1	UVM	80	0	0
ASXL2	ACC	79	0	1
ASXL2	BLCA	406	36	0
ASXL2	BRCA	1017	19	2
ASXL2	CESC	285	11	0
ASXL2	CHOL	36	0	0
ASXL2	COAD	270	15	0
ASXL2	DLBC	37	1	0
ASXL2	ESCA	182	7	2
ASXL2	GBM	144	1	0
ASXL2	HNSC	492	9	0
ASXL2	KICH	66	0	0
ASXL2	KIRC	364	6	0
ASXL2	KIRP	272	2	0
ASXL2	LAML	121	2	0
ASXL2	LGG	509	2	0
ASXL2	LIHC	357	6	0
ASXL2	LUAD	510	16	1
ASXL2	LUSC	482	25	1
ASXL2	MESO	82	0	0
ASXL2	OV	281	5	0
ASXL2	PAAD	170	1	0
ASXL2	PCPG	179	0	0
ASXL2	PRAD	496	4	2
ASXL2	READ	91	3	0
ASXL2	SARC	234	4	0
ASXL2	SKCM	464	39	0
ASXL2	STAD	319	13	0
ASXL2	TGCT	145	1	0
ASXL2	THCA	489	2	0
ASXL2	THYM	119	0	0
ASXL2	UCEC	173	18	2
ASXL2	UCS	57	2	0
ASXL2	UVM	80	0	0
ATF7IP	ACC	79	1	0
ATF7IP	BLCA	406	15	1
ATF7IP	BRCA	1017	10	1
ATF7IP	CESC	285	9	0
ATF7IP	CHOL	36	1	0
ATF7IP	COAD	270	4	1
ATF7IP	DLBC	37	1	0
ATF7IP	ESCA	182	7	0
ATF7IP	GBM	144	2	0
ATF7IP	HNSC	492	9	0
ATF7IP	KICH	66	1	0
ATF7IP	KIRC	364	5	0
ATF7IP	KIRP	272	4	0
ATF7IP	LAML	121	3	0
ATF7IP	LGG	509	3	1
ATF7IP	LIHC	357	6	0
ATF7IP	LUAD	510	20	0
ATF7IP	LUSC	482	25	0
ATF7IP	MESO	82	0	0
ATF7IP	OV	281	2	0
ATF7IP	PAAD	170	1	0
ATF7IP	PCPG	179	1	0
ATF7IP	PRAD	496	5	3
ATF7IP	READ	91	2	0
ATF7IP	SARC	234	1	1
ATF7IP	SKCM	464	41	0
ATF7IP	STAD	319	14	0
ATF7IP	TGCT	145	0	0
ATF7IP	THCA	489	0	0
ATF7IP	THYM	119	0	0
ATF7IP	UCEC	173	14	0
ATF7IP	UCS	57	0	0
ATF7IP	UVM	80	1	0
ATM	ACC	79	4	0
ATM	BLCA	406	60	0
ATM	BRCA	1017	33	1
ATM	CESC	285	13	0
ATM	CHOL	36	1	0
ATM	COAD	270	37	0
ATM	DLBC	37	2	0
ATM	ESCA	182	10	0
ATM	GBM	144	2	0
ATM	HNSC	492	19	0
ATM	KICH	66	2	0
ATM	KIRC	364	15	0
ATM	KIRP	272	7	0
ATM	LAML	121	1	0
ATM	LGG	509	5	0
ATM	LIHC	357	14	0
ATM	LUAD	510	44	1
ATM	LUSC	482	34	0
ATM	MESO	82	1	0
ATM	OV	281	6	1
ATM	PAAD	170	7	0
ATM	PCPG	179	1	0
ATM	PRAD	496	21	2
ATM	READ	91	11	0
ATM	SARC	234	9	0
ATM	SKCM	464	61	0
ATM	STAD	319	37	0
ATM	TGCT	145	1	0
ATM	THCA	489	6	0
ATM	THYM	119	0	0
ATM	UCEC	173	30	1
ATM	UCS	57	2	0
ATM	UVM	80	0	0
ATRX	ACC	79	4	0
ATRX	BLCA	406	23	0
ATRX	BRCA	1017	29	0
ATRX	CESC	285	24	0
ATRX	CHOL	36	0	0
ATRX	COAD	270	23	0
ATRX	DLBC	37	1	0
ATRX	ESCA	182	2	0
ATRX	GBM	144	10	0
ATRX	HNSC	492	25	0
ATRX	KICH	66	1	0
ATRX	KIRC	364	9	0
ATRX	KIRP	272	1	0
ATRX	LAML	121	0	0
ATRX	LGG	509	196	2
ATRX	LIHC	357	10	0
ATRX	LUAD	510	44	0
ATRX	LUSC	482	29	1
ATRX	MESO	82	1	1
ATRX	OV	281	13	0
ATRX	PAAD	170	5	0
ATRX	PCPG	179	4	0
ATRX	PRAD	496	4	0
ATRX	READ	91	6	0
ATRX	SARC	234	38	4
ATRX	SKCM	464	48	0
ATRX	STAD	319	22	0
ATRX	TGCT	145	0	0
ATRX	THCA	489	2	0
ATRX	THYM	119	2	0
ATRX	UCEC	173	33	0
ATRX	UCS	57	2	0
ATRX	UVM	80	0	0
ATR	ACC	79	1	0
ATR	BLCA	406	37	0
ATR	BRCA	1017	18	1
ATR	CESC	285	13	0
ATR	CHOL	36	1	0
ATR	COAD	270	16	0
ATR	DLBC	37	2	0
ATR	ESCA	182	8	0
ATR	GBM	144	5	1
ATR	HNSC	492	25	0
ATR	KICH	66	1	0
ATR	KIRC	364	5	0
ATR	KIRP	272	5	0
ATR	LAML	121	1	0
ATR	LGG	509	5	0
ATR	LIHC	357	15	0
ATR	LUAD	510	21	0
ATR	LUSC	482	29	2
ATR	MESO	82	2	0
ATR	OV	281	5	0
ATR	PAAD	170	4	0
ATR	PCPG	179	1	0
ATR	PRAD	496	5	2
ATR	READ	91	3	0
ATR	SARC	234	5	0
ATR	SKCM	464	70	0
ATR	STAD	319	22	1
ATR	TGCT	145	2	0
ATR	THCA	489	4	0
ATR	THYM	119	1	0
ATR	UCEC	173	20	0
ATR	UCS	57	2	0
ATR	UVM	80	0	0
ATXN3	ACC	79	0	0
ATXN3	BLCA	406	9	0
ATXN3	BRCA	1017	7	2
ATXN3	CESC	285	1	0
ATXN3	CHOL	36	0	0
ATXN3	COAD	270	4	0
ATXN3	DLBC	37	0	0
ATXN3	ESCA	182	1	0
ATXN3	GBM	144	0	0
ATXN3	HNSC	492	6	0
ATXN3	KICH	66	0	0
ATXN3	KIRC	364	0	0
ATXN3	KIRP	272	2	0
ATXN3	LAML	121	0	0
ATXN3	LGG	509	0	0
ATXN3	LIHC	357	1	0
ATXN3	LUAD	510	2	0
ATXN3	LUSC	482	5	0
ATXN3	MESO	82	0	0
ATXN3	OV	281	1	0
ATXN3	PAAD	170	0	0
ATXN3	PCPG	179	0	0
ATXN3	PRAD	496	1	0
ATXN3	READ	91	1	0
ATXN3	SARC	234	1	0
ATXN3	SKCM	464	5	0
ATXN3	STAD	319	2	0
ATXN3	TGCT	145	0	0
ATXN3	THCA	489	0	0
ATXN3	THYM	119	0	0
ATXN3	UCEC	173	11	1
ATXN3	UCS	57	0	0
ATXN3	UVM	80	0	0
AXIN1	ACC	79	0	0
AXIN1	BLCA	406	6	0
AXIN1	BRCA	1017	9	3
AXIN1	CESC	285	5	0
AXIN1	CHOL	36	0	0
AXIN1	COAD	270	13	0
AXIN1	DLBC	37	0	0
AXIN1	ESCA	182	2	0
AXIN1	GBM	144	2	0
AXIN1	HNSC	492	13	0
AXIN1	KICH	66	0	0
AXIN1	KIRC	364	4	0
AXIN1	KIRP	272	5	0
AXIN1	LAML	121	0	0
AXIN1	LGG	509	2	0
AXIN1	LIHC	357	27	2
AXIN1	LUAD	510	10	0
AXIN1	LUSC	482	12	2
AXIN1	MESO	82	0	0
AXIN1	OV	281	3	2
AXIN1	PAAD	170	3	0
AXIN1	PCPG	179	0	0
AXIN1	PRAD	496	2	1
AXIN1	READ	91	2	0
AXIN1	SARC	234	3	1
AXIN1	SKCM	464	31	2
AXIN1	STAD	319	18	2
AXIN1	TGCT	145	1	0
AXIN1	THCA	489	3	0
AXIN1	THYM	119	0	0
AXIN1	UCEC	173	17	0
AXIN1	UCS	57	0	0
AXIN1	UVM	80	0	0
AXIN2	ACC	79	0	0
AXIN2	BLCA	406	20	0
AXIN2	BRCA	1017	9	3
AXIN2	CESC	285	8	0
AXIN2	CHOL	36	1	0
AXIN2	COAD	270	21	0
AXIN2	DLBC	37	0	0
AXIN2	ESCA	182	3	0
AXIN2	GBM	144	3	0
AXIN2	HNSC	492	10	0
AXIN2	KICH	66	0	0
AXIN2	KIRC	364	3	0
AXIN2	KIRP	272	0	0
AXIN2	LAML	121	1	0
AXIN2	LGG	509	4	0
AXIN2	LIHC	357	10	0
AXIN2	LUAD	510	7	0
AXIN2	LUSC	482	8	0
AXIN2	MESO	82	1	0
AXIN2	OV	281	0	0
AXIN2	PAAD	170	1	1
AXIN2	PCPG	179	0	0
AXIN2	PRAD	496	3	0
AXIN2	READ	91	3	0
AXIN2	SARC	234	0	0
AXIN2	SKCM	464	15	0
AXIN2	STAD	319	21	0
AXIN2	TGCT	145	0	0
AXIN2	THCA	489	1	0
AXIN2	THYM	119	0	0
AXIN2	UCEC	173	22	0
AXIN2	UCS	57	0	0
AXIN2	UVM	80	0	0
B2M	ACC	79	0	0
B2M	BLCA	406	5	0
B2M	BRCA	1017	3	0
B2M	CESC	285	6	1
B2M	CHOL	36	1	0
B2M	COAD	270	17	1
B2M	DLBC	37	9	0
B2M	ESCA	182	2	0
B2M	GBM	144	3	0
B2M	HNSC	492	9	0
B2M	KICH	66	0	0
B2M	KIRC	364	2	0
B2M	KIRP	272	2	0
B2M	LAML	121	0	0
B2M	LGG	509	0	0
B2M	LIHC	357	3	0
B2M	LUAD	510	13	0
B2M	LUSC	482	10	0
B2M	MESO	82	0	0
B2M	OV	281	2	0
B2M	PAAD	170	0	0
B2M	PCPG	179	0	0
B2M	PRAD	496	1	0
B2M	READ	91	3	1
B2M	SARC	234	1	1
B2M	SKCM	464	11	1
B2M	STAD	319	19	0
B2M	TGCT	145	0	0
B2M	THCA	489	0	0
B2M	THYM	119	0	0
B2M	UCEC	173	8	0
B2M	UCS	57	0	0
B2M	UVM	80	0	0
BAP1	ACC	79	1	0
BAP1	BLCA	406	17	0
BAP1	BRCA	1017	12	0
BAP1	CESC	285	10	0
BAP1	CHOL	36	7	0
BAP1	COAD	270	8	0
BAP1	DLBC	37	0	0
BAP1	ESCA	182	1	0
BAP1	GBM	144	3	0
BAP1	HNSC	492	6	0
BAP1	KICH	66	0	0
BAP1	KIRC	364	39	0
BAP1	KIRP	272	15	0
BAP1	LAML	121	0	0
BAP1	LGG	509	0	0
BAP1	LIHC	357	21	0
BAP1	LUAD	510	9	0
BAP1	LUSC	482	7	1
BAP1	MESO	82	18	3
BAP1	OV	281	4	0
BAP1	PAAD	170	1	0
BAP1	PCPG	179	0	0
BAP1	PRAD	496	1	0
BAP1	READ	91	1	0
BAP1	SARC	234	2	0
BAP1	SKCM	464	25	2
BAP1	STAD	319	10	0
BAP1	TGCT	145	1	0
BAP1	THCA	489	1	0
BAP1	THYM	119	1	0
BAP1	UCEC	173	15	0
BAP1	UCS	57	0	0
BAP1	UVM	80	13	0
BCOR	ACC	79	2	0
BCOR	BLCA	406	16	0
BCOR	BRCA	1017	16	0
BCOR	CESC	285	20	0
BCOR	CHOL	36	3	0
BCOR	COAD	270	23	0
BCOR	DLBC	37	3	0
BCOR	ESCA	182	6	0
BCOR	GBM	144	2	0
BCOR	HNSC	492	10	0
BCOR	KICH	66	0	0
BCOR	KIRC	364	1	0
BCOR	KIRP	272	8	0
BCOR	LAML	121	0	0
BCOR	LGG	509	21	1
BCOR	LIHC	357	4	0
BCOR	LUAD	510	28	0
BCOR	LUSC	482	20	0
BCOR	MESO	82	2	0
BCOR	OV	281	6	0
BCOR	PAAD	170	2	0
BCOR	PCPG	179	2	0
BCOR	PRAD	496	7	0
BCOR	READ	91	1	0
BCOR	SARC	234	4	0
BCOR	SKCM	464	56	0
BCOR	STAD	319	28	0
BCOR	TGCT	145	0	0
BCOR	THCA	489	3	0
BCOR	THYM	119	4	0
BCOR	UCEC	173	32	1
BCOR	UCS	57	2	0
BCOR	UVM	80	1	0
BRCA1	ACC	79	0	0
BRCA1	BLCA	406	21	0
BRCA1	BRCA	1017	30	0
BRCA1	CESC	285	15	0
BRCA1	CHOL	36	0	0
BRCA1	COAD	270	10	1
BRCA1	DLBC	37	2	0
BRCA1	ESCA	182	5	0
BRCA1	GBM	144	4	0
BRCA1	HNSC	492	13	0
BRCA1	KICH	66	0	0
BRCA1	KIRC	364	4	0
BRCA1	KIRP	272	4	0
BRCA1	LAML	121	0	0
BRCA1	LGG	509	3	0
BRCA1	LIHC	357	5	1
BRCA1	LUAD	510	24	1
BRCA1	LUSC	482	24	0
BRCA1	MESO	82	0	0
BRCA1	OV	281	10	0
BRCA1	PAAD	170	2	0
BRCA1	PCPG	179	0	0
BRCA1	PRAD	496	2	2
BRCA1	READ	91	2	0
BRCA1	SARC	234	0	1
BRCA1	SKCM	464	37	0
BRCA1	STAD	319	8	0
BRCA1	TGCT	145	0	0
BRCA1	THCA	489	1	0
BRCA1	THYM	119	0	0
BRCA1	UCEC	173	20	0
BRCA1	UCS	57	0	0
BRCA1	UVM	80	0	0
BRCA2	ACC	79	0	0
BRCA2	BLCA	406	44	0
BRCA2	BRCA	1017	29	2
BRCA2	CESC	285	16	0
BRCA2	CHOL	36	1	0
BRCA2	COAD	270	25	0
BRCA2	DLBC	37	1	0
BRCA2	ESCA	182	7	0
BRCA2	GBM	144	3	0
BRCA2	HNSC	492	23	0
BRCA2	KICH	66	0	0
BRCA2	KIRC	364	10	0
BRCA2	KIRP	272	7	0
BRCA2	LAML	121	2	0
BRCA2	LGG	509	8	0
BRCA2	LIHC	357	8	0
BRCA2	LUAD	510	29	0
BRCA2	LUSC	482	39	0
BRCA2	MESO	82	0	0
BRCA2	OV	281	12	0
BRCA2	PAAD	170	2	0
BRCA2	PCPG	179	1	0
BRCA2	PRAD	496	9	0
BRCA2	READ	91	6	0
BRCA2	SARC	234	5	1
BRCA2	SKCM	464	65	0
BRCA2	STAD	319	26	0
BRCA2	TGCT	145	0	0
BRCA2	THCA	489	2	0
BRCA2	THYM	119	2	0
BRCA2	UCEC	173	26	0
BRCA2	UCS	57	3	0
BRCA2	UVM	80	1	0
BRD7	ACC	79	1	0
BRD7	BLCA	406	16	0
BRD7	BRCA	1017	8	1
BRD7	CESC	285	5	0
BRD7	CHOL	36	1	0
BRD7	COAD	270	7	0
BRD7	DLBC	37	0	0
BRD7	ESCA	182	2	0
BRD7	GBM	144	1	0
BRD7	HNSC	492	1	0
BRD7	KICH	66	0	0
BRD7	KIRC	364	4	0
BRD7	KIRP	272	1	0
BRD7	LAML	121	0	0
BRD7	LGG	509	0	0
BRD7	LIHC	357	11	0
BRD7	LUAD	510	6	0
BRD7	LUSC	482	6	0
BRD7	MESO	82	1	0
BRD7	OV	281	0	0
BRD7	PAAD	170	1	0
BRD7	PCPG	179	1	0
BRD7	PRAD	496	0	0
BRD7	READ	91	3	0
BRD7	SARC	234	1	0
BRD7	SKCM	464	21	0
BRD7	STAD	319	9	0
BRD7	TGCT	145	0	0
BRD7	THCA	489	1	0
BRD7	THYM	119	1	0
BRD7	UCEC	173	12	0
BRD7	UCS	57	1	0
BRD7	UVM	80	0	0
BTG2	ACC	79	1	0
BTG2	BLCA	406	10	0
BTG2	BRCA	1017	0	0
BTG2	CESC	285	1	0
BTG2	CHOL	36	1	0
BTG2	COAD	270	1	0
BTG2	DLBC	37	13	0
BTG2	ESCA	182	2	0
BTG2	GBM	144	0	0
BTG2	HNSC	492	4	0
BTG2	KICH	66	0	0
BTG2	KIRC	364	2	0
BTG2	KIRP	272	4	0
BTG2	LAML	121	0	0
BTG2	LGG	509	0	0
BTG2	LIHC	357	2	0
BTG2	LUAD	510	3	0
BTG2	LUSC	482	2	0
BTG2	MESO	82	0	0
BTG2	OV	281	2	0
BTG2	PAAD	170	2	0
BTG2	PCPG	179	0	0
BTG2	PRAD	496	0	0
BTG2	READ	91	0	0
BTG2	SARC	234	2	0
BTG2	SKCM	464	5	0
BTG2	STAD	319	1	0
BTG2	TGCT	145	0	0
BTG2	THCA	489	0	0
BTG2	THYM	119	1	0
BTG2	UCEC	173	10	0
BTG2	UCS	57	0	0
BTG2	UVM	80	0	0
CASP8	ACC	79	1	0
CASP8	BLCA	406	16	0
CASP8	BRCA	1017	21	1
CASP8	CESC	285	14	1
CASP8	CHOL	36	0	0
CASP8	COAD	270	11	0
CASP8	DLBC	37	2	0
CASP8	ESCA	182	3	1
CASP8	GBM	144	1	0
CASP8	HNSC	492	53	0
CASP8	KICH	66	0	0
CASP8	KIRC	364	2	0
CASP8	KIRP	272	1	0
CASP8	LAML	121	0	0
CASP8	LGG	509	4	0
CASP8	LIHC	357	2	0
CASP8	LUAD	510	5	1
CASP8	LUSC	482	15	2
CASP8	MESO	82	0	0
CASP8	OV	281	2	0
CASP8	PAAD	170	2	0
CASP8	PCPG	179	0	0
CASP8	PRAD	496	1	1
CASP8	READ	91	2	0
CASP8	SARC	234	2	0
CASP8	SKCM	464	19	0
CASP8	STAD	319	13	0
CASP8	TGCT	145	1	0
CASP8	THCA	489	0	0
CASP8	THYM	119	0	0
CASP8	UCEC	173	18	1
CASP8	UCS	57	1	0
CASP8	UVM	80	0	0
CBFB	ACC	79	0	0
CBFB	BLCA	406	3	0
CBFB	BRCA	1017	26	1
CBFB	CESC	285	4	0
CBFB	CHOL	36	0	0
CBFB	COAD	270	1	0
CBFB	DLBC	37	1	0
CBFB	ESCA	182	1	1
CBFB	GBM	144	0	0
CBFB	HNSC	492	0	1
CBFB	KICH	66	0	0
CBFB	KIRC	364	0	0
CBFB	KIRP	272	0	0
CBFB	LAML	121	0	9
CBFB	LGG	509	0	1
CBFB	LIHC	357	2	0
CBFB	LUAD	510	1	1
CBFB	LUSC	482	5	0
CBFB	MESO	82	0	0
CBFB	OV	281	2	2
CBFB	PAAD	170	0	0
CBFB	PCPG	179	0	0
CBFB	PRAD	496	0	0
CBFB	READ	91	0	0
CBFB	SARC	234	0	0
CBFB	SKCM	464	4	1
CBFB	STAD	319	4	0
CBFB	TGCT	145	0	0
CBFB	THCA	489	0	0
CBFB	THYM	119	0	0
CBFB	UCEC	173	9	1
CBFB	UCS	57	0	0
CBFB	UVM	80	0	0
CD70	ACC	79	0	0
CD70	BLCA	406	5	0
CD70	BRCA	1017	3	0
CD70	CESC	285	1	0
CD70	CHOL	36	0	0
CD70	COAD	270	2	0
CD70	DLBC	37	4	0
CD70	ESCA	182	0	0
CD70	GBM	144	1	0
CD70	HNSC	492	2	0
CD70	KICH	66	0	0
CD70	KIRC	364	0	0
CD70	KIRP	272	0	0
CD70	LAML	121	0	0
CD70	LGG	509	1	0
CD70	LIHC	357	2	0
CD70	LUAD	510	6	0
CD70	LUSC	482	5	0
CD70	MESO	82	0	0
CD70	OV	281	1	0
CD70	PAAD	170	0	0
CD70	PCPG	179	0	0
CD70	PRAD	496	0	0
CD70	READ	91	0	0
CD70	SARC	234	1	0
CD70	SKCM	464	11	0
CD70	STAD	319	2	0
CD70	TGCT	145	0	0
CD70	THCA	489	0	0
CD70	THYM	119	0	0
CD70	UCEC	173	2	0
CD70	UCS	57	0	0
CD70	UVM	80	0	0
CDH1	ACC	79	0	0
CDH1	BLCA	406	16	0
CDH1	BRCA	1017	134	2
CDH1	CESC	285	5	0
CDH1	CHOL	36	0	0
CDH1	COAD	270	16	0
CDH1	DLBC	37	0	0
CDH1	ESCA	182	1	0
CDH1	GBM	144	3	0
CDH1	HNSC	492	5	0
CDH1	KICH	66	0	0
CDH1	KIRC	364	2	0
CDH1	KIRP	272	3	0
CDH1	LAML	121	1	0
CDH1	LGG	509	5	0
CDH1	LIHC	357	8	0
CDH1	LUAD	510	8	2
CDH1	LUSC	482	10	0
CDH1	MESO	82	0	0
CDH1	OV	281	0	0
CDH1	PAAD	170	1	0
CDH1	PCPG	179	0	0
CDH1	PRAD	496	3	2
CDH1	READ	91	3	0
CDH1	SARC	234	4	0
CDH1	SKCM	464	20	0
CDH1	STAD	319	31	1
CDH1	TGCT	145	0	0
CDH1	THCA	489	0	0
CDH1	THYM	119	0	0
CDH1	UCEC	173	16	0
CDH1	UCS	57	0	0
CDH1	UVM	80	0	0
CDK12	ACC	79	0	1
CDK12	BLCA	406	34	2
CDK12	BRCA	1017	17	22
CDK12	CESC	285	19	0
CDK12	CHOL	36	1	0
CDK12	COAD	270	22	1
CDK12	DLBC	37	1	0
CDK12	ESCA	182	5	2
CDK12	GBM	144	3	1
CDK12	HNSC	492	9	0
CDK12	KICH	66	0	0
CDK12	KIRC	364	7	0
CDK12	KIRP	272	2	0
CDK12	LAML	121	1	1
CDK12	LGG	509	5	0
CDK12	LIHC	357	2	0
CDK12	LUAD	510	20	0
CDK12	LUSC	482	19	0
CDK12	MESO	82	0	0
CDK12	OV	281	13	3
CDK12	PAAD	170	1	1
CDK12	PCPG	179	0	1
CDK12	PRAD	496	10	2
CDK12	READ	91	3	1
CDK12	SARC	234	5	0
CDK12	SKCM	464	38	0
CDK12	STAD	319	15	2
CDK12	TGCT	145	1	0
CDK12	THCA	489	2	0
CDK12	THYM	119	0	0
CDK12	UCEC	173	16	0
CDK12	UCS	57	0	0
CDK12	UVM	80	0	0
CDKN1A	ACC	79	0	0
CDKN1A	BLCA	406	39	0
CDKN1A	BRCA	1017	3	0
CDKN1A	CESC	285	6	0
CDKN1A	CHOL	36	0	0
CDKN1A	COAD	270	1	0
CDKN1A	DLBC	37	0	0
CDKN1A	ESCA	182	2	0
CDKN1A	GBM	144	1	0
CDKN1A	HNSC	492	0	0
CDKN1A	KICH	66	2	0
CDKN1A	KIRC	364	1	0
CDKN1A	KIRP	272	1	0
CDKN1A	LAML	121	0	0
CDKN1A	LGG	509	1	0
CDKN1A	LIHC	357	9	0
CDKN1A	LUAD	510	2	0
CDKN1A	LUSC	482	3	0
CDKN1A	MESO	82	0	0
CDKN1A	OV	281	1	0
CDKN1A	PAAD	170	0	0
CDKN1A	PCPG	179	0	0
CDKN1A	PRAD	496	2	0
CDKN1A	READ	91	1	0
CDKN1A	SARC	234	2	0
CDKN1A	SKCM	464	14	0
CDKN1A	STAD	319	5	0
CDKN1A	TGCT	145	0	0
CDKN1A	THCA	489	2	0
CDKN1A	THYM	119	0	0
CDKN1A	UCEC	173	11	1
CDKN1A	UCS	57	0	0
CDKN1A	UVM	80	0	0
CDKN1B	ACC	79	0	0
CDKN1B	BLCA	406	6	0
CDKN1B	BRCA	1017	14	1
CDKN1B	CESC	285	2	0
CDKN1B	CHOL	36	0	0
CDKN1B	COAD	270	6	0
CDKN1B	DLBC	37	0	0
CDKN1B	ESCA	182	0	0
CDKN1B	GBM	144	1	0
CDKN1B	HNSC	492	5	0
CDKN1B	KICH	66	1	0
CDKN1B	KIRC	364	0	0
CDKN1B	KIRP	272	0	0
CDKN1B	LAML	121	1	0
CDKN1B	LGG	509	1	0
CDKN1B	LIHC	357	4	0
CDKN1B	LUAD	510	5	0
CDKN1B	LUSC	482	1	0
CDKN1B	MESO	82	0	0
CDKN1B	OV	281	3	0
CDKN1B	PAAD	170	0	0
CDKN1B	PCPG	179	0	0
CDKN1B	PRAD	496	6	0
CDKN1B	READ	91	0	0
CDKN1B	SARC	234	0	0
CDKN1B	SKCM	464	6	0
CDKN1B	STAD	319	5	0
CDKN1B	TGCT	145	0	0
CDKN1B	THCA	489	1	0
CDKN1B	THYM	119	0	0
CDKN1B	UCEC	173	8	0
CDKN1B	UCS	57	0	0
CDKN1B	UVM	80	0	0
CDKN2A	ACC	79	1	0
CDKN2A	BLCA	406	26	3
CDKN2A	BRCA	1017	0	0
CDKN2A	CESC	285	6	0
CDKN2A	CHOL	36	2	0
CDKN2A	COAD	270	5	0
CDKN2A	DLBC	37	0	0
CDKN2A	ESCA	182	14	0
CDKN2A	GBM	144	1	2
CDKN2A	HNSC	492	103	1
CDKN2A	KICH	66	0	0
CDKN2A	KIRC	364	0	0
CDKN2A	KIRP	272	1	0
CDKN2A	LAML	121	0	0
CDKN2A	LGG	509	3	0
CDKN2A	LIHC	357	10	0
CDKN2A	LUAD	510	21	1
CDKN2A	LUSC	482	77	1
CDKN2A	MESO	82	0	1
CDKN2A	OV	281	3	0
CDKN2A	PAAD	170	34	1
CDKN2A	PCPG	179	1	0
CDKN2A	PRAD	496	1	0
CDKN2A	READ	91	0	0
CDKN2A	SARC	234	1	1
CDKN2A	SKCM	464	63	1
CDKN2A	STAD	319	18	0
CDKN2A	TGCT	145	0	0
CDKN2A	THCA	489	1	0
CDKN2A	THYM	119	0	0
CDKN2A	UCEC	173	8	0
CDKN2A	UCS	57	1	0
CDKN2A	UVM	80	0	0
CDKN2C	ACC	79	0	0
CDKN2C	BLCA	406	3	0
CDKN2C	BRCA	1017	1	0
CDKN2C	CESC	285	1	0
CDKN2C	CHOL	36	0	0
CDKN2C	COAD	270	2	0
CDKN2C	DLBC	37	0	0
CDKN2C	ESCA	182	1	0
CDKN2C	GBM	144	5	0
CDKN2C	HNSC	492	2	0
CDKN2C	KICH	66	0	0
CDKN2C	KIRC	364	1	0
CDKN2C	KIRP	272	1	0
CDKN2C	LAML	121	0	0
CDKN2C	LGG	509	4	0
CDKN2C	LIHC	357	2	0
CDKN2C	LUAD	510	1	0
CDKN2C	LUSC	482	1	0
CDKN2C	MESO	82	1	0
CDKN2C	OV	281	2	0
CDKN2C	PAAD	170	0	0
CDKN2C	PCPG	179	1	0
CDKN2C	PRAD	496	0	0
CDKN2C	READ	91	0	0
CDKN2C	SARC	234	1	0
CDKN2C	SKCM	464	4	0
CDKN2C	STAD	319	0	0
CDKN2C	TGCT	145	0	0
CDKN2C	THCA	489	2	0
CDKN2C	THYM	119	0	0
CDKN2C	UCEC	173	8	0
CDKN2C	UCS	57	0	0
CDKN2C	UVM	80	0	0
CHD3	ACC	79	2	1
CHD3	BLCA	406	19	0
CHD3	BRCA	1017	15	0
CHD3	CESC	285	14	0
CHD3	CHOL	36	1	0
CHD3	COAD	270	23	0
CHD3	DLBC	37	2	0
CHD3	ESCA	182	9	0
CHD3	GBM	144	3	0
CHD3	HNSC	492	17	0
CHD3	KICH	66	1	0
CHD3	KIRC	364	5	0
CHD3	KIRP	272	3	0
CHD3	LAML	121	2	0
CHD3	LGG	509	4	1
CHD3	LIHC	357	4	0
CHD3	LUAD	510	14	0
CHD3	LUSC	482	15	0
CHD3	MESO	82	0	0
CHD3	OV	281	5	0
CHD3	PAAD	170	2	0
CHD3	PCPG	179	1	0
CHD3	PRAD	496	6	1
CHD3	READ	91	2	0
CHD3	SARC	234	2	0
CHD3	SKCM	464	42	1
CHD3	STAD	319	19	0
CHD3	TGCT	145	0	0
CHD3	THCA	489	3	0
CHD3	THYM	119	2	0
CHD3	UCEC	173	32	0
CHD3	UCS	57	0	0
CHD3	UVM	80	0	0
CHD4	ACC	79	0	0
CHD4	BLCA	406	31	0
CHD4	BRCA	1017	33	3
CHD4	CESC	285	17	0
CHD4	CHOL	36	0	0
CHD4	COAD	270	27	0
CHD4	DLBC	37	2	0
CHD4	ESCA	182	5	0
CHD4	GBM	144	1	0
CHD4	HNSC	492	14	0
CHD4	KICH	66	2	0
CHD4	KIRC	364	9	0
CHD4	KIRP	272	3	0
CHD4	LAML	121	2	0
CHD4	LGG	509	6	0
CHD4	LIHC	357	9	1
CHD4	LUAD	510	23	0
CHD4	LUSC	482	21	0
CHD4	MESO	82	0	0
CHD4	OV	281	8	0
CHD4	PAAD	170	2	0
CHD4	PCPG	179	0	0
CHD4	PRAD	496	8	0
CHD4	READ	91	3	0
CHD4	SARC	234	1	1
CHD4	SKCM	464	55	0
CHD4	STAD	319	25	0
CHD4	TGCT	145	0	0
CHD4	THCA	489	3	0
CHD4	THYM	119	0	0
CHD4	UCEC	173	45	0
CHD4	UCS	57	10	0
CHD4	UVM	80	0	0
CHD8	ACC	79	0	0
CHD8	BLCA	406	25	0
CHD8	BRCA	1017	26	3
CHD8	CESC	285	11	0
CHD8	CHOL	36	0	0
CHD8	COAD	270	27	0
CHD8	DLBC	37	0	0
CHD8	ESCA	182	9	0
CHD8	GBM	144	7	0
CHD8	HNSC	492	19	0
CHD8	KICH	66	0	1
CHD8	KIRC	364	3	0
CHD8	KIRP	272	10	0
CHD8	LAML	121	2	0
CHD8	LGG	509	7	1
CHD8	LIHC	357	4	0
CHD8	LUAD	510	33	0
CHD8	LUSC	482	23	1
CHD8	MESO	82	1	0
CHD8	OV	281	6	1
CHD8	PAAD	170	3	0
CHD8	PCPG	179	0	0
CHD8	PRAD	496	3	1
CHD8	READ	91	3	0
CHD8	SARC	234	3	0
CHD8	SKCM	464	73	1
CHD8	STAD	319	21	0
CHD8	TGCT	145	0	0
CHD8	THCA	489	1	0
CHD8	THYM	119	2	0
CHD8	UCEC	173	30	0
CHD8	UCS	57	1	0
CHD8	UVM	80	0	0
CHEK2	ACC	79	1	0
CHEK2	BLCA	406	11	0
CHEK2	BRCA	1017	11	1
CHEK2	CESC	285	6	1
CHEK2	CHOL	36	1	0
CHEK2	COAD	270	7	1
CHEK2	DLBC	37	1	0
CHEK2	ESCA	182	1	0
CHEK2	GBM	144	0	0
CHEK2	HNSC	492	5	0
CHEK2	KICH	66	1	0
CHEK2	KIRC	364	1	0
CHEK2	KIRP	272	2	0
CHEK2	LAML	121	0	0
CHEK2	LGG	509	2	0
CHEK2	LIHC	357	3	0
CHEK2	LUAD	510	10	1
CHEK2	LUSC	482	9	1
CHEK2	MESO	82	0	1
CHEK2	OV	281	4	0
CHEK2	PAAD	170	1	0
CHEK2	PCPG	179	0	0
CHEK2	PRAD	496	1	0
CHEK2	READ	91	1	0
CHEK2	SARC	234	2	0
CHEK2	SKCM	464	9	0
CHEK2	STAD	319	8	0
CHEK2	TGCT	145	0	0
CHEK2	THCA	489	4	0
CHEK2	THYM	119	1	0
CHEK2	UCEC	173	14	0
CHEK2	UCS	57	2	1
CHEK2	UVM	80	0	0
CIC	ACC	79	0	0
CIC	BLCA	406	22	0
CIC	BRCA	1017	9	3
CIC	CESC	285	16	0
CIC	CHOL	36	0	0
CIC	COAD	270	25	0
CIC	DLBC	37	0	0
CIC	ESCA	182	6	0
CIC	GBM	144	3	1
CIC	HNSC	492	10	0
CIC	KICH	66	0	0
CIC	KIRC	364	2	0
CIC	KIRP	272	3	0
CIC	LAML	121	2	0
CIC	LGG	509	112	0
CIC	LIHC	357	7	0
CIC	LUAD	510	10	1
CIC	LUSC	482	9	0
CIC	MESO	82	1	0
CIC	OV	281	7	0
CIC	PAAD	170	3	0
CIC	PCPG	179	1	0
CIC	PRAD	496	3	1
CIC	READ	91	1	0
CIC	SARC	234	1	0
CIC	SKCM	464	48	0
CIC	STAD	319	22	0
CIC	TGCT	145	1	0
CIC	THCA	489	0	0
CIC	THYM	119	1	0
CIC	UCEC	173	15	0
CIC	UCS	57	1	0
CIC	UVM	80	0	0
CREB3L3	ACC	79	1	0
CREB3L3	BLCA	406	9	0
CREB3L3	BRCA	1017	7	0
CREB3L3	CESC	285	2	0
CREB3L3	CHOL	36	0	0
CREB3L3	COAD	270	5	0
CREB3L3	DLBC	37	0	0
CREB3L3	ESCA	182	1	0
CREB3L3	GBM	144	4	0
CREB3L3	HNSC	492	9	0
CREB3L3	KICH	66	0	0
CREB3L3	KIRC	364	1	0
CREB3L3	KIRP	272	1	0
CREB3L3	LAML	121	0	0
CREB3L3	LGG	509	2	0
CREB3L3	LIHC	357	6	1
CREB3L3	LUAD	510	10	1
CREB3L3	LUSC	482	13	1
CREB3L3	MESO	82	0	0
CREB3L3	OV	281	4	0
CREB3L3	PAAD	170	1	0
CREB3L3	PCPG	179	1	0
CREB3L3	PRAD	496	2	0
CREB3L3	READ	91	4	0
CREB3L3	SARC	234	2	1
CREB3L3	SKCM	464	31	0
CREB3L3	STAD	319	8	0
CREB3L3	TGCT	145	0	0
CREB3L3	THCA	489	2	0
CREB3L3	THYM	119	0	0
CREB3L3	UCEC	173	7	0
CREB3L3	UCS	57	0	0
CREB3L3	UVM	80	0	0
CREBBP	ACC	79	1	0
CREBBP	BLCA	406	54	4
CREBBP	BRCA	1017	26	2
CREBBP	CESC	285	30	0
CREBBP	CHOL	36	0	0
CREBBP	COAD	270	31	0
CREBBP	DLBC	37	5	0
CREBBP	ESCA	182	12	1
CREBBP	GBM	144	2	0
CREBBP	HNSC	492	35	1
CREBBP	KICH	66	0	0
CREBBP	KIRC	364	4	0
CREBBP	KIRP	272	10	0
CREBBP	LAML	121	4	1
CREBBP	LGG	509	7	2
CREBBP	LIHC	357	8	1
CREBBP	LUAD	510	29	2
CREBBP	LUSC	482	41	2
CREBBP	MESO	82	2	0
CREBBP	OV	281	14	2
CREBBP	PAAD	170	3	0
CREBBP	PCPG	179	0	0
CREBBP	PRAD	496	7	0
CREBBP	READ	91	7	0
CREBBP	SARC	234	3	1
CREBBP	SKCM	464	70	1
CREBBP	STAD	319	33	0
CREBBP	TGCT	145	2	0
CREBBP	THCA	489	1	0
CREBBP	THYM	119	0	0
CREBBP	UCEC	173	26	2
CREBBP	UCS	57	3	0
CREBBP	UVM	80	0	0
CSDE1	ACC	79	1	0
CSDE1	BLCA	406	9	0
CSDE1	BRCA	1017	10	1
CSDE1	CESC	285	8	0
CSDE1	CHOL	36	0	0
CSDE1	COAD	270	7	0
CSDE1	DLBC	37	1	0
CSDE1	ESCA	182	7	0
CSDE1	GBM	144	1	0
CSDE1	HNSC	492	7	1
CSDE1	KICH	66	0	0
CSDE1	KIRC	364	2	0
CSDE1	KIRP	272	3	0
CSDE1	LAML	121	1	0
CSDE1	LGG	509	2	0
CSDE1	LIHC	357	6	0
CSDE1	LUAD	510	9	0
CSDE1	LUSC	482	11	0
CSDE1	MESO	82	0	0
CSDE1	OV	281	2	0
CSDE1	PAAD	170	1	0
CSDE1	PCPG	179	4	0
CSDE1	PRAD	496	2	0
CSDE1	READ	91	4	0
CSDE1	SARC	234	1	0
CSDE1	SKCM	464	23	0
CSDE1	STAD	319	8	1
CSDE1	TGCT	145	0	0
CSDE1	THCA	489	1	0
CSDE1	THYM	119	0	0
CSDE1	UCEC	173	19	0
CSDE1	UCS	57	0	0
CSDE1	UVM	80	0	0
CTCF	ACC	79	0	0
CTCF	BLCA	406	17	0
CTCF	BRCA	1017	26	0
CTCF	CESC	285	11	0
CTCF	CHOL	36	1	0
CTCF	COAD	270	13	0
CTCF	DLBC	37	1	0
CTCF	ESCA	182	3	1
CTCF	GBM	144	1	0
CTCF	HNSC	492	16	0
CTCF	KICH	66	0	0
CTCF	KIRC	364	1	0
CTCF	KIRP	272	1	0
CTCF	LAML	121	0	0
CTCF	LGG	509	2	0
CTCF	LIHC	357	4	0
CTCF	LUAD	510	7	0
CTCF	LUSC	482	10	1
CTCF	MESO	82	1	0
CTCF	OV	281	4	2
CTCF	PAAD	170	1	0
CTCF	PCPG	179	1	0
CTCF	PRAD	496	3	0
CTCF	READ	91	2	0
CTCF	SARC	234	1	0
CTCF	SKCM	464	15	1
CTCF	STAD	319	21	0
CTCF	TGCT	145	0	0
CTCF	THCA	489	2	0
CTCF	THYM	119	1	0
CTCF	UCEC	173	39	0
CTCF	UCS	57	3	1
CTCF	UVM	80	0	0
CTNND1	ACC	79	0	0
CTNND1	BLCA	406	10	0
CTNND1	BRCA	1017	14	2
CTNND1	CESC	285	13	0
CTNND1	CHOL	36	1	0
CTNND1	COAD	270	16	0
CTNND1	DLBC	37	0	0
CTNND1	ESCA	182	10	1
CTNND1	GBM	144	1	0
CTNND1	HNSC	492	10	0
CTNND1	KICH	66	0	0
CTNND1	KIRC	364	4	0
CTNND1	KIRP	272	6	0
CTNND1	LAML	121	0	0
CTNND1	LGG	509	2	0
CTNND1	LIHC	357	6	1
CTNND1	LUAD	510	11	1
CTNND1	LUSC	482	15	1
CTNND1	MESO	82	0	0
CTNND1	OV	281	3	0
CTNND1	PAAD	170	4	0
CTNND1	PCPG	179	0	0
CTNND1	PRAD	496	1	1
CTNND1	READ	91	5	0
CTNND1	SARC	234	7	0
CTNND1	SKCM	464	19	1
CTNND1	STAD	319	21	0
CTNND1	TGCT	145	2	0
CTNND1	THCA	489	1	0
CTNND1	THYM	119	0	0
CTNND1	UCEC	173	20	0
CTNND1	UCS	57	1	0
CTNND1	UVM	80	0	0
CUL3	ACC	79	1	0
CUL3	BLCA	406	10	0
CUL3	BRCA	1017	14	1
CUL3	CESC	285	7	0
CUL3	CHOL	36	1	0
CUL3	COAD	270	12	0
CUL3	DLBC	37	0	0
CUL3	ESCA	182	3	0
CUL3	GBM	144	1	0
CUL3	HNSC	492	19	0
CUL3	KICH	66	0	0
CUL3	KIRC	364	6	0
CUL3	KIRP	272	10	0
CUL3	LAML	121	0	0
CUL3	LGG	509	1	1
CUL3	LIHC	357	2	0
CUL3	LUAD	510	11	1
CUL3	LUSC	482	28	1
CUL3	MESO	82	0	0
CUL3	OV	281	4	0
CUL3	PAAD	170	2	0
CUL3	PCPG	179	0	0
CUL3	PRAD	496	5	0
CUL3	READ	91	0	0
CUL3	SARC	234	1	0
CUL3	SKCM	464	18	0
CUL3	STAD	319	7	0
CUL3	TGCT	145	1	0
CUL3	THCA	489	1	0
CUL3	THYM	119	0	0
CUL3	UCEC	173	21	0
CUL3	UCS	57	0	0
CUL3	UVM	80	0	0
CYLD	ACC	79	0	0
CYLD	BLCA	406	4	0
CYLD	BRCA	1017	9	0
CYLD	CESC	285	6	0
CYLD	CHOL	36	0	0
CYLD	COAD	270	11	0
CYLD	DLBC	37	0	0
CYLD	ESCA	182	5	0
CYLD	GBM	144	3	0
CYLD	HNSC	492	16	1
CYLD	KICH	66	1	0
CYLD	KIRC	364	0	0
CYLD	KIRP	272	1	0
CYLD	LAML	121	0	0
CYLD	LGG	509	1	0
CYLD	LIHC	357	2	0
CYLD	LUAD	510	12	0
CYLD	LUSC	482	13	0
CYLD	MESO	82	0	0
CYLD	OV	281	1	0
CYLD	PAAD	170	2	0
CYLD	PCPG	179	0	0
CYLD	PRAD	496	1	1
CYLD	READ	91	3	0
CYLD	SARC	234	1	0
CYLD	SKCM	464	21	0
CYLD	STAD	319	17	0
CYLD	TGCT	145	0	0
CYLD	THCA	489	2	0
CYLD	THYM	119	3	0
CYLD	UCEC	173	15	0
CYLD	UCS	57	0	0
CYLD	UVM	80	1	0
DAZAP1	ACC	79	0	0
DAZAP1	BLCA	406	7	1
DAZAP1	BRCA	1017	6	0
DAZAP1	CESC	285	10	0
DAZAP1	CHOL	36	1	0
DAZAP1	COAD	270	9	0
DAZAP1	DLBC	37	1	0
DAZAP1	ESCA	182	3	1
DAZAP1	GBM	144	1	1
DAZAP1	HNSC	492	2	0
DAZAP1	KICH	66	0	0
DAZAP1	KIRC	364	1	0
DAZAP1	KIRP	272	6	0
DAZAP1	LAML	121	0	0
DAZAP1	LGG	509	1	0
DAZAP1	LIHC	357	6	0
DAZAP1	LUAD	510	8	0
DAZAP1	LUSC	482	6	0
DAZAP1	MESO	82	0	0
DAZAP1	OV	281	2	0
DAZAP1	PAAD	170	1	0
DAZAP1	PCPG	179	0	0
DAZAP1	PRAD	496	0	0
DAZAP1	READ	91	1	0
DAZAP1	SARC	234	0	0
DAZAP1	SKCM	464	20	0
DAZAP1	STAD	319	12	0
DAZAP1	TGCT	145	0	0
DAZAP1	THCA	489	0	0
DAZAP1	THYM	119	1	1
DAZAP1	UCEC	173	16	0
DAZAP1	UCS	57	0	0
DAZAP1	UVM	80	0	0
DDX3X	ACC	79	0	0
DDX3X	BLCA	406	18	0
DDX3X	BRCA	1017	13	0
DDX3X	CESC	285	16	0
DDX3X	CHOL	36	1	0
DDX3X	COAD	270	4	0
DDX3X	DLBC	37	3	0
DDX3X	ESCA	182	5	0
DDX3X	GBM	144	0	0
DDX3X	HNSC	492	10	0
DDX3X	KICH	66	0	0
DDX3X	KIRC	364	3	0
DDX3X	KIRP	272	3	0
DDX3X	LAML	121	1	0
DDX3X	LGG	509	2	0
DDX3X	LIHC	357	1	0
DDX3X	LUAD	510	7	0
DDX3X	LUSC	482	10	0
DDX3X	MESO	82	0	0
DDX3X	OV	281	1	1
DDX3X	PAAD	170	1	0
DDX3X	PCPG	179	0	0
DDX3X	PRAD	496	1	1
DDX3X	READ	91	0	0
DDX3X	SARC	234	1	0
DDX3X	SKCM	464	40	0
DDX3X	STAD	319	15	0
DDX3X	TGCT	145	2	0
DDX3X	THCA	489	0	0
DDX3X	THYM	119	1	0
DDX3X	UCEC	173	27	0
DDX3X	UCS	57	0	0
DDX3X	UVM	80	0	0
DNMT3A	ACC	79	1	0
DNMT3A	BLCA	406	19	0
DNMT3A	BRCA	1017	12	1
DNMT3A	CESC	285	10	0
DNMT3A	CHOL	36	0	0
DNMT3A	COAD	270	18	0
DNMT3A	DLBC	37	1	0
DNMT3A	ESCA	182	5	0
DNMT3A	GBM	144	2	0
DNMT3A	HNSC	492	19	0
DNMT3A	KICH	66	0	0
DNMT3A	KIRC	364	7	0
DNMT3A	KIRP	272	7	1
DNMT3A	LAML	121	15	0
DNMT3A	LGG	509	13	0
DNMT3A	LIHC	357	6	1
DNMT3A	LUAD	510	25	0
DNMT3A	LUSC	482	13	0
DNMT3A	MESO	82	3	0
DNMT3A	OV	281	5	0
DNMT3A	PAAD	170	5	0
DNMT3A	PCPG	179	1	0
DNMT3A	PRAD	496	4	0
DNMT3A	READ	91	2	0
DNMT3A	SARC	234	5	0
DNMT3A	SKCM	464	30	1
DNMT3A	STAD	319	9	0
DNMT3A	TGCT	145	1	0
DNMT3A	THCA	489	5	0
DNMT3A	THYM	119	0	0
DNMT3A	UCEC	173	25	0
DNMT3A	UCS	57	0	0
DNMT3A	UVM	80	0	0
EEF2	ACC	79	2	0
EEF2	BLCA	406	12	0
EEF2	BRCA	1017	11	0
EEF2	CESC	285	7	0
EEF2	CHOL	36	0	0
EEF2	COAD	270	12	0
EEF2	DLBC	37	0	0
EEF2	ESCA	182	7	0
EEF2	GBM	144	2	0
EEF2	HNSC	492	10	0
EEF2	KICH	66	0	0
EEF2	KIRC	364	1	0
EEF2	KIRP	272	2	0
EEF2	LAML	121	1	0
EEF2	LGG	509	3	0
EEF2	LIHC	357	3	0
EEF2	LUAD	510	13	0
EEF2	LUSC	482	8	0
EEF2	MESO	82	0	0
EEF2	OV	281	2	0
EEF2	PAAD	170	4	0
EEF2	PCPG	179	0	0
EEF2	PRAD	496	4	3
EEF2	READ	91	1	0
EEF2	SARC	234	2	0
EEF2	SKCM	464	29	0
EEF2	STAD	319	13	0
EEF2	TGCT	145	0	0
EEF2	THCA	489	0	0
EEF2	THYM	119	0	0
EEF2	UCEC	173	21	0
EEF2	UCS	57	0	0
EEF2	UVM	80	0	0
ELF3	ACC	79	0	0
ELF3	BLCA	406	56	0
ELF3	BRCA	1017	7	1
ELF3	CESC	285	8	0
ELF3	CHOL	36	2	0
ELF3	COAD	270	8	0
ELF3	DLBC	37	0	0
ELF3	ESCA	182	1	0
ELF3	GBM	144	1	0
ELF3	HNSC	492	5	0
ELF3	KICH	66	0	0
ELF3	KIRC	364	1	0
ELF3	KIRP	272	1	0
ELF3	LAML	121	0	0
ELF3	LGG	509	1	0
ELF3	LIHC	357	4	0
ELF3	LUAD	510	10	0
ELF3	LUSC	482	8	0
ELF3	MESO	82	0	0
ELF3	OV	281	2	0
ELF3	PAAD	170	2	0
ELF3	PCPG	179	1	0
ELF3	PRAD	496	0	0
ELF3	READ	91	2	0
ELF3	SARC	234	1	0
ELF3	SKCM	464	20	0
ELF3	STAD	319	7	2
ELF3	TGCT	145	0	0
ELF3	THCA	489	0	0
ELF3	THYM	119	0	0
ELF3	UCEC	173	6	0
ELF3	UCS	57	0	0
ELF3	UVM	80	0	0
EP300	ACC	79	1	0
EP300	BLCA	406	64	2
EP300	BRCA	1017	22	1
EP300	CESC	285	36	0
EP300	CHOL	36	1	0
EP300	COAD	270	23	0
EP300	DLBC	37	1	0
EP300	ESCA	182	11	0
EP300	GBM	144	1	0
EP300	HNSC	492	36	0
EP300	KICH	66	0	0
EP300	KIRC	364	9	1
EP300	KIRP	272	16	0
EP300	LAML	121	6	0
EP300	LGG	509	3	1
EP300	LIHC	357	11	0
EP300	LUAD	510	15	0
EP300	LUSC	482	24	1
EP300	MESO	82	1	0
EP300	OV	281	6	1
EP300	PAAD	170	4	0
EP300	PCPG	179	0	0
EP300	PRAD	496	6	1
EP300	READ	91	3	0
EP300	SARC	234	6	0
EP300	SKCM	464	52	1
EP300	STAD	319	18	0
EP300	TGCT	145	1	0
EP300	THCA	489	1	0
EP300	THYM	119	2	0
EP300	UCEC	173	29	1
EP300	UCS	57	1	0
EP300	UVM	80	1	0
EPHA2	ACC	79	1	0
EPHA2	BLCA	406	24	0
EPHA2	BRCA	1017	7	0
EPHA2	CESC	285	14	1
EPHA2	CHOL	36	4	0
EPHA2	COAD	270	14	0
EPHA2	DLBC	37	2	0
EPHA2	ESCA	182	9	0
EPHA2	GBM	144	1	0
EPHA2	HNSC	492	24	0
EPHA2	KICH	66	0	0
EPHA2	KIRC	364	3	0
EPHA2	KIRP	272	4	0
EPHA2	LAML	121	0	0
EPHA2	LGG	509	2	0
EPHA2	LIHC	357	6	0
EPHA2	LUAD	510	14	0
EPHA2	LUSC	482	13	0
EPHA2	MESO	82	0	0
EPHA2	OV	281	4	1
EPHA2	PAAD	170	2	0
EPHA2	PCPG	179	0	0
EPHA2	PRAD	496	3	0
EPHA2	READ	91	0	0
EPHA2	SARC	234	2	0
EPHA2	SKCM	464	44	0
EPHA2	STAD	319	25	1
EPHA2	TGCT	145	0	0
EPHA2	THCA	489	1	0
EPHA2	THYM	119	0	0
EPHA2	UCEC	173	15	1
EPHA2	UCS	57	1	2
EPHA2	UVM	80	0	0
FAT1	ACC	79	3	0
FAT1	BLCA	406	53	0
FAT1	BRCA	1017	39	0
FAT1	CESC	285	27	2
FAT1	CHOL	36	1	0
FAT1	COAD	270	40	1
FAT1	DLBC	37	6	0
FAT1	ESCA	182	10	0
FAT1	GBM	144	4	0
FAT1	HNSC	492	119	1
FAT1	KICH	66	2	0
FAT1	KIRC	364	11	0
FAT1	KIRP	272	17	0
FAT1	LAML	121	3	0
FAT1	LGG	509	11	0
FAT1	LIHC	357	10	0
FAT1	LUAD	510	61	0
FAT1	LUSC	482	79	1
FAT1	MESO	82	1	0
FAT1	OV	281	12	0
FAT1	PAAD	170	4	0
FAT1	PCPG	179	4	0
FAT1	PRAD	496	5	0
FAT1	READ	91	9	0
FAT1	SARC	234	11	1
FAT1	SKCM	464	96	0
FAT1	STAD	319	35	0
FAT1	TGCT	145	1	0
FAT1	THCA	489	3	0
FAT1	THYM	119	0	0
FAT1	UCEC	173	43	0
FAT1	UCS	57	2	0
FAT1	UVM	80	2	0
FBXW7	ACC	79	2	0
FBXW7	BLCA	406	39	1
FBXW7	BRCA	1017	19	1
FBXW7	CESC	285	35	0
FBXW7	CHOL	36	0	0
FBXW7	COAD	270	46	0
FBXW7	DLBC	37	0	0
FBXW7	ESCA	182	10	0
FBXW7	GBM	144	2	0
FBXW7	HNSC	492	37	0
FBXW7	KICH	66	0	0
FBXW7	KIRC	364	3	0
FBXW7	KIRP	272	2	0
FBXW7	LAML	121	0	0
FBXW7	LGG	509	5	1
FBXW7	LIHC	357	8	0
FBXW7	LUAD	510	18	0
FBXW7	LUSC	482	30	1
FBXW7	MESO	82	0	0
FBXW7	OV	281	5	0
FBXW7	PAAD	170	5	1
FBXW7	PCPG	179	0	0
FBXW7	PRAD	496	1	1
FBXW7	READ	91	16	0
FBXW7	SARC	234	0	0
FBXW7	SKCM	464	29	0
FBXW7	STAD	319	29	1
FBXW7	TGCT	145	0	0
FBXW7	THCA	489	1	0
FBXW7	THYM	119	0	0
FBXW7	UCEC	173	40	0
FBXW7	UCS	57	22	0
FBXW7	UVM	80	1	0
FLNA	ACC	79	0	0
FLNA	BLCA	406	2	0
FLNA	BRCA	1017	3	1
FLNA	CESC	285	5	0
FLNA	CHOL	36	0	0
FLNA	COAD	270	0	0
FLNA	DLBC	37	0	0
FLNA	ESCA	182	0	0
FLNA	GBM	144	1	0
FLNA	HNSC	492	0	0
FLNA	KICH	66	1	0
FLNA	KIRC	364	0	0
FLNA	KIRP	272	0	0
FLNA	LAML	121	1	0
FLNA	LGG	509	2	0
FLNA	LIHC	357	1	0
FLNA	LUAD	510	0	0
FLNA	LUSC	482	0	1
FLNA	MESO	82	0	0
FLNA	OV	281	0	0
FLNA	PAAD	170	0	0
FLNA	PCPG	179	0	0
FLNA	PRAD	496	0	1
FLNA	READ	91	0	0
FLNA	SARC	234	3	1
FLNA	SKCM	464	1	0
FLNA	STAD	319	0	0
FLNA	TGCT	145	1	0
FLNA	THCA	489	2	0
FLNA	THYM	119	1	0
FLNA	UCEC	173	0	0
FLNA	UCS	57	1	0
FLNA	UVM	80	1	0
FOXA1	ACC	79	0	0
FOXA1	BLCA	406	16	0
FOXA1	BRCA	1017	27	0
FOXA1	CESC	285	1	0
FOXA1	CHOL	36	1	0
FOXA1	COAD	270	3	0
FOXA1	DLBC	37	1	0
FOXA1	ESCA	182	2	0
FOXA1	GBM	144	4	0
FOXA1	HNSC	492	4	0
FOXA1	KICH	66	0	0
FOXA1	KIRC	364	0	0
FOXA1	KIRP	272	2	0
FOXA1	LAML	121	0	0
FOXA1	LGG	509	3	0
FOXA1	LIHC	357	0	0
FOXA1	LUAD	510	6	0
FOXA1	LUSC	482	5	0
FOXA1	MESO	82	0	0
FOXA1	OV	281	1	1
FOXA1	PAAD	170	1	0
FOXA1	PCPG	179	0	0
FOXA1	PRAD	496	32	4
FOXA1	READ	91	1	0
FOXA1	SARC	234	2	0
FOXA1	SKCM	464	9	0
FOXA1	STAD	319	1	0
FOXA1	TGCT	145	2	0
FOXA1	THCA	489	0	0
FOXA1	THYM	119	0	0
FOXA1	UCEC	173	8	0
FOXA1	UCS	57	0	0
FOXA1	UVM	80	0	0
FOXA2	ACC	79	0	0
FOXA2	BLCA	406	5	0
FOXA2	BRCA	1017	6	0
FOXA2	CESC	285	4	0
FOXA2	CHOL	36	1	0
FOXA2	COAD	270	2	0
FOXA2	DLBC	37	1	0
FOXA2	ESCA	182	2	0
FOXA2	GBM	144	0	0
FOXA2	HNSC	492	6	0
FOXA2	KICH	66	0	0
FOXA2	KIRC	364	2	0
FOXA2	KIRP	272	2	0
FOXA2	LAML	121	0	0
FOXA2	LGG	509	1	0
FOXA2	LIHC	357	1	0
FOXA2	LUAD	510	1	0
FOXA2	LUSC	482	10	0
FOXA2	MESO	82	0	0
FOXA2	OV	281	2	0
FOXA2	PAAD	170	1	0
FOXA2	PCPG	179	1	0
FOXA2	PRAD	496	2	0
FOXA2	READ	91	0	0
FOXA2	SARC	234	3	0
FOXA2	SKCM	464	13	0
FOXA2	STAD	319	2	0
FOXA2	TGCT	145	0	0
FOXA2	THCA	489	0	0
FOXA2	THYM	119	1	0
FOXA2	UCEC	173	13	0
FOXA2	UCS	57	3	0
FOXA2	UVM	80	0	0
FOXQ1	ACC	79	0	0
FOXQ1	BLCA	406	16	0
FOXQ1	BRCA	1017	1	0
FOXQ1	CESC	285	2	0
FOXQ1	CHOL	36	1	0
FOXQ1	COAD	270	4	0
FOXQ1	DLBC	37	0	0
FOXQ1	ESCA	182	0	0
FOXQ1	GBM	144	0	0
FOXQ1	HNSC	492	1	0
FOXQ1	KICH	66	0	0
FOXQ1	KIRC	364	1	0
FOXQ1	KIRP	272	1	0
FOXQ1	LAML	121	0	0
FOXQ1	LGG	509	2	0
FOXQ1	LIHC	357	2	0
FOXQ1	LUAD	510	3	0
FOXQ1	LUSC	482	1	0
FOXQ1	MESO	82	1	0
FOXQ1	OV	281	0	0
FOXQ1	PAAD	170	1	0
FOXQ1	PCPG	179	0	0
FOXQ1	PRAD	496	1	0
FOXQ1	READ	91	1	0
FOXQ1	SARC	234	1	0
FOXQ1	SKCM	464	2	0
FOXQ1	STAD	319	4	0
FOXQ1	TGCT	145	2	0
FOXQ1	THCA	489	1	0
FOXQ1	THYM	119	1	0
FOXQ1	UCEC	173	7	0
FOXQ1	UCS	57	0	0
FOXQ1	UVM	80	0	0
FUBP1	ACC	79	1	0
FUBP1	BLCA	406	6	0
FUBP1	BRCA	1017	6	2
FUBP1	CESC	285	4	0
FUBP1	CHOL	36	0	0
FUBP1	COAD	270	9	0
FUBP1	DLBC	37	0	0
FUBP1	ESCA	182	2	0
FUBP1	GBM	144	2	0
FUBP1	HNSC	492	5	0
FUBP1	KICH	66	1	0
FUBP1	KIRC	364	1	0
FUBP1	KIRP	272	5	0
FUBP1	LAML	121	0	0
FUBP1	LGG	509	48	0
FUBP1	LIHC	357	3	0
FUBP1	LUAD	510	9	0
FUBP1	LUSC	482	7	0
FUBP1	MESO	82	0	0
FUBP1	OV	281	2	1
FUBP1	PAAD	170	2	0
FUBP1	PCPG	179	0	0
FUBP1	PRAD	496	1	1
FUBP1	READ	91	4	0
FUBP1	SARC	234	0	0
FUBP1	SKCM	464	16	0
FUBP1	STAD	319	5	0
FUBP1	TGCT	145	0	0
FUBP1	THCA	489	1	0
FUBP1	THYM	119	1	0
FUBP1	UCEC	173	12	0
FUBP1	UCS	57	0	0
FUBP1	UVM	80	0	0
GATA3	ACC	79	1	0
GATA3	BLCA	406	15	0
GATA3	BRCA	1017	129	2
GATA3	CESC	285	7	0
GATA3	CHOL	36	0	0
GATA3	COAD	270	12	0
GATA3	DLBC	37	1	0
GATA3	ESCA	182	5	0
GATA3	GBM	144	2	0
GATA3	HNSC	492	11	0
GATA3	KICH	66	0	0
GATA3	KIRC	364	1	0
GATA3	KIRP	272	3	0
GATA3	LAML	121	0	0
GATA3	LGG	509	5	0
GATA3	LIHC	357	4	0
GATA3	LUAD	510	16	0
GATA3	LUSC	482	16	0
GATA3	MESO	82	0	0
GATA3	OV	281	3	0
GATA3	PAAD	170	2	0
GATA3	PCPG	179	0	0
GATA3	PRAD	496	0	0
GATA3	READ	91	3	0
GATA3	SARC	234	1	0
GATA3	SKCM	464	13	0
GATA3	STAD	319	12	0
GATA3	TGCT	145	1	0
GATA3	THCA	489	1	0
GATA3	THYM	119	0	0
GATA3	UCEC	173	15	0
GATA3	UCS	57	1	0
GATA3	UVM	80	0	0
GPS2	ACC	79	0	0
GPS2	BLCA	406	9	0
GPS2	BRCA	1017	12	0
GPS2	CESC	285	3	0
GPS2	CHOL	36	1	0
GPS2	COAD	270	2	0
GPS2	DLBC	37	0	0
GPS2	ESCA	182	0	0
GPS2	GBM	144	1	0
GPS2	HNSC	492	2	1
GPS2	KICH	66	0	0
GPS2	KIRC	364	1	0
GPS2	KIRP	272	1	0
GPS2	LAML	121	1	0
GPS2	LGG	509	1	0
GPS2	LIHC	357	3	0
GPS2	LUAD	510	1	0
GPS2	LUSC	482	2	0
[truncated: 3,018 more rows]

## Sheet: fusion and expression level
Significantly associated gene fusion and expression level. Related to Figure 2: Each sample has an expression level at each gene and a corresponding percentile of gene expression within the cancer type. We tested the gene expression levels of samples with fusions against those without fusions using the t-test, Fisher’s Exact Test (outlier expression yes/no, has fusion yes/no), and high or low med…
cancer_type	gene	orientation	n_events	t_test_p-value	fisher_exact_overexpression	fisher_exact_underexpression	fusion_median_expression_percentile
BRCA	ERBB2	3prime	6	0.000341844	3.72e-07	NS	0.973182
BRCA	ERBB2	5prime	10	2.3e-08	1.57e-11	NS	0.972273
CESC	ERBB2	5prime	4	NS	0.000242977	NS	0.988562
LGG	EGFR	5prime	5	NS	1.02e-05	NS	0.986717
LGG	FGFR3	5prime	4	8.51e-05	NS	NS	0.993359
LUSC	ERBB2	5prime	4	NS	1.61e-05	NS	0.996008
THCA	BRAF	3prime	9	NS	0.000288577	NS	0.956778
THCA	RET	3prime	33	7.69e-46	NS	NS	0.962672
THCA	RET	5prime	3	3.05e-32	NS	NS	0.956778
BRCA	CDK12	3prime	14	2.33e-06	2.92e-09	NS	0.955
BRCA	CDK12	5prime	9	NS	1.28e-06	NS	0.960909
BRCA	ERBB2	3prime	6	NS	3.72e-07	NS	0.973182
BRCA	ERBB2	5prime	10	2.3e-08	1.57e-11	NS	0.972273
BRCA	PIP4K2B	5prime	8	NS	2.31e-06	NS	0.974091
LGG	EGFR	5prime	5	NS	1.02e-05	NS	0.986717
LIHC	PRKACA	3prime	7	NS	1.68e-07	NS	0.983914
LUAD	ALK	3prime	5	NS	4e-08	NS	0.994197
LUAD	ROS1	3prime	7	2.28e-06	NS	NS	0.970986
LUSC	ERBB2	5prime	4	NS	1.61e-05	NS	0.996008
SARC	CDK19	3prime	3	NS	1.96e-05	NS	0.996198
THCA	NTRK1	3prime	6	NS	2.38e-10	NS	0.995088
THCA	RET	3prime	33	7.69e-46	NS	NS	0.962672
THCA	RET	5prime	3	3.05e-32	NS	NS	0.956778
BRCA	CDK12	3prime	14	2.33e-06	2.92e-09	NS	0.955
BRCA	CDK12	5prime	9	NS	1.28e-06	NS	0.960909
LAML	CBFB	5prime	9	5.16e-06	NS	6.26e-07	0.0346821
